# Supplementary material for: Metabolic network reconstruction and phenome analysis of the industrial microbe, Escherichia coli BL21(DE3)
Source: PLoS One. 2018 Sep 21;13(9):e0204375. doi: 10.1371/journal.pone.0204375 (PMC6150544; doi:10.1371/journal.pone.0204375)
Supplement: S1 Table — (XLSX) [file pone.0204375.s007.xlsx]

## Sheet: Sheet1
S1 Table. Metabolic reactions modified in the BL21(DE3) model (iHK1487) compared to the K-12 model (iML1515)
Abbreviation	Metabolic reaction	Gene (ECD number)	Modification	Note about modification	Reference
		(ECD number)
TDPAGTA2	dtdp4d6dg_c + glu__L_c <=> akg_c + dtdp4addglc_c	ECD_01942	addition	O7 antigen biosynthesis	(Marolda et al. 1999)
TDPADGAT2	accoa_c + dtdp4addglc_c --> coa_c + dtdp4aaddglc_c + h_c	ECD_01941	addition	O7 antigen biosynthesis	(Marolda et al. 1999)
GALT2	udpg_c + unaga_c --> h_c + udp_c + unagag_c	ECD_01936	addition	O7 antigen biosynthesis	(Ramakrishnan et al. 2001; Riley et al. 2005)
O7GLCT	unagag_c + gdpmann_c + dtdprmn_c + dtdp4aaddglc_c --> o7aund_c + 2.0 dtdp_c + 3.0 h_c + gdp_c	ECD_01937 and ECD_01939 and ECD_01940	addition	O7 antigen biosynthesis	(Marolda et al. 1999)
O7AUNDtpp	o7aund_c --> o7aund_p	ECD_01943	addition	O7 antigen biosynthesis	(Marolda et al. 1999)
O7AP1pp	2.0 o7aund_p --> h_p + o7a2und_p + udcpdp_p	ECD_01938 or ECD_01929	addition	O7 antigen biosynthesis	(Marolda et al. 1999)
O7AP2pp	o7a2und_p + o7aund_p --> h_p + o7a3und_p + udcpdp_p	ECD_01938 or ECD_01929	addition	O7 antigen biosynthesis	(Marolda et al. 1999)
O7AP3pp	o7a3und_p + o7aund_p --> h_p + o7a4und_p + udcpdp_p	ECD_01938 or ECD_01929	addition	O7 antigen biosynthesis	(Marolda et al. 1999)
O7A4Lpp	tc_colipa_p + o7a4und_p --> h_p + tc_o7a4colipa_p + udcpdp_p	ECD_03479	addition	O7 antigen biosynthesis	(Jeong et al. 2009; Kim et al. 2017)
O7A4COLIPAabctex	atp_c + h2o_c + tc_o7a4colipa_p --> adp_c + h_c + pi_c + tc_o7a4colipa_e	ECD_03065 and ECD_03066 and ECD_03064 and ECD_04127 and ECD_04128	addition	O7 antigen biosynthesis	(Jeong et al. 2009; Kim et al. 2017)
EX_tc_o7a4colipa_e	tc_o7a4colipa_e <=>	-	addition	O7 antigen biosynthesis	(Jeong et al. 2009; Kim et al. 2017)
TCCOLIPAabctex	atp_c + h2o_c + tc_colipa_p --> adp_c + h_c + pi_c + tc_colipa_e	ECD_03065 and ECD_03066 and ECD_03064 and ECD_04127 and ECD_04128	addition	Core lipid A of E. coli BL21(DE3) is incomplete	(Jeong et al. 2009; Kim et al. 2017)
ECA4OALpp	tc_colipa_p + eca4und_p --> tc_eca4colipa_p + h_p + udcpdp_p	ECD_03479	addition	Core lipid A of E. coli BL21(DE3) is incomplete	(Jeong et al. 2009; Kim et al. 2017)
TCECA4COLIPAabctex	atp_c + h2o_c + tc_eca4colipa_p --> adp_c + h_c + pi_c + tc_eca4colipa_e	ECD_03065 and ECD_03066 and ECD_03064 and ECD_04127 and ECD_04128	addition	Core lipid A of E. coli BL21(DE3) is incomplete	(Jeong et al. 2009; Kim et al. 2017)
EX_tc_eca4colipa_e	tc_eca4colipa_e <=>	-	addition	Core lipid A of E. coli BL21(DE3) is incomplete	(Jeong et al. 2009; Kim et al. 2017)
LIPAHT2ex	tc_colipa_e + h_e + hdca_e --> h2o_e + tc_hacolipa_e	ECD_00592	addition	Core lipid A of E. coli BL21(DE3) is incomplete	(Jeong et al. 2009; Kim et al. 2017)
EX_tc_hacolipa_e	tc_hacolipa_e <=>	-	addition	Core lipid A of E. coli BL21(DE3) is incomplete	(Jeong et al. 2009; Kim et al. 2017)
EX_tc_colipa_e	tc_colipa_e <=>	-	addition	Core lipid A of E. coli BL21(DE3) is incomplete	(Jeong et al. 2009; Kim et al. 2017)
LA4NTpp	tc_colipa_p + uLa4n_p --> tc_acolipa_p + udcpp_p	ECD_02183	addition	Core lipid A of E. coli BL21(DE3) is incomplete	(Jeong et al. 2009; Kim et al. 2017)
TCACOLIPAabctex	atp_c + h2o_c + tc_acolipa_p --> adp_c + h_c + pi_c + tc_acolipa_e	ECD_03065 and ECD_03066 and ECD_03064 and ECD_04127 and ECD_04128	addition	Core lipid A of E. coli BL21(DE3) is incomplete	(Jeong et al. 2009; Kim et al. 2017)
EX_tc_acolipa_e	tc_acolipa_e <=>	-	addition	Core lipid A of E. coli BL21(DE3) is incomplete	(Jeong et al. 2009; Kim et al. 2017)
TCCOLIPAKpp	tc_colipa_p + udcpdp_p --> tc_colipap_p + udcpp_p	ECD_02104	addition	Core lipid A of E. coli BL21(DE3) is incomplete	(Jeong et al. 2009; Kim et al. 2017)
COLIPAPabctex	atp_c + h2o_c + tc_colipap_p --> adp_c + h_c + pi_c + tc_colipap_e	ECD_03065 and ECD_03066 and ECD_03064 and ECD_04127 and ECD_04128	addition	Core lipid A of E. coli BL21(DE3) is incomplete	(Jeong et al. 2009; Kim et al. 2017)
EX_tc_colipap_e	tc_colipap_e <=>	-	addition	Core lipid A of E. coli BL21(DE3) is incomplete	(Jeong et al. 2009; Kim et al. 2017)
TCCOLIPAabcpp	atp_c + tc_colipa_c + h2o_c --> adp_c + h_c + pi_c + tc_colipa_p	ECD_00918	addition	Core lipid A of E. coli BL21(DE3) is incomplete	(Jeong et al. 2009; Kim et al. 2017)
4H3M	h_c + nadh_c + o2_c + 4hphac_c --> h2o_c + nad_c + 34dhpha_c	ECD_04222	addition	4-hydroxyphenylacetate metabolism	(Yoon et al. 2012)
34DH23OR	o2_c + 34dhpha_c --> 5cmhmsa_c	ECD_04228	addition	4-hydroxyphenylacetate metabolism	(Yoon et al. 2012)
5C2HMSO	h2o_c + nad_c + 5cmhmsa_c <=> h_c + nadh_c + 5cmhm_c	ECD_04229	addition	4-hydroxyphenylacetate metabolism	(Yoon et al. 2012)
5C2HMDI	5cmhm_c <=> 5cohe_c	ECD_04227	addition	4-hydroxyphenylacetate metabolism	(Yoon et al. 2012)
5O3E125TC	5cohe_c <=> 2hh24dd_c + co2_c	ECD_04230	addition	4-hydroxyphenylacetate metabolism	(Yoon et al. 2012)
HPAG	2hh24dd_c <=> 2ohed_c	ECD_04230	addition	4-hydroxyphenylacetate metabolism	(Yoon et al. 2012)
2OH3E17DH	2ohed_c + h2o_c <=> 24dhhed_c	ECD_04226	addition	4-hydroxyphenylacetate metabolism	(Yoon et al. 2012)
HPAH	2hh24dd_c + h2o_c <=> 24dhhed_c	ECD_04226	addition	4-hydroxyphenylacetate metabolism	(Yoon et al. 2012)
HPAI	24dhhed_c <=> sucsal_c + pyr_c	ECD_04225	addition	4-hydroxyphenylacetate metabolism	(Yoon et al. 2012)
HPAP	4hphac_p + h_p <=> 4hphac_c + h_c	ECD_04224	addition	4-hydroxyphenylacetate metabolism	(Yoon et al. 2012)
HPAtex	4hphac_e <=> 4hphac_p	ECD_00238 or ECD_00933 or ECD_01348 or ECD_02142	addition	4-hydroxyphenylacetate metabolism	(Yoon et al. 2012)
EX_4hphac_e	4hphac_e <=>	-	addition	4-hydroxyphenylacetate metabolism	(Yoon et al. 2012)
RBK_D1	atp_c + rbl__D_c --> adp_c + h_c + ru5p__D_c	ECD_02649	addition	D-arabinose metabolism	(Yoon et al. 2012)
DARBabcpp	arab__D_p + atp_c + h2o_c --> adp_c + arab__D_c + h_c + pi_c	ECD_01869 and ECD_01868 and ECD_01867	addition	D-arabinose metabolism	(Yoon et al. 2012)
DARBt2rpp	arab__D_p + h_p <=> arab__D_c + h_c	ECD_02689	addition	D-arabinose metabolism	(Yoon et al. 2012)
DARBt3ipp	arab__D_c + h_p --> arab__D_p + h_c	ECD_01485	addition	D-arabinose metabolism	(Yoon et al. 2012)
DARBtex	arab__D_e <=> arab__D_p	ECD_00238 or ECD_00933 or ECD_01348 or ECD_02142	addition	D-arabinose metabolism	(Yoon et al. 2012)
EX_arab-D_e	arab__D_e <=>	-	addition	D-arabinose metabolism	(Yoon et al. 2012)
ACGALptspp	acgal_p + pep_c --> acgal6p_c + pyr_c	ECD_02998 and ECD_02999 and ECD_03000 and ECD_03001 and ECD_03002	addition	N-acetyl-D-galactosamine transport	(Yoon et al. 2012)
ACGAL6PI	acgal6p_c --> tag6p__D_c	ECD_03008	addition	N-acetyl-galactosamine-6-phosphate isomerase	(Yoon et al. 2012)
DM_suc6p_c	suc6p_c -->	-	addition	E. coli K-12 and B strain connot catabolize sucrose because there is no beta-fructofuranosidase	(Lee et al. 2010), and PM test
RBLPR	ru5p__D_c + nadph_c --> rbt5p_c + nadp_c	ECD_02822 or ECD_02825	addition	Imperfect capsular polysaccharide biosynthesis	(Pereira and Brown 2004; Andreishcheva and Vann 2006)
CDPRPTP	rbt5p_c + ctp_c --> cdprbt_c +ppi_c	ECD_02822 or ECD_02825	addition	Imperfect capsular polysaccharide biosynthesis	(Pereira and Brown 2004; Andreishcheva and Vann 2006)
CDPRPTPT	rib__D_c + cdprbt_c --> imp_CAP_c + cmp_c	ECD_02826	addition	Imperfect capsular polysaccharide biosynthesis	(Pereira and Brown 2004; Andreishcheva and Vann 2006)
IMPCAPabctex	atp_c + h2o_c + imp_CAP_c --> imp_CAP_e + h_c + pi_c + adp_c	ECD_02814 and ECD_02815 and ECD_02816 and ECD_02817 and ECD_02818 and ECD_02819 and ECD_02827 and ECD_02828	addition	Imperfect capsular polysaccharide biosynthesis	(Pereira and Brown 2004; Andreishcheva and Vann 2006)
EX_imp_CAP_e	imp_CAP_e <=>	-	addition	Imperfect capsular polysaccharide biosynthesis	(Pereira and Brown 2004; Andreishcheva and Vann 2006)
3HPAtex	3hphac_e <==> 3hphac_p	ECD_00238 or ECD_00933 or ECD_01348 or ECD_02142	addition	3-hydroxyphenylacetate metabolism	(Arias-Barrau et al. 2004; Mendez et al. 2011; Yoon et al. 2012), and PM test
EX_3hphac_e	3hphac_e <=>	-	addition	3-hydroxyphenylacetate metabolism	(Arias-Barrau et al. 2004; Mendez et al. 2011; Yoon et al. 2012), and PM test
3H3M	3hphac_c + o2_c + nadh_c + h_c --> 34dhpha_c + nad_c + h2o_c	-	addition	3-hydroxyphenylacetate metabolism	(Arias-Barrau et al. 2004; Mendez et al. 2011; Yoon et al. 2012), and PM test
3HPAP	3hphac_p + h_p <==> 3hphac_c + h_c	-	addition	3-hydroxyphenylacetate metabolism	(Arias-Barrau et al. 2004; Mendez et al. 2011; Yoon et al. 2012), and PM test
GALS3pp	h2o_p + melib_p --> gal_p + glc_DASH_D_p	-	addition	The α-galactosidase might catalyze their substrate in periplasm like beta-galactosidase	(Mabinya et al. 2004),and PM test
GLXtmp	glx_e <=> glx_p	ECD_00238 or ECD_00933 or ECD_01348 or ECD_02142	addition	It suggests that glyoxylate is transported by dicarboxylate transporter in E. coli BL21(DE3)	(Kunze et al. 2006; Yoon et al. 2012),and PM test
GLXt2_3pp	glx_p + 3.0 h_p --> glx_c + 3.0 h_c	-	addition	It suggests that glyoxylate is transported by dicarboxylate transporter in E. coli BL21(DE3)	(Kunze et al. 2006; Yoon et al. 2012),and PM test
EX_glx_e	glx_e <=>	-	addition	It suggests that glyoxylate is transported by dicarboxylate transporter in E. coli BL21(DE3)	(Kunze et al. 2006; Yoon et al. 2012),and PM test
FUCtpp	fuc__L_p + h_p <=> fuc__L_c + h_c	-	addition	There is no fucP(b2801) in E. coli BL21(DE3) and we predicted that other L-fucose/H+ transporter are present by PM result	(Scott et al. 2006; Kim et al. 2017), and PM test
BIOMASS_Ec_iHK1487_core	0.000223333333333333 10fthf_c + 2.6e-05 2fe2s_c + 0.000223333333333333 2ohph_c + 0.000260256892582798 4fe4s_c + 0.513689202484501 ala__L_c + 0.000223333333333333 amet_c + 0.295792348151936 arg__L_c + 0.241054974116702 asn__L_c + 0.241054974116702 asp__L_c + 70.2948314876356 atp_c + 2e-06 btn_c + 0.00520513785165596 ca2_c + 0.00520513785165596 cl_c + 0.0005762 coa_c + 2.51581662830038e-05 cobalt2_…	-	addition	New biomass equation for E. coli B strain	(Neidhardt et al. 1990; Feist et al. 2007; Monk et al. 2017)
UDPGALM	udpgal_c --> udpgalfur_c	-	deletion	There is no glf(b2036) in E. coli BL21(DE3)	(Jeong et al. 2009; Kim et al. 2017)
TDPDRE	dtdp4d6dg_c --> dtdp4d6dm_c	-	deletion	There is no rfbC(b2038) in E. coli BL21(DE3)	(Jeong et al. 2009; Kim et al. 2017)
GLCTR2	gagicolipa_c + udpg_c --> ggagicolipa_c + h_c + udp_c	-	deletion	The waaO of E. coli BL21(DE3) is not similar with waaO(b3627) of E. coli K-12 MG1655	(Jeong et al. 2009; Kim et al. 2017)
O16GLCT2	gfgaragund_c + udpg_c --> h_c + o16aund_c + udp_c	-	deletion	O16 antigen biosynthesis genes are not involved in E. coli BL21(DE3)	(Jeong et al. 2009; Kim et al. 2017)
O16AUNDtpp	o16aund_c --> o16aund_p	-	deletion	There is no wzxB(b2037) in E. coli BL21(DE3)	(Jeong et al. 2009; Kim et al. 2017)
O16AP1pp	2.0 o16aund_p --> h_p + o16a2und_p + udcpdp_p	ECD_01929	deletion	There is no wbbH(b2035) in E. coli BL21(DE3)	(Jeong et al. 2009; Kim et al. 2017)
O16AP2pp	o16a2und_p + o16aund_p --> h_p + o16a3und_p + udcpdp_p	ECD_01929	deletion	There is no wbbH(b2035) in E. coli BL21(DE3)	(Jeong et al. 2009; Kim et al. 2017)
O16AP3pp	o16a3und_p + o16aund_p --> h_p + o16a4und_p + udcpdp_p	-	deletion	There is no wbbH(b2035) in E. coli BL21(DE3)	(Jeong et al. 2009; Kim et al. 2017)
O16A4Lpp	colipa_p + o16a4und_p --> h_p + o16a4colipa_p + udcpdp_p	ECD_03479	deletion	O16 antigen biosynthesis genes are not involved in E. coli BL21(DE3)	(Jeong et al. 2009; Kim et al. 2017)
O16A4COLIPAabctex	atp_c + h2o_c + o16a4colipa_p --> adp_c + h_c + pi_c + o16a4colipa_e	ECD_03065 and ECD_03066 and ECD_03064 and ECD_04127 and ECD_04128	deletion	O16 antigen biosynthesis genes are not involved in E. coli BL21(DE3)	(Jeong et al. 2009; Kim et al. 2017)
O16GALFT	garagund_c + udpgalfur_c --> gfgaragund_c + h_c + udp_c	-	deletion	There is no wbbI(b2034) in E. coli BL21(DE3)	(Jeong et al. 2009; Kim et al. 2017)
O16AT	accoa_c + ragund_c --> aragund_c + coa_c	-	deletion	There is no wbbJ(b2033) in E. coli BL21(DE3)	(Jeong et al. 2009; Kim et al. 2017)
O16GLCT1	aragund_c + udpg_c --> garagund_c + h_c + udp_c	-	deletion	There is no wbbK(b2032) in E. coli BL21(DE3)	(Jeong et al. 2009; Kim et al. 2017)
COLIPAabctex	atp_c + h2o_c + colipa_p --> adp_c + h_c + pi_c + colipa_e	ECD_03065 and ECD_03066 and ECD_03064 and ECD_04127 and ECD_04128	deletion	Core lipid A of E. coli BL21(DE3) is incomplete	(Jeong et al. 2009; Kim et al. 2017)
ECA4OALpp	colipa_p + eca4und_p --> eca4colipa_p + h_p + udcpdp_p	ECD_03479	deletion	Core lipid A of E. coli BL21(DE3) is incomplete	(Jeong et al. 2009; Kim et al. 2017)
ECA4COLIPAabctex	atp_c + h2o_c + eca4colipa_p --> adp_c + h_c + pi_c + eca4colipa_e	ECD_03065 and ECD_03066 and ECD_03064 and ECD_04127 and ECD_04128	deletion	Core lipid A of E. coli BL21(DE3) is incomplete	(Jeong et al. 2009; Kim et al. 2017)
EX_eca4colipa_e	eca4colipa_e <=>	-	deletion	Core lipid A of E. coli BL21(DE3) is incomplete	(Jeong et al. 2009; Kim et al. 2017)
LIPAHT2ex	colipa_e + h_e + hdca_e --> h2o_e + hacolipa_e	ECD_00592	deletion	Core lipid A of E. coli BL21(DE3) is incomplete	(Jeong et al. 2009; Kim et al. 2017)
EX_hacolipa_e	hacolipa_e <=>	-	deletion	Core lipid A of E. coli BL21(DE3) is incomplete	(Jeong et al. 2009; Kim et al. 2017)
LA4NTpp	colipa_p + uLa4n_p --> acolipa_p + udcpp_p	ECD_02183	deletion	Core lipid A of E. coli BL21(DE3) is incomplete	(Jeong et al. 2009; Kim et al. 2017)
ACOLIPAabctex	atp_c + h2o_c + acolipa_p --> adp_c + h_c + pi_c + acolipa_e	ECD_03065 and ECD_03066 and ECD_03064 and ECD_04127 and ECD_04128	deletion	Core lipid A of E. coli BL21(DE3) is incomplete	(Jeong et al. 2009; Kim et al. 2017)
COLIPAKpp	colipa_p + udcpdp_p --> colipap_p + udcpp_p	ECD_02104	deletion	Core lipid A of E. coli BL21(DE3) is incomplete	(Jeong et al. 2009; Kim et al. 2017)
COLIPAPabctex	atp_c + h2o_c + colipap_p --> adp_c + h_c + pi_c + colipap_e	ECD_03065 and ECD_03066 and ECD_03064 and ECD_04127 and ECD_04128	deletion	Core lipid A of E. coli BL21(DE3) is incomplete	(Jeong et al. 2009; Kim et al. 2017)
COLIPAabcpp	atp_c + colipa_c + h2o_c --> adp_c + h_c + pi_c + colipa_p	ECD_00918	deletion	Core lipid A of E. coli BL21(DE3) is incomplete	(Jeong et al. 2009; Kim et al. 2017)
RHAT1	dtdprmn_c + kphphhlipa_c <=> dtdp_c + h_c + icolipa_c	-	deletion	There is no waaS(b3629) in E. coli BL21(DE3)	(Jeong et al. 2009; Klein et al. 2011; Kim et al. 2017)
MOAT3C	ckdo_c + phphhlipa_c --> cmp_c + h_c + kphphhlipa_c	-	deletion	There is no waaZ(b3624) in E. coli BL21(DE3)	(Jeong et al. 2009; Klein et al. 2011; Kim et al. 2017)
HEPT4	adphep_LD_c + gggagicolipa_c --> adp_c + colipa_c + h_c	-	deletion	There is no waaU(b3623) in E. coli BL21(DE3)	(Jeong et al. 2009; Kim et al. 2017)
CRNBTCT	bbtcoa_c + crn_c <=> crncoa_c + gbbtn_c	-	deletion	The caiB(b0038) is frameshifted in E. coli BL21(DE3)	(Kim et al. 2017)
CRNCBCT	crn_c + ctbtcoa_c <=> crncoa_c + ctbt_c	-	deletion	The caiB(b0038) is frameshifted in E. coli BL21(DE3)	(Kim et al. 2017)
AAMYL	14glucan_c --> malthx_c	-	deletion	There is no amyA(b1927) in E. coli BL21(DE3)	(Kim et al. 2017)
ACGAMK	acgam_c + atp_c --> acgam6p_c + adp_c + h_c	-	deletion	The nagK(b1119) is interrupted by IS1 in E. coli BL21(DE3)	(Kim et al. 2017)
ADOCBLtonex	adocbl_e + h_p --> h_c + adocbl_p	-	deletion	The btuB(b3966) is interrupted by in-frame stop codon in E. coli BL21(DE3)	(Kim et al. 2017)
CBItonex	cbi_e + h_p --> h_c + cbi_p	-	deletion	The btuB(b3966) is interrupted by in-frame stop codon in E. coli BL21(DE3)	(Kim et al. 2017)
CBL1tonex	cbl1_e + h_p --> h_c + cbl1_p	-	deletion	The btuB(b3966) is interrupted by in-frame stop codon in E. coli BL21(DE3)	(Kim et al. 2017)
CYSDDS	cys__D_c + h2o_c --> h2s_c + nh4_c + pyr_c	-	deletion	There is no dcyD(b1919) in E. coli BL21(DE3)	(Kim et al. 2017)
UDPG4E	udpg_c <=> udpgal_c	-	deletion	There is no galE(b0759) in E. coli BL21(DE3)	(Kim et al. 2017)
GALM2pp	gal_bD_p --> gal_p	-	deletion	There is no galM(b0756) in E. coli BL21(DE3)	(Kim et al. 2017)
UGLT	gal1p_c + udpg_c <=> g1p_c + udpgal_c	-	deletion	There is no galT(b0758) in E. coli BL21(DE3)	(Kim et al. 2017)
HCYSMT	amet_c + hcys__L_c --> ahcys_c + h_c + met__L_c	-	deletion	There is no mmuM(b0261) in E. coli BL21(DE3)	(Kim et al. 2017)
HCYSMT2	hcys__L_c + mmet_c --> h_c + 2.0 met__L_c	-	deletion	There is no mmuM(b0261) in E. coli BL21(DE3)	(Kim et al. 2017)
MMETt2pp	h_p + mmet_p --> h_c + mmet_c	-	deletion	There is no mmuP(b0260) in E. coli BL21(DE3)	(Kim et al. 2017)
TUNGSabcpp	atp_c + h2o_c + tungs_p --> adp_c + h_c + pi_c + tungs_c	-	deletion	The modA(b0763), modB(b0764) and modC(b0765) is deleted by DE3 prophage insertion in E. coli BL21(DE3)	(Kim et al. 2017)
PACCOAE	h_c + nadph_c + o2_c + phaccoa_c --> h2o_c + nadp_c + rephaccoa_c	-	deletion	There are no paa cluster genes in E. coli BL21(DE3)	(Kim et al. 2017)
DHACOAH	23dhacoa_c + h2o_c <=> 3hadpcoa_c	-	deletion	There are no paa cluster genes in E. coli BL21(DE3)	(Kim et al. 2017)
OXDHCOAT	3oxdhscoa_c + coa_c --> 23dhacoa_c + accoa_c	-	deletion	There are no paa cluster genes in E. coli BL21(DE3)	(Kim et al. 2017)
REPHACCOAI	rephaccoa_c <=> 2oxpaccoa_c	-	deletion	There are no paa cluster genes in E. coli BL21(DE3)	(Kim et al. 2017)
HADPCOADH3	3hadpcoa_c + nad_c <=> h_c + nadh_c + oxadpcoa_c	-	deletion	There are no paa cluster genes in E. coli BL21(DE3)	(Kim et al. 2017)
3OXCOAT	coa_c + oxadpcoa_c --> accoa_c + succoa_c	-	deletion	There are no paa cluster genes in E. coli BL21(DE3)	(Kim et al. 2017)
PACCOAL	atp_c + coa_c + pac_c --> amp_c + phaccoa_c + ppi_c	-	deletion	There are no paa cluster genes in E. coli BL21(DE3)	(Kim et al. 2017)
OXCOAHDH	2oxpaccoa_c + 2.0 h2o_c + nadp_c --> 3oxdhscoa_c + 2.0 h_c + nadph_c	-	deletion	There are no paa cluster genes in E. coli BL21(DE3)	(Kim et al. 2017)
PGL	6pgl_c + h2o_c --> 6pgc_c + h_c	-	deletion	The pgl(b0767) is deleted by DE3 prophage insertion in E. coli BL21(DE3)	(Kim et al. 2017)
PUNP7	pi_c + xtsn_c <=> r1p_c + xan_c	-	deletion	There is no xapA(b2407) in E. coli BL21(DE3)	(Kim et al. 2017)
ADNt2pp_copy2	adn_p + h_p <=> adn_c + h_c	-	deletion	There is no xapB(b2406) in E. coli BL21(DE3)	(Kim et al. 2017)
CYTDt2pp_copy2	cytd_p + h_p <=> cytd_c + h_c	-	deletion	There is no xapB(b2406) in E. coli BL21(DE3)	(Kim et al. 2017)
THMDt2pp_copy2	h_p + thymd_p <=> h_c + thymd_c	-	deletion	There is no xapB(b2406) in E. coli BL21(DE3)	(Kim et al. 2017)
URIt2pp_copy2	h_p + uri_p <=> h_c + uri_c	-	deletion	There is no xapB(b2406) in E. coli BL21(DE3)	(Kim et al. 2017)
XTSNt2rpp	h_p + xtsn_p <=> h_c + xtsn_c	-	deletion	There is no xapB(b2406) in E. coli BL21(DE3)	(Kim et al. 2017)
PDXPP	h2o_c + pdx5p_c --> pi_c + pydxn_c	-	deletion	There is no ybhA(b0766) in E. coli BL21(DE3)	(Kim et al. 2017)
GALKr	atp_c + gal_c <=> adp_c + gal1p_c + h_c	-	deletion	There is no galK(b0757) in E. coli BL21(DE3)	(Kim et al. 2017)
CELBpts	cellb_e + pep_c --> 6pgg_c + pyr_c	( ECD_02316 and ECD_02565 and ECD_02315 ) or ( (ECD_01706 and ECD_01707 and ECD_01705) and ECD_02316 and ECD_02315 )	deletion	E. coli cannot utilize cellobiose.	(Vinuselvi and Lee 2011), and PM test
INOSTO	inost_c + o2_c <=> glcur_c + h2o_c + h_c	ECD_03338	deletion	Reactions include genes which were not annotated their functions in myo-inositol metabolism.	(Kim et al. 2017), and PM test
INOSTt4pp	inost_p + na1_p --> inost_c + na1_c	ECD_03563	deletion	Reactions include genes which were not annotated their functions in myo-inositol metabolism.	(Kim et al. 2017), and PM test
CYSabcpp	atp_c + cys__L_p + h2o_c --> adp_c + cys__L_c + h_c + pi_c	-	deletion	There are no yecC(b1917), fliY(b1920) and yecS(b1918) in E. coli BL21(DE3)	(Kim et al. 2017)
DXYLTD	dxylnt_c <=> 2ddara_c + h2o_c	-	deletion	There are no yagF(b0269) and yjhG(b4297) in E. coli BL21(DE3)	(Kim et al. 2017)
2DDARAA	2ddara_c <=> gcald_c + pyr_c	-	deletion	There are no yagE(b0268) and yjhH(b4298) in E. coli BL21(DE3)	(Kim et al. 2017)
AI2K	atp_c + dhptd_c --> adp_c + dhptdp_c + h_c	-	deletion	There is no lsrK(b1511) in E. coli BL21(DE3)	(Kim et al. 2017)
PACOAT	h2o_c + phaccoa_c --> coa_c + h_c + pac_c	-	deletion	There is no paaI(b1396) in E. coli BL21(DE3)	(Kim et al. 2017)
HPACOAT	34dphacoa_c + h2o_c --> 34dhpha_c + coa_c + h_c	-	deletion	There is no paaI(b1396) in E. coli BL21(DE3)	(Kim et al. 2017)
2HPTCOAT	2hptcoa_c + h2o_c --> 2hptcl_c + coa_c	-	deletion	There is no paaY(b1400) in E. coli BL21(DE3)	(Kim et al. 2017)
BIOMASS_Ec_iML1515_core_75p37M	0.000223 10fthf_c + 2.6e-05 2fe2s_c + 0.000223 2ohph_c + 0.00026 4fe4s_c + 0.513689 ala__L_c + 0.000223 amet_c + 0.295792 arg__L_c + 0.241055 asn__L_c + 0.241055 asp__L_c + 75.55223 atp_c + 2e-06 btn_c + 0.005205 ca2_c + 0.005205 cl_c + 0.000576 coa_c + 2.5e-05 cobalt2_c + 0.133508 ctp_c + 0.000709 cu2_c + 0.09158 cys__L_c + 0.026166 datp_c + 0.027017 dctp_c + 0.027017 dgtp_c + 0.026166 dttp_c + …	-	deletion	The deletion of K-12 biomass equation	(Monk et al. 2017)
BIOMASS_Ec_iML1515_WT_75p37M	0.000223 10fthf_c + 0.000223 2dmmql8_c + 2.5e-05 2fe2s_c + 0.000248 4fe4s_c + 0.000223 5mthf_c + 0.000279 accoa_c + 0.000223 adocbl_c + 0.499149 ala__L_c + 0.000223 amet_c + 0.28742 arg__L_c + 0.234232 asn__L_c + 0.234232 asp__L_c + 75.55223 atp_c + 2e-06 btn_c + 0.004952 ca2_c + 0.000223 chor_c + 0.004952 cl_c + 0.002944 clpn160_p + 0.00229 clpn161_p + 0.00118 clpn181_p + 0.000168 coa_c + 2.4e-0…	-	deletion	The deletion of K-12 biomass equation	(Monk et al. 2017)
AI2abcpp	atp_c + h2o_c + mththf_p --> adp_c + h_c + mththf_c + pi_c	ECD_01472 and ECD_01473	turned off	There are no lsrA(b1513) and lsrC(b1514) in E. coli BL21(DE3)	(Kim et al. 2017)
GLCabcpp	atp_c + h2o_c + glc__D_p --> adp_c + glc__D_c + h_c + pi_c	ECD_02077 and ECD_02078	turned off	The mglB(b2150) is internal deletion in E. coli BL21(DE3)	(Kim et al. 2017)
ASPabcpp	atp_c + h2o_c + asp__L_p --> adp_c + asp__L_c + h_c + pi_c	ECD_00621 and ECD_00622 and ECD_00623	turned off	There is no gltL(b0652) in E. coli BL21(DE3)	(Kim et al. 2017)
GLUabcpp	atp_c + h2o_c + glu__L_p --> adp_c + glu__L_c + h_c + pi_c	ECD_00621 and ECD_00622 and ECD_00623	turned off	There is no gltL(b0652) in E. coli BL21(DE3)	(Kim et al. 2017)
XYLabcpp	atp_c + h2o_c + xyl__D_p --> adp_c + h_c + pi_c + xyl__D_c	ECD_03418 and ECD_03420	turned off	The xylG(b3567) is frameshifted in E. coli BL21(DE3)	(Kim et al. 2017)
ASPt2_2pp	asp__L_p + 2.0 h_p --> asp__L_c + 2.0 h_c	ECD_03376	turned off	The E. coli BL21(DE3) cannot utilize of external C4-dicarboxtlate because dcuS is frameshited	(Yoon et al. 2012)
FUMt2_2pp	fum_p + 2.0 h_p --> fum_c + 2.0 h_c	ECD_03376	turned off	The E. coli BL21(DE3) cannot utilize of external C4-dicarboxtlate because dcuS is frameshited	(Yoon et al. 2012)
MALDt2_2pp	2.0 h_p + mal__D_p --> 2.0 h_c + mal__D_c	ECD_03376	turned off	The E. coli BL21(DE3) cannot utilize of external C4-dicarboxtlate because dcuS is frameshited	(Yoon et al. 2012)
MALt2_2pp	2.0 h_p + mal__L_p --> 2.0 h_c + mal__L_c	ECD_03376	turned off	The E. coli BL21(DE3) cannot utilize of external C4-dicarboxtlate because dcuS is frameshited	(Yoon et al. 2012)
OROTt2_2pp	2.0 h_p + orot_p --> 2.0 h_c + orot_c	ECD_03376	turned off	The E. coli BL21(DE3) cannot utilize of external C4-dicarboxtlate because dcuS is frameshited	(Yoon et al. 2012)
SUCCt2_2pp	2.0 h_p + succ_p --> 2.0 h_c + succ_c	ECD_03376	turned off	The E. coli BL21(DE3) cannot utilize of external C4-dicarboxtlate because dcuS is frameshited	(Yoon et al. 2012)
SUCTARTtpp	succ_c + tartr__D_p <=> tartr__D_c + succ_p	ECD_03994	turned off	The dcuB(b4123) cannot be transcripted by DcuS and FNR which is not present in E. coli BL21(DE3) and might need DcuS for functional activity of DcuB	(Golby et al. 1999; Kleefeld et al. 2009), and PM test
TARTt2_3pp	3.0 h_p + tartr__D_p --> 3.0 h_c + tartr__D_c	ECD_03994	turned off	The dcuB(b4123) cannot be transcripted by DcuS and FNR which is not present in E. coli BL21(DE3) and might need DcuS for functional activity of DcuB	(Golby et al. 1999; Kleefeld et al. 2009), and PM test
GALCTLO	galctn__L_c + nad_c --> h_c + nadh_c + tagur_c	ECD_04235	turned off	The lgoR(b4357) is frameshited in E. coli BL21(DE3)	(Reed et al. 2006; Kim et al. 2017), and PM test
GALCTNLtex	galctn__L_e <=> galctn__L_p	ECD_00238 or ECD_00933 or ECD_01348 or ECD_02142	turned off	The lgoR(b4357) is frameshited in E. coli BL21(DE3)	(Reed et al. 2006; Kim et al. 2017), and PM test
EX_galctn__L_e	galctn__L_e <=>	-	turned off	The lgoR(b4357) is frameshited in E. coli BL21(DE3)	(Reed et al. 2006; Kim et al. 2017), and PM test
