# Supplementary material for: Metabolic network reconstruction and phenome analysis of the industrial microbe, Escherichia coli BL21(DE3)
Source: PLoS One. 2018 Sep 21;13(9):e0204375. doi: 10.1371/journal.pone.0204375 (PMC6150544; doi:10.1371/journal.pone.0204375)
Supplement: S2 Table — (XLSX) [file pone.0204375.s008.xlsx]

## Sheet: Sheet1
S2 Table. Metabolites present only in the BL21(DE3) model (iHK1487) compared to the K-12 model (iML1515)
Metabolite identifier	Location	Name	Formula
dtdp4addglc	Cytosol	dTDP-viosamine	C16H26N3O14P2
dtdp4aaddglc	Cytosol	dTDP-N-acetylviosamine	C18H27N3O15P2
unagag	Cytosol	β-D-galactosyl-(1→3)-N-acetyl-α-D-glucosaminyl-diphospho-ditrans,octacis-undecaprenol	C69H113NO17P2
o7aund	Cytosol, Periplasm	(O7 antigen)-undecaprenyl diphosphate	C89H138N2O30P2
o7a2und	Periplasm	(O7 antigen)x2 undecaprenyl diphosphate	C123H184N4O53P2
o7a3und	Periplasm	(O7 antigen)x3 undecaprenyl diphosphate	C157H230N6O76P2
o7a4und	Periplasm	(O7 antigen)x4 undecaprenyl diphosphate	C191H276N8O99P2
tc_colipa	Cytosol, Periplasm, Extracellular	truncated core oligosaccharide lipid A	C149H269N2O77P4
tc_o7a4colipa	Periplasm, Extracellular	(O7 antigen)x4 truncated core oligosaccharide lipid A	C285H453N10O169P4
tc_eca4colipa	Periplasm, Extracellular	(enterobacterial common antigen)x4 truncated core oligosaccharide lipid A	C245H417N14O137P4
tc_hacolipa	Extracellular	hepta-acylated truncated core oligosaccharide lipid A (E. coli)	C165H299N2O78P4
tc_acolipa	Periplasm, Extracellular	4-Amino-4-deoxy-L-arabinose modified and truncated core oligosaccharide lipid A	C154H278N3O80P4
tc_colipap	Periplasm, Extracellular	Truncated core oligosaccharide lipid A diphosphate	C149H270N2O80P5
4hphac	Cytosol, Periplasm	4-Hydroxyphenylacetate	C8H7O3
5cmhmsa	Cytosol	2-Hydroxy-5-carboxymethylmuconate-Semialdehyde	C8H6O6
5cmhm	Cytosol	5-Carboxymethyl-2-hydroxymuconate	C8H5O7
5cohe	Cytosol	5-Carboxy-2-oxohept-3-enedioate	C8H5O7
2hh24dd	Cytosol	2-Hydroxyhepta-2-4-dienedioate	C7H6O5
2ohed	Cytosol	2-Oxohept-3-ene-1,7-dioate	C7H6O5
24dhhed	Cytosol	2,4-Dihydroxyhept-2-enedioate	C7H8O6
arab__D	Cytosol, Periplasm, Extracellular	D Arabinose	C5H10O5
rbl__D	Cytosol	D-Ribulose	C5H10O5
rbt5p	Cytosol	D-ribitol 5-phosphate	C5H11O8P
cdprbt	Cytosol	Cytidine diphosphate ribitol	C14H23N3O15P2
imp_CAP	Cytosol, Extracellular	imperfect capsular polysaccharide	C10H21O13P
3hphac	Cytosol, Periplasm, Extracellular	3 Hydroxyphenylacetic acid	C8H7O3
acgal6p	Cytosol	N Acetyl D galactosamine 6 phosphate	C8H16NO9P
