# Supplementary material for: Metabolic network reconstruction and phenome analysis of the industrial microbe, Escherichia coli BL21(DE3)
Source: PLoS One. 2018 Sep 21;13(9):e0204375. doi: 10.1371/journal.pone.0204375 (PMC6150544; doi:10.1371/journal.pone.0204375)
Supplement: S3 Table — (XLSX) [file pone.0204375.s009.xlsx]

## Sheet: Sheet1
S3 Table. Expression of genes associated with metabolic reactions present only in the BL21(DE3) model (iHK1487) compared to the K-12 model (iML1515)
Gene name	Locus	K-12 homolog	Reactions	Category	P-value of gene expressiona					No. expressed conditionsa
					LB (OD600 0.24)	LB (OD600 1.54)	LB (OD600 5)	MR (OD600 1.5)	MR (OD600 14)
vioA	ECD_01942	-	TDPAGTA2	Addition	7e-14	0	1	1	1	2
vioB	ECD_01941	-	TDPADGAT2	Addition	1	0	1	1	1	1
wbbD	ECD_01936	-	GALT2	Addition	1	1e-19	1	1	1	1
wbbC	ECD_01937	-	O7GLCT	Addition	1	1e-22	1	1	1	1
wbbB	ECD_01939	-	O7GLCT	Addition	1	2e-07	1	1	1	1
wbbA	ECD_01940	-	O7GLCT	Addition	1	0.006	1	1	1	1
wzx	ECD_01943	-	O7AUNDtpp	Addition	1	3e-23	1	1	1	1
wzy	ECD_01938	-	O7AP1pp, O7AP2pp, O7AP3pp	Addition	1	1e-10	1	1	1	1
waaW	ECD_03481	-	GALT1	Addition	1	1	1	1	1	0
manB	ECD_01932	-	PMANM	Addition	9e-51	2e-42	1	1e-41	1	3
manC	ECD_01933	-	MAN1PT2	Addition	1	1	1	1	1	0
hpaB	ECD_04222	-	4H3M	Addition	1	1	1	1	0.001	1
hpaD	ECD_04228	-	34DH23OR	Addition	1	0	1	0	3e-10	3
hpaE	ECD_04229	-	5C2HMSO	Addition	1	8e-60	1	1e-60	1	2
hpaF	ECD_04227	-	5C2HMDI	Addition	1	0	0.001	0	0.03	4
hpaG	ECD_04230	-	5O3E125TC	Addition	1	2e-55	1	1e-53	1	2
hpaH	ECD_04226	-	2OH3E17DH	Addition	1	0	1	0	1	2
hpaI	ECD_04225	-	HPAI	Addition	1	2e-31	1	9e-32	1	2
hpaX	ECD_04224	-	HPAP	Addition	1	3e-54	1	4e-26	1	2
-	ECD_02649	-	RBK_D1	Addition	1e-06	0	1	4e-54	4e-70	4
agaE	ECD_03000	-	ACGALptspp	Addition	1	8e-10	1	1	1	1
agaF	ECD_03001	-	ACGALptspp	Addition	2e-11	0	5e-11	0	1e-14	5
agaV	ECD_02998	b3133	ACGALptspp	Addition	1	0.003	1	1	1	1
agaW	ECD_02999	b3134	ACGALptspp	Addition	1	1	1	1	1	0
agaA	ECD_03002	b3135	ACGALptspp	Addition	8e-31	2e-40	1e-28	5e-20	1e-28	5
agaI	ECD_03008	b3141	ACGALptspp	Addition	1	1	1	1	1	0
ilvG	ECD_03646	b4488	ACHBS	Addition	0	0	1e-05	0	4e-14	5
ilvM	ECD_03647	b3769	ACLS	Addition	0	0	1	0	1	3
-	ECD_02822	-	RBLPR, CDPRPTP	Addition	1	1	1	1	1	0
-	ECD_02825	-	RBLPR, CDPRPTP	Addition	2e-28	0	1	0	1	3
-	ECD_02826	-	CDPRPTPT	Addition	5e-12	0	1	3e-05	1	3
-	ECD_02814	-	IMPCAPabctex	Addition	0	0	1	0	1	3
-	ECD_02815	-	IMPCAPabctex	Addition	0	0	1	0	1	3
-	ECD_02816	-	IMPCAPabctex	Addition	0	0	1	0	1	3
-	ECD_02817	-	IMPCAPabctex	Addition	0	0	1	0	1	3
-	ECD_02818	-	IMPCAPabctex	Addition	0	0	1	0	1	3
-	ECD_02819	-	IMPCAPabctex	Addition	1e-41	5e-40	1	1e-40	1	3
-	ECD_02827	-	IMPCAPabctex	Addition	4e-22	0	1	0	1	3
-	ECD_02828	-	IMPCAPabctex	Addition	0	0	1	0	1	3
aData from Kim et al. (Nucleic Acids Research, 45:5285-5293, 2017)
