# Supplementary material for: Metabolic network reconstruction and phenome analysis of the industrial microbe, Escherichia coli BL21(DE3)
Source: PLoS One. 2018 Sep 21;13(9):e0204375. doi: 10.1371/journal.pone.0204375 (PMC6150544; doi:10.1371/journal.pone.0204375)
Supplement: S4 Table — (XLSX) [file pone.0204375.s010.xlsx]

## Sheet: Sheet1
S4 Table. K-12 metabolic reactions that are not included in the BL21(DE3) model (iHK1487)
K-12 gene	K-12 locus	Related metabolic reactions from the K-12 model (iML1515)	BL21(DE3) homolog
mmuP	b0260	MMETt2pp	Missing
mmuM	b0261	HCYSMT, and HCYSMT2	Missing
yagE	b0268	2DDARAA (2-dehydro-3-deoxy-D-arabinonate Aldolase)	Missing
yagF	b0269	DXYLTD (D-xylonate dehydratase)	Missing
argF	b0273	OCBT	Missing
gltL	b0652	GLUabcpp, and ASPabcpp	Missing
galK	b0757	GALKr	Missing
galT	b0758	UGLT	Missing
galE	b0759	UDPG4E	Missing
modA	b0763	TUNGSabcpp, SULabcpp, and MOBDabcpp	Missing
modB	b0764	TUNGSabcpp, SULabcpp, and MOBDabcpp	Missing
modC	b0765	TUNGSabcpp, SULabcpp, and MOBDabcpp	Missing
ybhA	b0766	PDXPP, and PYDXPP	Missing
pgl	b0767	PGL	Missing
paaZ	b1387	OXCOAHDH	Missing
paaA	b1388	PACCOAE	Missing
paaB	b1389	PACCOAE	Missing
paaC	b1390	PACCOAE	Missing
paaD	b1391	PACCOAE	Missing
paaE	b1392	PACCOAE	Missing
paaF	b1393	DHACOAH	Missing
paaG	b1394	REPHACCOAI, and OXDHCOAT	Missing
paaH	b1395	HADPCOADH3	Missing
paaI	b1396	PACOAT, HPACOAT	Missing
paaJ	b1397	3OXCOAT, and OXDHCOAT	Missing
paaK	b1398	PACCOAL	Missing
paaY	b1400	2HPTCOAT	Missing
lsrK	b1511	AI2K (Autoinducer-2 kinase) -maybe quorum sensing	Missing
lsrA	b1513	AI2abcpp (Autoinducer-2 ABC transporter)	Missing
lsrC	b1514	AI2abcpp (Autoinducer-2 ABC transporter)	Missing
yecC	b1917	CYSabcpp (L-cysteine uptake via ABC system (periplasm))	Missing
yecS	b1918	CYSabcpp (L-cysteine uptake via ABC system (periplasm))	Missing
dcyD	b1919	CYSDDS	Missing
fliY	b1920	CYSabcpp (L-cysteine uptake via ABC system (periplasm))	Missing
amyA	b1927	AAMYL	Missing
wbbK	b2032	O16GLCT1	Missing
wbbJ	b2033	O16AT	Missing
wbbI	b2034	O16GALFT	Missing
wbbH	b2035	O16AP3pp, O16AP1pp, and O16AP2pp	Missing
glf	b2036	UDPGALM	Missing
wzxB	b2037	O16AUNDtpp	Missing
rfbC	b2038	TDPDRE	Missing
yfdR	b2361	NTD3, NTD1, NTD7, NTD9, NTD12, NTD6, NTD5, NTD8	Missing
xapB	b2406	CYTDt2rpp, THMDt2rpp, ADNt2rpp, INSt2rpp, XTSNt2rpp, and URIt2rpp	Missing
xapA	b2407	PUNP5, PUNP7, PUNP6, PUNP4, and PUNP3	Missing
fucP	b2801	FUCtpp	Missing
waaU	b3623	HEPT4	Missing
waaZ	b3624	MOAT3C	Missing
waaR	b3626	GLCTR3	Missing
waaB	b3628	GALT1	Missing
waaS	b3629	RHAT1	Missing
yjhG	b4297	DXYLTD (D-xylonate dehydratase)	Missing
yjhH	b4298	2DDARAA (2-dehydro-3-deoxy-D-arabinonate Aldolase)	Missing
caiB	b0038	CRNBTCT, and CRNCBCT	Pseudogene
galM	b0756	GALM2pp	Pseudogene
nagK	b1119	ACGAMK	Pseudogene
mglB	b2150	GALabcpp, and GLCabcpp	Pseudogene
hyfC	b2483	FHL	Pseudogene
mltF	b2558	MLTGY1pp, MLTGY4pp, MLTGY3pp, and MLTGY2pp	Pseudogene
fucA	b2800	FCLPA	Pseudogene
kduD	b2842	5DKGR	Pseudogene
xylG	b3567	XYLabcpp	Pseudogene
rbsD	b3748	RIBabcpp	Pseudogene
btuB	b3966	CBL1tonex, ADOCBLtonex, and CBItonex	Pseudogene
yhiJ	b3488	INOSTO	Inference from the PM results
yidK	b3679	INOSTt4pp	Inference from the PM results
