# Supplementary material for: Metabolic network reconstruction and phenome analysis of the industrial microbe, Escherichia coli BL21(DE3)
Source: PLoS One. 2018 Sep 21;13(9):e0204375. doi: 10.1371/journal.pone.0204375 (PMC6150544; doi:10.1371/journal.pone.0204375)
Supplement: S5 Table — (XLSX) [file pone.0204375.s011.xlsx]

## Sheet: Reaction List
Abbreviation	Name	Reaction	GPR	Genes	Protein	Subsystem	Reversible	Lower bound	Upper bound	Objective	Confidence Score	EC. Number	Notes	References
12DGR120tipp	1,2 diacylglycerol transport via flipping (periplasm to cytoplasm, n-C12:0)	12dgr120[p] -> 12dgr120[c]				Transport, Inner Membrane	0	0	1000	0	1			29020004
12DGR140tipp	1,2 diacylglycerol transport via flipping (periplasm to cytoplasm, n-C14:0)	12dgr140[p] -> 12dgr140[c]				Transport, Inner Membrane	0	0	1000	0	1			29020004
12DGR141tipp	1,2 diacylglycerol transport via flipping (periplasm to cytoplasm, n-C14:1)	12dgr141[p] -> 12dgr141[c]				Transport, Inner Membrane	0	0	1000	0	1			29020004
12DGR160tipp	1,2 diacylglycerol transport via flipping (periplasm to cytoplasm, n-C16:0)	12dgr160[p] -> 12dgr160[c]				Transport, Inner Membrane	0	0	1000	0	1			29020004
12DGR161tipp	1,2 diacylglycerol transport via flipping (periplasm to cytoplasm, n-C16:1)	12dgr161[p] -> 12dgr161[c]				Transport, Inner Membrane	0	0	1000	0	1			29020004
12DGR180tipp	1,2 diacylglycerol transport via flipping (periplasm to cytoplasm, n-C18:0)	12dgr180[p] -> 12dgr180[c]				Transport, Inner Membrane	0	0	1000	0	1			29020004
12DGR181tipp	1,2 diacylglycerol transport via flipping (periplasm to cytoplasm, n-C18:1)	12dgr181[p] -> 12dgr181[c]				Transport, Inner Membrane	0	0	1000	0	1			29020004
12PPDRtex	(R)-Propane-1,2-diol transport via diffusion (extracellular to periplasm)	12ppd__R[e] <=> 12ppd__R[p]	( ECD_01348 or ECD_00238 or ECD_00933 or ECD_02142 )			Transport, Outer Membrane Porin	1	-1000	1000	0	2			29020004
12PPDRtpp	(R)-Propane-1,2-diol facilitated transport (periplasm)	12ppd__R[p] <=> 12ppd__R[c]				Transport, Inner Membrane	1	-1000	1000	0	3			29020004
12PPDStex	(S)-Propane-1,2-diol transport via diffusion (extracellular to periplasm)	12ppd__S[e] <=> 12ppd__S[p]	( ECD_01348 or ECD_00238 or ECD_00933 or ECD_02142 )			Transport, Outer Membrane Porin	1	-1000	1000	0	2			29020004
12PPDStpp	(S)-Propane-1,2-diol facilitated transport (periplasm)	12ppd__S[p] <=> 12ppd__S[c]				Transport, Inner Membrane	1	-1000	1000	0	3			29020004
13PPDH2	1,3-propanediol dehydrogenase	h[c] + 3hppnl[c] + nadph[c] <=> 13ppd[c] + nadp[c]	ECD_02884			Alternate Carbon Metabolism	1	-1000	1000	0	2			29020004
14GLUCANabcpp	1,4-alpha-D-glucan transport via ABC system (periplasm)	14glucan[p] + atp[c] + h2o[c] -> h[c] + adp[c] + pi[c] + 14glucan[c]	( ECD_03907 and ECD_03904 and ECD_03906 and ECD_03905 )			Transport, Inner Membrane	0	0	1000	0	4			29020004
14GLUCANtexi	1,4-alpha-D-glucan transport via diffusion (extracellular to periplasm) irreversible	14glucan[e] -> 14glucan[p]	ECD_03908			Transport, Outer Membrane	0	0	1000	0	4	2.4.1.161		29020004
23CAMPtex	23cAMP transport via diffusion (extracellular to periplasm)	23camp[e] <=> 23camp[p]	( ECD_01348 or ECD_00238 or ECD_00933 or ECD_02142 )			Transport, Outer Membrane Porin	1	-1000	1000	0	2			29020004
23CCMPtex	23cCMP transport via diffusion (extracellular to periplasm)	23ccmp[e] <=> 23ccmp[p]	( ECD_01348 or ECD_00238 or ECD_00933 or ECD_02142 )			Transport, Outer Membrane Porin	1	-1000	1000	0	2			29020004
23CGMPtex	23cGMP transport via diffusion (extracellular to periplasm)	23cgmp[e] <=> 23cgmp[p]	( ECD_01348 or ECD_00238 or ECD_00933 or ECD_02142 )			Transport, Outer Membrane Porin	1	-1000	1000	0	2			29020004
23CUMPtex	23cUMP transport via diffusion (extracellular to periplasm)	23cump[e] <=> 23cump[p]	( ECD_01348 or ECD_00238 or ECD_00933 or ECD_02142 )			Transport, Outer Membrane Porin	1	-1000	1000	0	2			29020004
23DAPPAt2pp	2,3-diaminopropionate transport in via proton symport	h[p] + 23dappa[p] -> h[c] + 23dappa[c]				Transport, Inner Membrane	0	0	1000	0	4			29020004
23DAPPAtex	2,3-diaminopropionate transport via diffusion	23dappa[e] <=> 23dappa[p]	( ECD_01348 or ECD_00238 or ECD_00933 or ECD_02142 )			Transport, Outer Membrane Porin	1	-1000	1000	0				29020004
23DOGULNt4pp	Na+/ 2,3-Dioxo-L-gulonate symport (periplasm)	na1[p] + 23doguln[p] -> 23doguln[c] + na1[c]	( ECD_03431 and ECD_03429 and ECD_03430 )			Transport, Inner Membrane	0	0	1000	0	4			29020004
23PDE2pp	2',3'-cyclic-nucleotide phosphodiesterase (UMP) (periplasm)	h2o[p] + 23cump[p] -> h[p] + 3ump[p]	ECD_04085			Nucleotide Salvage Pathway	0	0	1000	0	4	3.1.4.16	R03538	29020004
23PDE4pp	2',3'-cyclic-nucleotide phosphodiesterase (CMP) (periplasm)	h2o[p] + 23ccmp[p] -> h[p] + 3cmp[p]	ECD_04085			Nucleotide Salvage Pathway	0	0	1000	0	4	3.1.4.16	R03929	29020004
23PDE7pp	2',3'-cyclic-nucleotide phosphodiesterase (AMP) (periplasm)	h2o[p] + 23camp[p] -> h[p] + 3amp[p]	ECD_04085			Nucleotide Salvage Pathway	0	0	1000	0	4	3.1.4.16	R03537	29020004
23PDE9pp	2',3'-cyclic-nucleotide phosphodiesterase (GMP) (periplasm)	h2o[p] + 23cgmp[p] -> h[p] + 3gmp[p]	ECD_04085			Nucleotide Salvage Pathway	0	0	1000	0	4	3.1.4.16	R05135	29020004
26DAHtex	Meso-2,6-Diaminoheptanedioate transport via diffusion (extracellular to periplasm)	26dap__M[e] <=> 26dap__M[p]	( ECD_01348 or ECD_00238 or ECD_00933 or ECD_02142 )			Transport, Outer Membrane Porin	1	-1000	1000	0	2			29020004
2AGPA120tipp	2-Acyl-sn-glycero-3-phosphatidate (n-C12:0) transporter via facilitated diffusion (periplasm)	2ddecg3p[p] -> 2ddecg3p[c]	ECD_02683			Transport, Inner Membrane	0	0	1000	0	3			29020004
2AGPA140tipp	2-Acyl-sn-glycero-3-phosphatidate (n-C14:0) transporter via facilitated diffusion (periplasm)	2tdecg3p[p] -> 2tdecg3p[c]	ECD_02683			Transport, Inner Membrane	0	0	1000	0	3			29020004
2AGPA141tipp	2-Acyl-sn-glycero-3-phosphatidate (n-C14:1) transporter via facilitated diffusion (periplasm)	2tdec7eg3p[p] -> 2tdec7eg3p[c]	ECD_02683			Transport, Inner Membrane	0	0	1000	0	3			29020004
2AGPA160tipp	2-Acyl-sn-glycero-3-phosphatidate (n-C16:0) transporter via facilitated diffusion (periplasm)	2hdecg3p[p] -> 2hdecg3p[c]	ECD_02683			Transport, Inner Membrane	0	0	1000	0	3			29020004
2AGPA161tipp	2-Acyl-sn-glycero-3-phosphatidate (n-C16:1) transporter via facilitated diffusion (periplasm)	2hdec9eg3p[p] -> 2hdec9eg3p[c]	ECD_02683			Transport, Inner Membrane	0	0	1000	0	3			29020004
2AGPA180tipp	2-Acyl-sn-glycero-3-phosphatidate (n-C18:0) transporter via facilitated diffusion (periplasm)	2odecg3p[p] -> 2odecg3p[c]	ECD_02683			Transport, Inner Membrane	0	0	1000	0	3			29020004
2AGPA181tipp	2-Acyl-sn-glycero-3-phosphatidate (n-C18:1) transporter via facilitated diffusion (periplasm)	2odec11eg3p[p] -> 2odec11eg3p[c]	ECD_02683			Transport, Inner Membrane	0	0	1000	0	3			29020004
2AGPE120tipp	2-Acyl-sn-glycero-3-phosphoethanolamine (n-C12:0) transporter via facilitated diffusion (periplasm)	2agpe120[p] -> 2agpe120[c]	ECD_02683			Transport, Inner Membrane	0	0	1000	0	4			29020004
2AGPE140tipp	2-Acyl-sn-glycero-3-phosphoethanolamine (n-C14:0) transporter via facilitated diffusion (periplasm)	2agpe140[p] -> 2agpe140[c]	ECD_02683			Transport, Inner Membrane	0	0	1000	0	4			29020004
2AGPE141tipp	2-Acyl-sn-glycero-3-phosphoethanolamine (n-C14:1) transporter via facilitated diffusion (periplasm)	2agpe141[p] -> 2agpe141[c]	ECD_02683			Transport, Inner Membrane	0	0	1000	0	4			29020004
2AGPE160tipp	2-Acyl-sn-glycero-3-phosphoethanolamine (n-C16:0) transporter via facilitated diffusion (periplasm)	2agpe160[p] -> 2agpe160[c]	ECD_02683			Transport, Inner Membrane	0	0	1000	0	4			29020004
2AGPE161tipp	2-Acyl-sn-glycero-3-phosphoethanolamine (n-C16:1) transporter via facilitated diffusion (periplasm)	2agpe161[p] -> 2agpe161[c]	ECD_02683			Transport, Inner Membrane	0	0	1000	0	4			29020004
2AGPE180tipp	2-Acyl-sn-glycero-3-phosphoethanolamine (n-C18:0) transporter via facilitated diffusion (periplasm)	2agpe180[p] -> 2agpe180[c]	ECD_02683			Transport, Inner Membrane	0	0	1000	0	4			29020004
2AGPE181tipp	2-Acyl-sn-glycero-3-phosphoethanolamine (n-C18:1) transporter via facilitated diffusion (periplasm)	2agpe181[p] -> 2agpe181[c]	ECD_02683			Transport, Inner Membrane	0	0	1000	0	4			29020004
2AGPEAT120	2-acyl-glycerophospho-ethanolamine acyltransferase (n-C12:0)	2agpe120[c] + atp[c] + ddca[c] -> pe120[c] + ppi[c] + amp[c]	ECD_02684			Glycerophospholipid Metabolism	0	0	1000	0	4			29020004
2AGPEAT140	2-acyl-glycerophospho-ethanolamine acyltransferase (n-C14:0)	2agpe140[c] + atp[c] + ttdca[c] -> ppi[c] + pe140[c] + amp[c]	ECD_02684			Glycerophospholipid Metabolism	0	0	1000	0	4			29020004
2AGPEAT141	2-acyl-glycerophospho-ethanolamine acyltransferase (n-C14:1)	atp[c] + ttdcea[c] + 2agpe141[c] -> pe141[c] + ppi[c] + amp[c]	ECD_02684			Glycerophospholipid Metabolism	0	0	1000	0	4			29020004
2AGPEAT160	2-acyl-glycerophospho-ethanolamine acyltransferase (n-C16:0)	atp[c] + 2agpe160[c] + hdca[c] -> ppi[c] + pe160[c] + amp[c]	ECD_02684			Glycerophospholipid Metabolism	0	0	1000	0	4	2.3.1.40		29020004
2AGPEAT161	2-acyl-glycerophospho-ethanolamine acyltransferase (n-C16:1)	hdcea[c] + atp[c] + 2agpe161[c] -> ppi[c] + pe161[c] + amp[c]	ECD_02684			Glycerophospholipid Metabolism	0	0	1000	0	4			29020004
2AGPEAT180	2-acyl-glycerophospho-ethanolamine acyltransferase (n-C18:0)	ocdca[c] + atp[c] + 2agpe180[c] -> ppi[c] + pe180[c] + amp[c]	ECD_02684			Glycerophospholipid Metabolism	0	0	1000	0	4	2.3.1.40		29020004
2AGPEAT181	2-acyl-glycerophospho-ethanolamine acyltransferase (n-C18:1)	ocdcea[c] + atp[c] + 2agpe181[c] -> pe181[c] + ppi[c] + amp[c]	ECD_02684			Glycerophospholipid Metabolism	0	0	1000	0	4			29020004
2AGPG120tipp	2-Acyl-sn-glycero-3-phosphoglycerol (n-C12:0) transporter via facilitated diffusion (periplasm)	2agpg120[p] -> 2agpg120[c]	ECD_02683			Transport, Inner Membrane	0	0	1000	0	3			29020004
2AGPG140tipp	2-Acyl-sn-glycero-3-phosphoglycerol (n-C14:0) transporter via facilitated diffusion (periplasm)	2agpg140[p] -> 2agpg140[c]	ECD_02683			Transport, Inner Membrane	0	0	1000	0	3			29020004
2AGPG141tipp	2-Acyl-sn-glycero-3-phosphoglycerol (n-C14:1) transporter via facilitated diffusion (periplasm)	2agpg141[p] -> 2agpg141[c]	ECD_02683			Transport, Inner Membrane	0	0	1000	0	3			29020004
2AGPG160tipp	2-Acyl-sn-glycero-3-phosphoglycerol (n-C16:0) transporter via facilitated diffusion (periplasm)	2agpg160[p] -> 2agpg160[c]	ECD_02683			Transport, Inner Membrane	0	0	1000	0	3			29020004
2AGPG161tipp	2-Acyl-sn-glycero-3-phosphoglycerol (n-C16:1) transporter via facilitated diffusion (periplasm)	2agpg161[p] -> 2agpg161[c]	ECD_02683			Transport, Inner Membrane	0	0	1000	0	3			29020004
2AGPG180tipp	2-Acyl-sn-glycero-3-phosphoglycerol (n-C18:0) transporter via facilitated diffusion (periplasm)	2agpg180[p] -> 2agpg180[c]	ECD_02683			Transport, Inner Membrane	0	0	1000	0	3			29020004
2AGPG181tipp	2-Acyl-sn-glycero-3-phosphoglycerol (n-C18:1) transporter via facilitated diffusion (periplasm)	2agpg181[p] -> 2agpg181[c]	ECD_02683			Transport, Inner Membrane	0	0	1000	0	3			29020004
2AGPGAT120	2-acyl-glycerophospho-glycerol acyltransferase (n-C12:0)	2agpg120[c] + atp[c] + ddca[c] -> pg120[c] + ppi[c] + amp[c]	ECD_02684			Glycerophospholipid Metabolism	0	0	1000	0	4			29020004
2AGPGAT140	2-acyl-glycerophospho-glycerol acyltransferase (n-C14:0)	atp[c] + ttdca[c] + 2agpg140[c] -> ppi[c] + pg140[c] + amp[c]	ECD_02684			Glycerophospholipid Metabolism	0	0	1000	0	4			29020004
2AGPGAT141	2-acyl-glycerophospho-glycerol acyltransferase (n-C14:1)	atp[c] + 2agpg141[c] + ttdcea[c] -> ppi[c] + pg141[c] + amp[c]	ECD_02684			Glycerophospholipid Metabolism	0	0	1000	0	4			29020004
2AGPGAT160	2-acyl-glycerophospho-glycerol acyltransferase (n-C16:0)	atp[c] + 2agpg160[c] + hdca[c] -> ppi[c] + pg160[c] + amp[c]	ECD_02684			Glycerophospholipid Metabolism	0	0	1000	0	4			29020004
2AGPGAT161	2-acyl-glycerophospho-glycerol acyltransferase (n-C16:1)	hdcea[c] + atp[c] + 2agpg161[c] -> pg161[c] + ppi[c] + amp[c]	ECD_02684			Glycerophospholipid Metabolism	0	0	1000	0	4			29020004
2AGPGAT180	2-acyl-glycerophospho-glycerol acyltransferase (n-C18:0)	ocdca[c] + 2agpg180[c] + atp[c] -> ppi[c] + pg180[c] + amp[c]	ECD_02684			Glycerophospholipid Metabolism	0	0	1000	0	4			29020004
2AGPGAT181	2-acyl-glycerophospho-glycerol acyltransferase (n-C18:1)	ocdcea[c] + atp[c] + 2agpg181[c] -> ppi[c] + pg181[c] + amp[c]	ECD_02684			Glycerophospholipid Metabolism	0	0	1000	0	4			29020004
2DGLCptspp	2-Deoxy-D-glucose transport via PEP:Pyr PTS (periplasm)	pep[c] + 2dglc[p] -> 2doxg6p[c] + pyr[c]	( ECD_02316 and ECD_01787 and ECD_02315 and ECD_01789 and ECD_01788 )			Transport, Inner Membrane	0	0	1000	0	4			29020004
2DGLCtex	2-Deoxy-D-glucose transport via diffusion (extracellular)	2dglc[e] <=> 2dglc[p]	( ECD_02142 or ECD_01348 or ECD_00238 or ECD_00933 )			Transport, Outer Membrane	1	-1000	1000	0	0			29020004
2DGULRGx	2-Dehydro-L-gulonate reductase to gluconate (NADH)	h[c] + 2dhguln[c] + nadh[c] -> nad[c] + glcn[c]	ECD_03403			Alternate Carbon Metabolism	0	0	1000	0	4			29020004
2DGULRGy	2-Dehydro-L-gulonate reductase to gluconate (NADPH)	h[c] + 2dhguln[c] + nadph[c] -> glcn[c] + nadp[c]	ECD_03403			Alternate Carbon Metabolism	0	0	1000	0	4			29020004
2DGULRx	2-dehydro-L-gulonate reductase (NADH)	h[c] + 2dhguln[c] + nadh[c] -> nad[c] + idon__L[c]	ECD_03403			Alternate Carbon Metabolism	0	0	1000	0	3			29020004
2DGULRy	2-dehydro-L-gulonate reductase (NADPH)	h[c] + 2dhguln[c] + nadph[c] -> idon__L[c] + nadp[c]	ECD_03403			Alternate Carbon Metabolism	0	0	1000	0	4			29020004
2DOXG6PP	2 deoxyglucose 6 phosphatase	2doxg6p[c] + h2o[c] -> pi[c] + 2dglc[c]	( ECD_02218 or ECD_03705 or ECD_01696 or ECD_00398 )			Alternate Carbon Metabolism	0	0	1000	0	4	3.1.3.68	R02587	29020004
2HESR	2-hydroxyethyldisulfide reductase	2 gthrd[c] + dtgcl[c] -> 2 mercpeth[c] + gthox[c]	( ECD_02865 or ECD_02227 )			Alternate Carbon Metabolism	0	0	1000	0	4			29020004
2MAHMP	2-Methyl-4-amino-5-hydroxymethylpyrimidine diphosphatase	h2o[c] + 2mahmp[c] -> h[c] + 4ampm[c] + pi[c]	( ECD_00398 or ECD_01132 )			Cofactor and Prosthetic Group Biosynthesis	0	0	1000	0	4	3.6.1.-		29020004
34dhpactex	Dihydroxyphenylacetaldehyde transport via diffusion (extracellular to periplasm)	34dhpac[e] <=> 34dhpac[p]	( ECD_01348 or ECD_00238 or ECD_00933 or ECD_02142 )			Transport, Outer Membrane Porin	1	-1000	1000	0	2			29020004
3AMACHYD	3-aminoacrylate hydrolase	h[c] + h2o[c] + 3amac[c] -> nh4[c] + msa[c]	ECD_01012			Nucleotide Salvage Pathway	0	0	1000	0	4	3.5.1.-	R09983	29020004
3AMPtex	3AMP transport via diffusion (extracellular to periplasm)	3amp[e] <=> 3amp[p]	( ECD_01348 or ECD_00238 or ECD_00933 or ECD_02142 )			Transport, Outer Membrane Porin	1	-1000	1000	0	2			29020004
3CMPtex	3CMP transport via diffusion (extracellular to periplasm)	3cmp[e] <=> 3cmp[p]	( ECD_01348 or ECD_00238 or ECD_00933 or ECD_02142 )			Transport, Outer Membrane Porin	1	-1000	1000	0	2			29020004
3GMPtex	3GMP transport via diffusion (extracellular to periplasm)	3gmp[e] <=> 3gmp[p]	( ECD_01348 or ECD_00238 or ECD_00933 or ECD_02142 )			Transport, Outer Membrane Porin	1	-1000	1000	0	2			29020004
3HAD100	3-hydroxyacyl-[acyl-carrier-protein] dehydratase (n-C10:0)	3hdecACP[c] -> tdec2eACP[c] + h2o[c]	( ECD_00958 or ECD_00178 )			Cell Envelope Biosynthesis	0	0	1000	0	4	2.3.1.-; 2.3.1.85; 2.3.1.86; 4.2.1.58; 4.2.1.59; 4.2.1.60; 4.2.1.61	R04535	29020004
3HAD120	3-hydroxyacyl-[acyl-carrier-protein] dehydratase (n-C12:0)	3hddecACP[c] -> h2o[c] + tddec2eACP[c]	( ECD_00178 or ECD_00958 )			Cell Envelope Biosynthesis	0	0	1000	0	4	2.3.1.-; 2.3.1.85; 2.3.1.86; 4.2.1.58; 4.2.1.59; 4.2.1.60; 4.2.1.61	R04965	29020004
3HAD121	3-hydroxyacyl-[acyl-carrier-protein] dehydratase (n-C12:1)	3hcddec5eACP[c] -> t3c5ddeceACP[c] + h2o[c]	( ECD_00958 or ECD_00178 )			Cell Envelope Biosynthesis	0	0	1000	0	4	4.2.1.61		29020004
3HAD140	3-hydroxyacyl-[acyl-carrier-protein] dehydratase (n-C14:0)	3hmrsACP[c] -> h2o[c] + tmrs2eACP[c]	( ECD_00958 or ECD_00178 )			Cell Envelope Biosynthesis	0	0	1000	0	4	2.3.1.-; 2.3.1.85; 2.3.1.86; 4.2.1.59; 4.2.1.61	R04568	29020004
3HAD141	3-hydroxyacyl-[acyl-carrier-protein] dehydratase (n-C14:1)	3hcmrs7eACP[c] -> t3c7mrseACP[c] + h2o[c]	( ECD_00958 or ECD_00178 )			Cell Envelope Biosynthesis	0	0	1000	0	4	4.2.1.61		29020004
3HAD160	3-hydroxyacyl-[acyl-carrier-protein] dehydratase (n-C16:0)	3hpalmACP[c] -> tpalm2eACP[c] + h2o[c]	( ECD_00958 or ECD_00178 )			Cell Envelope Biosynthesis	0	0	1000	0	4	2.3.1.-; 2.3.1.85; 2.3.1.86; 4.2.1.59; 4.2.1.61	R04544	29020004
3HAD161	3-hydroxyacyl-[acyl-carrier-protein] dehydratase (n-C16:1)	3hcpalm9eACP[c] -> t3c9palmeACP[c] + h2o[c]	( ECD_00958 or ECD_00178 )			Cell Envelope Biosynthesis	0	0	1000	0	4	4.2.1.61		29020004
3HAD180	3-hydroxyacyl-[acyl-carrier-protein] dehydratase (n-C18:0)	3hoctaACP[c] -> toctd2eACP[c] + h2o[c]	( ECD_00958 or ECD_00178 )			Cell Envelope Biosynthesis	0	0	1000	0	4	2.3.1.-; 4.2.1.-; 4.2.1.61	R07764	29020004
3HAD181	3-hydroxyacyl-[acyl-carrier-protein] dehydratase (n-C18:1)	3hcvac11eACP[c] -> t3c11vaceACP[c] + h2o[c]	( ECD_00958 or ECD_00178 )			Cell Envelope Biosynthesis	0	0	1000	0	4	4.2.1.61		29020004
3HAD40	3-hydroxyacyl-[acyl-carrier-protein] dehydratase (n-C4:0)	3haACP[c] -> h2o[c] + but2eACP[c]	( ECD_00958 or ECD_00178 )			Cell Envelope Biosynthesis	0	0	1000	0	4	4.2.1.58		29020004
3HAD60	3-hydroxyacyl-[acyl-carrier-protein] dehydratase (n-C6:0)	3hhexACP[c] -> thex2eACP[c] + h2o[c]	( ECD_00958 or ECD_00178 )			Cell Envelope Biosynthesis	0	0	1000	0	4	2.3.1.-; 2.3.1.85; 2.3.1.86; 4.2.1.58; 4.2.1.59	R04954	29020004
3HAD80	3-hydroxyacyl-[acyl-carrier-protein] dehydratase (n-C8:0)	3hoctACP[c] -> toct2eACP[c] + h2o[c]	( ECD_00958 or ECD_00178 )			Cell Envelope Biosynthesis	0	0	1000	0	4	2.3.1.-; 2.3.1.85; 2.3.1.86; 4.2.1.58; 4.2.1.59; 4.2.1.61	R04537	29020004
3HBZCT	3-hydroxybenzoyl-CoA thioesterase	3hbzcoa[c] + h2o[c] -> 3hbz[c] + coa[c]	ECD_00564			Lipopolysaccharide Biosynthesis / Recycling	0	0	1000	0	4			29020004
3HCINNMH	3-hydroxycinnamate hydroxylase	h[c] + o2[c] + 3hcinnm[c] + nadh[c] -> nad[c] + dhcinnm[c] + h2o[c]	ECD_00301			Alternate Carbon Metabolism	0	0	1000	0	4	1.14.13.127	R06787	29020004
3HPADHi	3-Hydroxypropanal Dehydrogenase	nad[c] + 3hppnl[c] + h2o[c] -> 2 h[c] + nadh[c] + 3hpp[c]	ECD_01277			Alternate Carbon Metabolism	0	0	1000	0	4			29020004
3HPPPNH	3-(3-hydroxy-phenyl)propionate hydroxylase	h[c] + o2[c] + 3hpppn[c] + nadh[c] -> dhpppn[c] + nad[c] + h2o[c]	ECD_00301			Alternate Carbon Metabolism	0	0	1000	0	4	1.14.13.127	R06786	29020004
3HPPtex	3-hydroxypropionate transport via diffusion (extracellular to periplasm)	3hpp[e] <=> 3hpp[p]	( ECD_02142 or ECD_01348 or ECD_00933 or ECD_00238 )			Transport, Outer Membrane Porin	1	-1000	1000	0	4			29020004
3HPPtpp	3-hydroxypropionate transport via proton symport (periplasm)	h[c] + 3hpp[c] -> h[p] + 3hpp[p]				Transport, Inner Membrane	0	0	1000	0	2			29020004
3KGK	3-keto-L-gulonate kinase	atp[c] + 3dhguln[c] -> h[c] + 3dhgulnp[c] + adp[c]	ECD_03432			Alternate Carbon Metabolism	0	0	1000	0	4	2.7.1.53	R07127	29020004
3NTD2pp	3'-nucleotidase (UMP) (periplasm)	h2o[p] + 3ump[p] -> uri[p] + pi[p]	( ECD_04085 or ECD_00330 )			Nucleotide Salvage Pathway	0	0	1000	0	4	3.1.3.6	R01877	29020004
3NTD4pp	3'-nucleotidase (CMP) (periplasm)	h2o[p] + 3cmp[p] -> cytd[p] + pi[p]	( ECD_00330 or ECD_04085 or ECD_00330 )			Nucleotide Salvage Pathway	0	0	1000	0	4	3.1.3.6	R02370	29020004
3NTD7pp	3'-nucleotidase (AMP) (periplasm)	h2o[p] + 3amp[p] -> adn[p] + pi[p]	( ECD_04085 or ECD_00330 )			Nucleotide Salvage Pathway	0	0	1000	0	4	3.1.3.6	R01562	29020004
3NTD9pp	3'-nucleotidase (GMP) (periplasm)	h2o[p] + 3gmp[p] -> gsn[p] + pi[p]	( ECD_04085 or ECD_00330 )			Nucleotide Salvage Pathway	0	0	1000	0	4	3.1.3.6	R02148	29020004
3OAR100	3-oxoacyl-[acyl-carrier-protein] reductase (n-C10:0)	h[c] + 3odecACP[c] + nadph[c] <=> nadp[c] + 3hdecACP[c]	ECD_01089			Cell Envelope Biosynthesis	1	-1000	1000	0	4	1.1.1.100; 2.3.1.-; 2.3.1.85; 2.3.1.86	R04534	29020004
3OAR120	3-oxoacyl-[acyl-carrier-protein] reductase (n-C12:0)	h[c] + 3oddecACP[c] + nadph[c] <=> nadp[c] + 3hddecACP[c]	ECD_01089			Cell Envelope Biosynthesis	1	-1000	1000	0	4	1.1.1.100; 2.3.1.-; 2.3.1.85; 2.3.1.86	R04964	29020004
3OAR121	3-oxoacyl-[acyl-carrier-protein] reductase (n-C12:1)	3ocddec5eACP[c] + h[c] + nadph[c] -> nadp[c] + 3hcddec5eACP[c]	ECD_01089			Cell Envelope Biosynthesis	0	0	1000	0	4	1.1.1.100		29020004
3OAR140	3-oxoacyl-[acyl-carrier-protein] reductase (n-C14:0)	h[c] + nadph[c] + 3omrsACP[c] <=> nadp[c] + 3hmrsACP[c]	ECD_01089			Cell Envelope Biosynthesis	1	-1000	1000	0	4	1.1.1.100; 2.3.1.-; 2.3.1.85; 2.3.1.86	R04566	29020004
3OAR141	3-oxoacyl-[acyl-carrier-protein] reductase (n-C14:1)	h[c] + nadph[c] + 3ocmrs7eACP[c] -> nadp[c] + 3hcmrs7eACP[c]	ECD_01089			Cell Envelope Biosynthesis	0	0	1000	0	4	1.1.1.100		29020004
3OAR160	3-oxoacyl-[acyl-carrier-protein] reductase (n-C16:0)	h[c] + nadph[c] + 3opalmACP[c] <=> nadp[c] + 3hpalmACP[c]	ECD_01089			Cell Envelope Biosynthesis	1	-1000	1000	0	4	1.1.1.100; 2.3.1.-; 2.3.1.85; 2.3.1.86	R04543	29020004
3OAR161	3-oxoacyl-[acyl-carrier-protein] reductase (n-C16:1)	h[c] + 3ocpalm9eACP[c] + nadph[c] -> 3hcpalm9eACP[c] + nadp[c]	ECD_01089			Cell Envelope Biosynthesis	0	0	1000	0	4	1.1.1.100		29020004
3OAR180	3-oxoacyl-[acyl-carrier-protein] reductase (n-C18:0)	h[c] + 3ooctdACP[c] + nadph[c] <=> 3hoctaACP[c] + nadp[c]	ECD_01089			Cell Envelope Biosynthesis	1	-1000	1000	0	4	1.1.1.100		29020004
3OAR181	3-oxoacyl-[acyl-carrier-protein] reductase (n-C18:1)	h[c] + 3ocvac11eACP[c] + nadph[c] -> nadp[c] + 3hcvac11eACP[c]	ECD_01089			Cell Envelope Biosynthesis	0	0	1000	0	4	1.1.1.100		29020004
3OAR40	3-oxoacyl-[acyl-carrier-protein] reductase (n-C4:0)	h[c] + actACP[c] + nadph[c] <=> nadp[c] + 3haACP[c]	ECD_01089			Cell Envelope Biosynthesis	1	-1000	1000	0	4	1.1.1.100		29020004
3OAR60	3-oxoacyl-[acyl-carrier-protein] reductase (n-C6:0)	3ohexACP[c] + h[c] + nadph[c] <=> nadp[c] + 3hhexACP[c]	ECD_01089			Cell Envelope Biosynthesis	1	-1000	1000	0	4	1.1.1.100; 2.3.1.-; 2.3.1.85; 2.3.1.86	R04953	29020004
3OAR80	3-oxoacyl-[acyl-carrier-protein] reductase (n-C8:0)	h[c] + nadph[c] + 3ooctACP[c] <=> 3hoctACP[c] + nadp[c]	ECD_01089			Cell Envelope Biosynthesis	1	-1000	1000	0	4	1.1.1.100; 2.3.1.-; 2.3.1.85; 2.3.1.86	R04536	29020004
3OAS100	3-oxoacyl-[acyl-carrier-protein] synthase (n-C10:0)	h[c] + ocACP[c] + malACP[c] -> 3odecACP[c] + co2[c] + ACP[c]	( ECD_02248 or ECD_01091 )			Cell Envelope Biosynthesis	0	0	1000	0	4	2.3.1.86		29020004
3OAS120	3-oxoacyl-[acyl-carrier-protein] synthase (n-C12:0)	h[c] + dcaACP[c] + malACP[c] -> 3oddecACP[c] + co2[c] + ACP[c]	( ECD_01091 or ECD_02248 )			Cell Envelope Biosynthesis	0	0	1000	0	4	2.3.1.86		29020004
3OAS121	3-oxoacyl-[acyl-carrier-protein] synthase (n-C12:1)	h[c] + cdec3eACP[c] + malACP[c] -> 3ocddec5eACP[c] + co2[c] + ACP[c]	ECD_02248			Cell Envelope Biosynthesis	0	0	1000	0	4	2.3.1.41		29020004
3OAS140	3-oxoacyl-[acyl-carrier-protein] synthase (n-C14:0)	h[c] + ddcaACP[c] + malACP[c] -> 3omrsACP[c] + co2[c] + ACP[c]	( ECD_02248 or ECD_01091 )			Cell Envelope Biosynthesis	0	0	1000	0	4	2.3.1.86		29020004
3OAS141	3-oxoacyl-[acyl-carrier-protein] synthase (n-C14:1)	h[c] + cddec5eACP[c] + malACP[c] -> 3ocmrs7eACP[c] + co2[c] + ACP[c]	ECD_02248			Cell Envelope Biosynthesis	0	0	1000	0	4	2.3.1.41		29020004
3OAS160	3-oxoacyl-[acyl-carrier-protein] synthase (n-C16:0)	h[c] + malACP[c] + myrsACP[c] -> 3opalmACP[c] + co2[c] + ACP[c]	( ECD_02248 or ECD_01091 )			Cell Envelope Biosynthesis	0	0	1000	0	4	2.3.1.86		29020004
3OAS161	3-oxoacyl-[acyl-carrier-protein] synthase (n-C16:1)	h[c] + tdeACP[c] + malACP[c] -> 3ocpalm9eACP[c] + co2[c] + ACP[c]	ECD_02248			Cell Envelope Biosynthesis	0	0	1000	0	4	2.3.1.41		29020004
3OAS180	3-oxoacyl-[acyl-carrier-protein] synthase (n-C18:0)	h[c] + malACP[c] + palmACP[c] -> 3ooctdACP[c] + co2[c] + ACP[c]	( ECD_01091 or ECD_02248 )			Cell Envelope Biosynthesis	0	0	1000	0	4	2.3.1.41		29020004
3OAS181	3-oxoacyl-[acyl-carrier-protein] synthase (n-C18:1)	h[c] + hdeACP[c] + malACP[c] -> 3ocvac11eACP[c] + co2[c] + ACP[c]	ECD_01091			Cell Envelope Biosynthesis	0	0	1000	0	4	2.3.1.179		29020004
3OAS60	3-oxoacyl-[acyl-carrier-protein] synthase (n-C6:0)	h[c] + butACP[c] + malACP[c] -> 3ohexACP[c] + co2[c] + ACP[c]	( ECD_01091 or ECD_02248 )			Cell Envelope Biosynthesis	0	0	1000	0	4	2.3.1.86		29020004
3OAS80	3-oxoacyl-[acyl-carrier-protein] synthase (n-C8:0)	h[c] + hexACP[c] + malACP[c] -> co2[c] + 3ooctACP[c] + ACP[c]	( ECD_02248 or ECD_01091 )			Cell Envelope Biosynthesis	0	0	1000	0	4	2.3.1.86		29020004
3PEPTabcpp	Tripeptide (LalaDgluMdap) transport via ABC system (periplasm)	LalaDgluMdap[p] + atp[c] + h2o[c] -> h[c] + adp[c] + pi[c] + LalaDgluMdap[c]	(( ECD_02108 and ECD_02107 and ECD_02110 and ECD_02109 ) or ( ECD_01307 and ECD_01221 and ECD_01219 and ECD_01218 and ECD_01220 ) or ( ECD_01218 and ECD_01221 and ECD_01219 and ECD_01220 and ECD_01217 ))			Murein Recycling	0	0	1000	0	4			29020004
3PEPTtex	LalaDgluMdap (tripeptide) transport via diffusion (extracellular to periplasm)	LalaDgluMdap[e] <=> LalaDgluMdap[p]	( ECD_01348 or ECD_00238 or ECD_00933 or ECD_02142 )			Transport, Outer Membrane Porin	1	-1000	1000	0	2			29020004
3SLAR	3-sulfolactaldehyde reductase	h[c] + sla[c] + nadh[c] -> nad[c] + dhps[c]	ECD_03767			Alternate Carbon Metabolism	0	0	1000	0	4			29020004
3UMPtex	3UMP transport via diffusion (extracellular to periplasm)	3ump[e] <=> 3ump[p]	( ECD_01348 or ECD_00238 or ECD_00933 or ECD_02142 )			Transport, Outer Membrane Porin	1	-1000	1000	0	2			29020004
42A12BOOXpp	4-(2-Aminoethyl)-1,2-benzenediol:oxygen oxidoreductase(deaminating)(flavin-containing)	h2o[p] + o2[p] + dopa[p] -> nh4[p] + 34dhpac[p] + h2o2[p]	ECD_01358			Nitrogen Metabolism	0	0	1000	0	4	1.4.3.21; 1.4.3.4; 1.4.9.2; 1.4.99.4	R04300	29020004
4ABZGLUH	P-aminobenzoyl-glutamate hydrolase	h2o[c] + 4abzglu[c] <=> glu__L[c] + 4abz[c]	( ECD_01314 and ECD_01315 )			Cofactor and Prosthetic Group Biosynthesis	1	-1000	1000	0	4			29020004
4ABZGLUtex	P-aminobenzoyl glutamate transport via diffusion (extracellular to periplasm)	4abzglu[e] <=> 4abzglu[p]	( ECD_02142 or ECD_00238 or ECD_01348 or ECD_00933 )			Transport, Outer Membrane	1	-1000	1000	0	2			29020004
4ABZGLUtr	P-aminobenzoyl glutamate:H+ symporter	h[p] + 4abzglu[p] <=> h[c] + 4abzglu[c]	ECD_01313			Transport, Inner Membrane	1	-1000	1000	0	4			29020004
4HBZt3pp	4-hydroxybenzoate transport out via antiporter	h[p] + 4hbz[c] -> h[c] + 4hbz[p]	( ECD_03100 and ECD_03101 )			Transport, Inner Membrane	0	0	1000	0	2			29020004
4HOXPACDtex	4-hydroxyphenylacetaldehyde transport via diffusion (extracellular to periplasm)	4hoxpacd[e] <=> 4hoxpacd[p]	( ECD_01348 or ECD_00238 or ECD_00933 or ECD_02142 )			Transport, Outer Membrane Porin	1	-1000	1000	0	2			29020004
4HTHRA	4-hydroxy-L-threonine aldolase	4hthr[c] <=> gly[c] + gcald[c]	ECD_00875			Glycine and Serine Metabolism	1	-1000	1000	0	4			29020004
4HTHRK	4-Hydroxy-L-threonine kinase	atp[c] + 4hthr[c] -> h[c] + adp[c] + phthr[c]	ECD_00003			Glycine and Serine Metabolism	0	0	1000	0	4	2.7.1.-		29020004
4PCP	Tetrapeptide L,D-carboxypeptidase	LalaDgluMdapDala[c] + h2o[c] -> ala__D[c] + LalaDgluMdap[c]	ECD_01167			Murein Recycling	0	0	1000	0	4			29020004
4PCPpp	Tetrapeptide L,D-carboxypeptidase (periplasm)	h2o[p] + LalaDgluMdapDala[p] -> LalaDgluMdap[p] + ala__D[p]	ECD_02105			Murein Recycling	0	0	1000	0	4			29020004
4PEPTabcpp	Tetrapeptide (LalaDgluMdapDala) transport via ABC system (periplasm)	atp[c] + h2o[c] + LalaDgluMdapDala[p] -> h[c] + adp[c] + pi[c] + LalaDgluMdapDala[c]	(( ECD_01219 and ECD_01221 and ECD_01217 and ECD_01218 and ECD_01220 ) or ( ECD_02108 and ECD_02107 and ECD_02110 and ECD_02109 ))			Murein Recycling	0	0	1000	0	4			29020004
4PEPTtex	LalaDgluMdapDala (pentapeptide) transport via diffusion (extracellular to periplasm)	LalaDgluMdapDala[e] <=> LalaDgluMdapDala[p]	( ECD_01348 or ECD_00238 or ECD_00933 or ECD_02142 )			Transport, Outer Membrane Porin	1	-1000	1000	0	2			29020004
5DGLCNR	5-dehydro-D-gluconate reductase	h[c] + 5dglcn[c] + nadph[c] -> glcn[c] + nadp[c]	ECD_04132			Alternate Carbon Metabolism	0	0	1000	0	4	1.1.1.-; 1.1.1.69	R01740	29020004
5DGLCNt2rpp	5-Dehydro-D-gluconate transport via proton symport, reversible (periplasm)	h[p] + 5dglcn[p] <=> h[c] + 5dglcn[c]	ECD_04131			Transport, Inner Membrane	1	-1000	1000	0	3			29020004
5DGLCNtex	5-Dehydro-D-gluconate transport via diffusion (extracellular to periplasm)	5dglcn[e] <=> 5dglcn[p]	( ECD_00933 or ECD_01348 or ECD_00238 or ECD_02142 )			Transport, Outer Membrane Porin	1	-1000	1000	0	4			29020004
5DKGR	5-keto-D-gluconate 5-reductase	nad[c] + glcn[c] <=> h[c] + 5dglcn[c] + nadh[c]	ECD_04132			Alternate Carbon Metabolism	1	-1000	1000	0	4			29020004
5DOAN	5'-deoxyadenosine nuclosidase	dad_5[c] + h2o[c] -> 5drib[c] + ade[c]	ECD_00158			Cofactor and Prosthetic Group Biosynthesis	0	0	1000	0	4			29020004
5MTRtex	5-Methylthio-D-ribose transport via proton diffusion (extracellular to periplasm)	5mtr[e] <=> 5mtr[p]	( ECD_02142 or ECD_01348 or ECD_00933 or ECD_00238 )			Transport, Outer Membrane Porin	1	-1000	1000	0	1			29020004
5MTRtpp	5-Methylthio-D-ribose transport via proton symport (periplasm)	h[c] + 5mtr[c] -> 5mtr[p] + h[p]				Transport, Inner Membrane	0	0	1000	0	1			29020004
6D6SFK	6-deoxy-6-sulfofructose kinase	sf[c] + atp[c] -> h[c] + adp[c] + sfp[c]	ECD_03768			Alternate Carbon Metabolism	0	0	1000	0	4			29020004
6D6SPA	6-deoxy-6-sulfofructose-1-phosphate aldolase	sfp[c] -> dhap[c] + sla[c]	ECD_03766			Alternate Carbon Metabolism	0	0	1000	0	4			29020004
A5PISO	Arabinose-5-phosphate isomerase	ru5p__D[c] <=> ara5p[c]	( ECD_03062 or ECD_02558 )			Alternate Carbon Metabolism	1	-1000	1000	0	4	5.3.1.13	R01530	29020004
AACPS1	Acyl-[acyl-carrier-protein] synthetase (n-C14:0)	atp[c] + ttdca[c] + ACP[c] -> ppi[c] + myrsACP[c] + amp[c]	( ECD_01090 and ECD_02684 )			Cell Envelope Biosynthesis	0	0	1000	0	4	6.2.1.20		29020004
AACPS2	Acyl-[acyl-carrier-protein] synthetase (n-C14:1)	atp[c] + ttdcea[c] + ACP[c] -> tdeACP[c] + ppi[c] + amp[c]	( ECD_01090 and ECD_02684 )			Cell Envelope Biosynthesis	0	0	1000	0	4	6.2.1.20		29020004
AACPS3	Acyl-[acyl-carrier-protein] synthetase (n-C16:0)	atp[c] + hdca[c] + ACP[c] -> ppi[c] + amp[c] + palmACP[c]	( ECD_01090 and ECD_02684 )			Cell Envelope Biosynthesis	0	0	1000	0	4	6.2.1.20		29020004
AACPS4	Acyl-[acyl-carrier-protein] synthetase (n-C16:1)	hdcea[c] + atp[c] + ACP[c] -> hdeACP[c] + ppi[c] + amp[c]	( ECD_02684 and ECD_01090 )			Cell Envelope Biosynthesis	0	0	1000	0	4			29020004
AACPS5	Acyl-[acyl-carrier-protein] synthetase (n-C18:1)	ocdcea[c] + atp[c] + ACP[c] -> ppi[c] + octeACP[c] + amp[c]	( ECD_01090 and ECD_02684 )			Cell Envelope Biosynthesis	0	0	1000	0	4			29020004
AACPS6	Acyl-[acyl-carrier-protein] synthetase (n-C18:0)	ocdca[c] + atp[c] + ACP[c] -> ppi[c] + ocdcaACP[c] + amp[c]	( ECD_01090 and ECD_02684 )			Cell Envelope Biosynthesis	0	0	1000	0	4	6.2.1.20		29020004
AACPS7	Acyl-[acyl-carrier-protein] synthetase (n-C12:0)	atp[c] + ddca[c] + ACP[c] -> ppi[c] + ddcaACP[c] + amp[c]	( ECD_01090 and ECD_02684 )			Cell Envelope Biosynthesis	0	0	1000	0	4	6.2.1.l		29020004
AACPS8	Acyl-[acyl-carrier-protein] synthetase (n-C10:0)	dca[c] + atp[c] + ACP[c] -> ppi[c] + dcaACP[c] + amp[c]	( ECD_01090 and ECD_02684 )			Cell Envelope Biosynthesis	0	0	1000	0	4	6.2.1.20		29020004
AACPS9	Acyl-[acyl-carrier-protein] synthetase (n-C8:0)	octa[c] + atp[c] + ACP[c] -> ocACP[c] + ppi[c] + amp[c]	( ECD_01090 and ECD_02684 )			Cell Envelope Biosynthesis	0	0	1000	0	4	6.2.1.l		29020004
AACTOOR	Aminoacetone:oxygen oxidoreductase(deaminating)(flavin-containing)	o2[c] + aact[c] + h2o[c] -> nh4[c] + mthgxl[c] + h2o2[c]				Methylglyoxal Metabolism	0	0	1000	0	1	1.4.3.21; 1.4.3.4; 1.4.3.6	R02529	29020004
AADDGT	DTDP-N-4-acetamido-4,6-dideoxy-D-galactose transferase	unagamu[c] + dtdp4aaddg[c] -> h[c] + unagamuf[c] + dtdp[c]	ECD_03671			Cell Envelope Biosynthesis	0	0	1000	0	4	2.4.1.325		29020004
AAMYLpp	Alpha-amylase (periplasm)	14glucan[p] -> malthx[p]	ECD_03423			Alternate Carbon Metabolism	0	0	1000	0	4			29020004
AB6PGH	Arbutin 6-phosphate glucohydrolase	arbt6p[c] + h2o[c] -> g6p[c] + hqn[c]	( ECD_03605 or ECD_02733 or ECD_02566 )			Alternate Carbon Metabolism	0	0	1000	0	4	3.2.1.86		29020004
ABTA	4-aminobutyrate transaminase	akg[c] + 4abut[c] -> glu__L[c] + sucsal[c]	( ECD_02518 or ECD_01279 )			Arginine and Proline Metabolism	0	0	1000	0	4	2.6.1.19	R01648	29020004
ABUTD	Aminobutyraldehyde dehydrogenase	nad[c] + 4abutn[c] + h2o[c] -> 2 h[c] + 4abut[c] + nadh[c]	ECD_01401			Arginine and Proline Metabolism	0	0	1000	0	4	1.2.1.-; 1.2.1.19; 1.2.1.3	R02549	29020004
ABUTt2pp	4-aminobutyrate transport in via proton symport (periplasm)	h[p] + 4abut[p] -> h[c] + 4abut[c]	ECD_02519			Transport, Inner Membrane	0	0	1000	0	4			29020004
ABUTtex	4-aminobutyrate transport via diffusion (extracellular to periplasm)	4abut[e] <=> 4abut[p]	( ECD_01348 or ECD_00238 or ECD_00933 or ECD_02142 )			Transport, Outer Membrane Porin	1	-1000	1000	0	2			29020004
ACACCT	Acetyl-CoA:acetoacetyl-CoA transferase	accoa[c] + acac[c] -> ac[c] + aacoa[c]	(( ECD_02149 and ECD_02148 ) or ECD_01663 )			Alternate Carbon Metabolism	0	0	1000	0	4	2.8.3.8; 2.8.3.9	R01359	29020004
ACACT1r	Acetyl-CoA C-acetyltransferase	2 accoa[c] <=> aacoa[c] + coa[c]	( ECD_02266 or ECD_02151 or ECD_03736 )			Membrane Lipid Metabolism	1	-1000	1000	0	4	2.3.1.9	R00238	29020004
ACACT2r	Acetyl-CoA C-acyltransferase (butanoyl-CoA) (r)	accoa[c] + btcoa[c] <=> 3ohcoa[c] + coa[c]	( ECD_02266 or ECD_03736 )			Membrane Lipid Metabolism	1	-1000	1000	0	4	2.3.1.16; 2.3.1.9	R01177	29020004
ACACT3r	Acetyl-CoA C-acyltransferase (hexanoyl-CoA) (r)	accoa[c] + hxcoa[c] <=> 3oocoa[c] + coa[c]	( ECD_02266 or ECD_03736 )			Membrane Lipid Metabolism	1	-1000	1000	0	4	2.3.1.9		29020004
ACACT4r	Acetyl-CoA C-acyltransferase (octanoyl-CoA) (r)	accoa[c] + occoa[c] <=> 3odcoa[c] + coa[c]	( ECD_02266 or ECD_03736 )			Membrane Lipid Metabolism	1	-1000	1000	0	4	2.3.1.16; 2.3.1.9	R03778	29020004
ACACT5r	Acetyl-CoA C-acyltransferase (decanoyl-CoA) (r)	accoa[c] + dcacoa[c] <=> 3oddcoa[c] + coa[c]	( ECD_03736 or ECD_02266 )			Membrane Lipid Metabolism	1	-1000	1000	0	4	2.3.1.9		29020004
ACACT6r	Acetyl-CoA C-acyltransferase (dodecanoyl-CoA) (r)	accoa[c] + ddcacoa[c] <=> 3otdcoa[c] + coa[c]	( ECD_02266 or ECD_03736 )			Membrane Lipid Metabolism	1	-1000	1000	0	4	2.3.1.16; 2.3.1.9	R03858	29020004
ACACT7r	Acetyl-CoA C-acyltransferase (tetradecanoyl-CoA) (r)	accoa[c] + tdcoa[c] <=> 3ohdcoa[c] + coa[c]	( ECD_02266 or ECD_03736 )			Membrane Lipid Metabolism	1	-1000	1000	0	4	2.3.1.155; 2.3.1.16; 2.3.1.9	R03991	29020004
ACACT8r	Acetyl-CoA acyltransferase (hexadecanoyl-CoA), (r)	3ohodcoa[c] + coa[c] <=> accoa[c] + pmtcoa[c]	( ECD_02266 or ECD_03736 )			Membrane Lipid Metabolism	1	-1000	1000	0	4			29020004
ACACt2pp	Acetoacetate transport via proton symport (periplasm)	h[p] + acac[p] <=> h[c] + acac[c]	ECD_02150			Transport, Inner Membrane	1	-1000	1000	0	2			29020004
ACACtex	Acetoacetate transport via diffusion (extracellular to periplasm)	acac[e] <=> acac[p]	( ECD_01348 or ECD_00238 or ECD_00933 or ECD_02142 )			Transport, Outer Membrane Porin	1	-1000	1000	0	2			29020004
ACALD	Acetaldehyde dehydrogenase (acetylating)	nad[c] + coa[c] + acald[c] <=> h[c] + accoa[c] + nadh[c]	( ECD_00305 or ECD_01215 )			Pyruvate Metabolism	1	-1000	1000	0	4	1.2.1.10	R00228	29020004
ACALDtex	Acetaldehyde transport via diffusion (extracellular to periplasm)	acald[e] <=> acald[p]	( ECD_01348 or ECD_00238 or ECD_00933 or ECD_02142 )			Transport, Outer Membrane Porin	1	-1000	1000	0	2			29020004
ACALDtpp	Acetaldehyde reversible transport (periplasm)	acald[p] <=> acald[c]	s0001			Transport, Inner Membrane	1	-1000	1000	0	3			29020004
ACANTHAT	Acetyl-CoA:anthranilate acetyltransferase	accoa[c] + anth[c] -> acanth[c] + coa[c]	ECD_01421			Tyrosine, Tryptophan, and Phenylalanine Metabolism	0	0	1000	0	3			29020004
ACBIPGT	Adenosyl cobinamide phosphate guanyltransferase	h[c] + gtp[c] + adocbip[c] -> agdpcbi[c] + ppi[c]	ECD_01902			Cofactor and Prosthetic Group Biosynthesis	0	0	1000	0	4	2.7.7.62	R05222	29020004
ACCOAC	Acetyl-CoA carboxylase	accoa[c] + atp[c] + hco3[c] -> h[c] + adp[c] + pi[c] + malcoa[c]	( ECD_03114 and ECD_02241 and ECD_03113 and ECD_00183 )			Membrane Lipid Metabolism	0	0	1000	0	4	6.4.1.2	R00742	29020004
ACCOAL	Acetate-CoA ligase (ADP-forming)	atp[c] + ppa[c] + coa[c] -> adp[c] + pi[c] + ppcoa[c]	( ECD_03941 or ECD_00289 )			Alternate Carbon Metabolism	0	0	1000	0	2	6.2.1.13		29020004
ACGAL1PPpp	N-acetyl-D-galactosamine 1-phosphatase (periplasm)	h2o[p] + acgal1p[p] -> acgal[p] + pi[p]				Alternate Carbon Metabolism	0	0	1000	0	2	3.1.3.10		29020004
ACGAL1Ptex	N-acetyl-D-galactosamine 1-phosphate transport via diffusion (extracellular to periplasm)	acgal1p[e] <=> acgal1p[p]	( ECD_01348 or ECD_00238 or ECD_00933 or ECD_02142 )			Transport, Outer Membrane Porin	1	-1000	1000	0	2			29020004
ACGALtex	N-acetyl-D-galactosamine transport via diffusion (extracellular to periplasm)	acgal[e] <=> acgal[p]	( ECD_01348 or ECD_00238 or ECD_00933 or ECD_02142 )			Transport, Outer Membrane Porin	1	-1000	1000	0	2			29020004
ACGAM1PPpp	N-acetyl-D-glucosamine 1-phosphatase (periplasm)	h2o[p] + acgam1p[p] -> acgam[p] + pi[p]				Alternate Carbon Metabolism	0	0	1000	0	2	3.1.3.10		29020004
ACGAM1Ptex	N-acetyl-D-glucosamine 1-phosphate transport via diffusion (extracellular to periplasm)	acgam1p[e] <=> acgam1p[p]	( ECD_01348 or ECD_00238 or ECD_00933 or ECD_02142 )			Transport, Outer Membrane Porin	1	-1000	1000	0	2			29020004
ACGAMT	UDP-N-acetylglucosamine:undecaprenylphosphate N-acetylglucosamine -1-phosphate transferase	uacgam[c] + udcpp[c] -> ump[c] + unaga[c]	ECD_03662			Cell Envelope Biosynthesis	0	0	1000	0	3			29020004
ACGAptspp	N-Acetyl-D-glucosamine transport via PEP:Pyr PTS (periplasm)	pep[c] + acgam[p] -> acgam6p[c] + pyr[c]	(( ECD_02315 and ECD_02316 and ECD_02317 and ECD_01097 ) or ( ECD_02316 and ECD_02315 and ECD_00636 ))			Transport, Inner Membrane	0	0	1000	0	4			29020004
ACGAtex	N-Acetyl-D-glucosamine transport via diffusion (extracellular to periplasm)	acgam[e] <=> acgam[p]	( ECD_01348 or ECD_00238 or ECD_00933 or ECD_02142 )			Transport, Outer Membrane Porin	1	-1000	1000	0	2			29020004
ACGK	Acetylglutamate kinase	atp[c] + acglu[c] -> adp[c] + acg5p[c]	ECD_03844			Arginine and Proline Metabolism	0	0	1000	0	3	2.7.2.8	R02649	29020004
ACGS	N-acetylglutamate synthase	accoa[c] + glu__L[c] -> h[c] + acglu[c] + coa[c]	ECD_02666			Arginine and Proline Metabolism	0	0	1000	0	4	2.3.1.1	R00259	29020004
ACHBS	2-aceto-2-hydroxybutanoate synthase	h[c] + 2obut[c] + pyr[c] -> 2ahbut[c] + co2[c]	(( ECD_03554 and ECD_03555 ) or ( ECD_00079 and ECD_00080 ) or ( ECD_03646 and ECD_03647 ))			Valine, Leucine, and Isoleucine Metabolism	0	0	1000	0	3	2.2.1.6	R08648	29020004
ACKr	Acetate kinase	ac[c] + atp[c] <=> actp[c] + adp[c]	( ECD_01820 or ECD_02221 or ECD_02982 )			Pyruvate Metabolism	1	-1000	1000	0	3	2.7.2.1; 2.7.2.15	R00315	29020004
ACLS	Acetolactate synthase	h[c] + 2 pyr[c] -> alac__S[c] + co2[c]	(( ECD_03554 and ECD_03555 ) or ( ECD_00079 and ECD_00080 ) or ( ECD_03646 and ECD_03647 ))			Valine, Leucine, and Isoleucine Metabolism	0	0	1000	0	4	2.2.1.6	R00226	29020004
ACM6PH	N-acetylmuramate 6-phosphate hydrolase	acmum6p[c] + h2o[c] -> acgam6p[c] + lac__D[c]	ECD_02328			Alternate Carbon Metabolism	0	0	1000	0	4	4.2.1.126	R08555	29020004
ACMAMUT	UDP-N-acetyl-D-mannosaminuronic acid transferase	uacmamu[c] + unaga[c] -> h[c] + unagamu[c] + udp[c]	ECD_03673			Cell Envelope Biosynthesis	0	0	1000	0	3	2.4.1.180	R04477	29020004
ACMANAptspp	N-acetyl-D-mannosamine transport via PTS (periplasm)	pep[c] + acmana[p] -> acmanap[c] + pyr[c]	( ECD_01787 and ECD_01788 and ECD_02315 and ECD_02316 and ECD_01789 )			Transport, Inner Membrane	0	0	1000	0	4			29020004
ACMANAtex	N-acetyl-D-mannosamine transport via diffusion (extracellular to periplasm)	acmana[e] <=> acmana[p]	( ECD_00933 or ECD_02142 or ECD_00238 or ECD_01348 )			Transport, Outer Membrane Porin	1	-1000	1000	0	4			29020004
ACMUMptspp	N-acetylmuramate transport via PEP:Pyr PTS (periplasm)	pep[c] + acmum[p] -> acmum6p[c] + pyr[c]	( ECD_02315 and ECD_02317 and ECD_02316 and ECD_02329 )			Transport, Inner Membrane	0	0	1000	0	4			29020004
ACMUMtex	N-acetylmuramate transport via diffusion (extracellular to periplasm)	acmum[e] -> acmum[p]	( ECD_01348 or ECD_00238 or ECD_00933 or ECD_02142 )			Transport, Outer Membrane Porin	0	0	1000	0	2			29020004
ACNAMt2pp	N-acetylneuraminate proton symport (periplasm)	acnam[p] + h[p] -> h[c] + acnam[c]	ECD_03084			Transport, Inner Membrane	0	0	1000	0	4			29020004
ACNAMtex	N-acetylneuraminate transport via diffusion (extracellular to periplasm)	acnam[e] <=> acnam[p]	( ECD_00933 or ECD_04178 or ECD_02142 )			Transport, Outer Membrane	1	-1000	1000	0	4			29020004
ACNML	N-Acetylneuraminate lyase	acnam[c] -> acmana[c] + pyr[c]	ECD_03085			Alternate Carbon Metabolism	0	0	1000	0	4	4.1.3.3	R01811	29020004
ACOAD1f	Acyl-CoA dehydrogenase (butanoyl-CoA)	btcoa[c] + fad[c] -> fadh2[c] + b2coa[c]	ECD_00216			Membrane Lipid Metabolism	0	0	1000	0	3	1.3.3.6; 1.3.8.1; 1.3.8.7; 1.3.99.-; 1.3.99.3	R01175	29020004
ACOAD1fr	Acyl-CoA dehydrogenase (butanoyl-CoA)	fadh2[c] + b2coa[c] -> btcoa[c] + fad[c]	ECD_01664			Membrane Lipid Metabolism	0	0	1000	0	3			29020004
ACOAD2f	Acyl-CoA dehydrogenase (hexanoyl-CoA)	hxcoa[c] + fad[c] <=> fadh2[c] + hx2coa[c]	ECD_00216			Membrane Lipid Metabolism	1	-1000	1000	0	3	1.3.99.3		29020004
ACOAD3f	Acyl-CoA dehydrogenase (octanoyl-CoA)	occoa[c] + fad[c] <=> fadh2[c] + oc2coa[c]	ECD_00216			Membrane Lipid Metabolism	1	-1000	1000	0	3	1.3.3.6; 1.3.8.7; 1.3.8.8; 1.3.99.-; 1.3.99.3	R03777	29020004
ACOAD4f	Acyl-CoA dehydrogenase (decanoyl-CoA)	dcacoa[c] + fad[c] <=> fadh2[c] + dc2coa[c]	ECD_00216			Membrane Lipid Metabolism	1	-1000	1000	0	3	1.3.99.3		29020004
ACOAD5f	Acyl-CoA dehydrogenase (dodecanoyl-CoA)	ddcacoa[c] + fad[c] <=> fadh2[c] + dd2coa[c]	ECD_00216			Membrane Lipid Metabolism	1	-1000	1000	0	3	1.3.3.6; 1.3.8.7; 1.3.8.8; 1.3.99.-; 1.3.99.3	R03857	29020004
ACOAD6f	Acyl-CoA dehydrogenase (tetradecanoyl-CoA)	tdcoa[c] + fad[c] <=> fadh2[c] + td2coa[c]	ECD_00216			Membrane Lipid Metabolism	1	-1000	1000	0	3	1.3.3.6; 1.3.8.7; 1.3.8.8; 1.3.8.9; 1.3.99.-; 1.3.99.3	R03990	29020004
ACOAD7f	Acyl-CoA dehydrogenase (hexadecanoyl-CoA)	pmtcoa[c] + fad[c] <=> fadh2[c] + hdd2coa[c]	ECD_00216			Membrane Lipid Metabolism	1	-1000	1000	0	3	1.3.3.6; 1.3.8.7; 1.3.8.8; 1.3.8.9; 1.3.99.-; 1.3.99.3	R01279	29020004
ACOAD8f	Acyl-CoA dehydrogenase (octadecanoyl-CoA)	stcoa[c] + fad[c] <=> fadh2[c] + od2coa[c]	ECD_00216			Membrane Lipid Metabolism	1	-1000	1000	0	3			29020004
ACOATA	Acetyl-CoA ACP transacylase	accoa[c] + ACP[c] <=> acACP[c] + coa[c]	( ECD_01090 and ECD_01087 )			Membrane Lipid Metabolism	1	-1000	1000	0	4	2.3.1.-; 2.3.1.179; 2.3.1.180; 2.3.1.38; 2.3.1.41; 2.3.1.85; 2.3.1.86	R01624	29020004
ACODA	Acetylornithine deacetylase	acorn[c] + h2o[c] -> ac[c] + orn[c]	ECD_03842			Arginine and Proline Metabolism	0	0	1000	0	4	3.5.1.14; 3.5.1.16	R00669	29020004
ACONIs	Aconitate isomerase (spontaneous)	acon_T[c] <=> acon_C[c]	s0001			Unassigned	1	-1000	1000	0	3	5.3.3.7	R02244	29020004
ACONMT	Trans-aconitate methyltransferase	amet[c] + acon_T[c] -> ahcys[c] + aconm[c]	ECD_01476			Unassigned	0	0	1000	0	4	2.1.1.144	R05763	29020004
ACONTa	Aconitase (half-reaction A, Citrate hydro-lyase)	cit[c] <=> h2o[c] + acon_C[c]	( ECD_00117 or ECD_01253 )			Citric Acid Cycle	1	-1000	1000	0	4	4.2.1.3	R01325	29020004
ACONTb	Aconitase (half-reaction B, Isocitrate hydro-lyase)	h2o[c] + acon_C[c] <=> icit[c]	( ECD_00117 or ECD_01253 )			Citric Acid Cycle	1	-1000	1000	0	4	4.2.1.3	R01900	29020004
ACOTA	Acetylornithine transaminase	akg[c] + acorn[c] <=> acg5sa[c] + glu__L[c]	( ECD_02518 or ECD_01717 or ECD_03210 or ECD_01279 )			Arginine and Proline Metabolism	1	-1000	1000	0	3	2.6.1.11	R02283	29020004
ACOXT	Acetyl-CoA:oxalate CoA-transferase	accoa[c] + oxa[c] <=> ac[c] + oxalcoa[c]	ECD_02281			Membrane Lipid Metabolism	1	-1000	1000	0	4			29020004
ACP1_FMN	Acid phosphatase (FMN)	h2o[c] + fmn[c] -> pi[c] + ribflv[c]	( ECD_00398 or ECD_03688 or ECD_00811 )			Cofactor and Prosthetic Group Biosynthesis	0	0	1000	0	4	3.1.3.102; 3.1.3.2	R00548	29020004
ACP1p	Acid phosphatase (FMN)	h2o[p] + fmn[p] -> ribflv[p] + pi[p]	ECD_00330			Cofactor and Prosthetic Group Biosynthesis	0	0	1000	0	4			29020004
ACPPAT120	Acyl-(acyl carrier protein):phosphate acyltransferase (C12:0)	h[c] + pi[c] + ddcaACP[c] -> ddcap[c] + ACP[c]	( ECD_01090 and ECD_01086 )			Glycerophospholipid Metabolism	0	0	1000	0	2			29020004
ACPPAT140	Acyl-(acyl carrier protein):phosphate acyltransferase (C14:0)	h[c] + pi[c] + myrsACP[c] -> ttdcap[c] + ACP[c]	( ECD_01090 and ECD_01086 )			Glycerophospholipid Metabolism	0	0	1000	0	2			29020004
ACPPAT141	Acyl-(acyl carrier protein):phosphate acyltransferase (C14:1)	h[c] + tdeACP[c] + pi[c] -> ttdceap[c] + ACP[c]	( ECD_01090 and ECD_01086 )			Glycerophospholipid Metabolism	0	0	1000	0	2			29020004
ACPPAT160	Acyl-(acyl carrier protein):phosphate acyltransferase (C16:0)	h[c] + pi[c] + palmACP[c] -> hdcap[c] + ACP[c]	( ECD_01090 and ECD_01086 )			Glycerophospholipid Metabolism	0	0	1000	0	2			29020004
ACPPAT161	Acyl-(acyl carrier protein):phosphate acyltransferase (C16:1)	h[c] + hdeACP[c] + pi[c] -> hdceap[c] + ACP[c]	( ECD_01090 and ECD_01086 )			Glycerophospholipid Metabolism	0	0	1000	0	2			29020004
ACPPAT180	Acyl-(acyl carrier protein):phosphate acyltransferase (C18:0)	h[c] + pi[c] + ocdcaACP[c] -> ocdcap[c] + ACP[c]	( ECD_01090 and ECD_01086 )			Glycerophospholipid Metabolism	0	0	1000	0	2			29020004
ACPPAT181	Acyl-(acyl carrier protein):phosphate acyltransferase (C18:1)	h[c] + pi[c] + octeACP[c] -> ocdceap[c] + ACP[c]	( ECD_01090 and ECD_01086 )			Glycerophospholipid Metabolism	0	0	1000	0	2			29020004
ACPS1	Acyl-carrier protein synthase	apoACP[c] + coa[c] -> h[c] + pap[c] + ACP[c]	( ECD_02457 or ECD_03324 )			Cofactor and Prosthetic Group Biosynthesis	0	0	1000	0	4	2.7.8.7		29020004
ACS	Acetyl-CoA synthetase	ac[c] + atp[c] + coa[c] -> accoa[c] + ppi[c] + amp[c]	ECD_03941			Pyruvate Metabolism	0	0	1000	0	4	6.2.1.1	R00235	29020004
ACSERtex	O-Acetyl-L-serine transport via diffusion (extracellular to periplasm)	acser[e] <=> acser[p]	( ECD_00238 or ECD_01348 or ECD_02142 or ECD_00933 )			Transport, Outer Membrane Porin	1	-1000	1000	0	2			29020004
ACSERtpp	O-Acetyl-L-serine export via facilitated transport	acser[c] -> acser[p]	( ECD_02472 or ECD_01492 )			Transport, Inner Membrane	0	0	1000	0	3			29020004
ACt2rpp	Acetate reversible transport via proton symport (periplasm)	h[p] + ac[p] <=> h[c] + ac[c]	ECD_00010			Transport, Inner Membrane	1	-1000	1000	0	2			29020004
ACt4pp	Na+/Acetate symport (periplasm)	na1[p] + ac[p] -> ac[c] + na1[c]	ECD_03939			Transport, Inner Membrane	0	0	1000	0	4			29020004
ACtex	Acetate transport via diffusion (extracellular to periplasm)	ac[e] <=> ac[p]	( ECD_01348 or ECD_00238 or ECD_00933 or ECD_02142 )			Transport, Outer Membrane Porin	1	-1000	1000	0	2			29020004
ADA	Adenosine deaminase	h[c] + adn[c] + h2o[c] -> nh4[c] + ins[c]	ECD_01592			Nucleotide Salvage Pathway	0	0	1000	0	2	3.5.4.4	R01560	29020004
ADCL	4-aminobenzoate synthase	4adcho[c] -> h[c] + pyr[c] + 4abz[c]	( ECD_01092 or ECD_03911 )			Cofactor and Prosthetic Group Biosynthesis	0	0	1000	0	4	4.1.3.38	R05553	29020004
ADCS	4-amino-4-deoxychorismate synthase	chor[c] + gln__L[c] -> glu__L[c] + 4adcho[c]	( ECD_01782 and ECD_03211 )			Cofactor and Prosthetic Group Biosynthesis	0	0	1000	0	4	2.6.1.85	R01716	29020004
ADD	Adenine deaminase	h[c] + h2o[c] + ade[c] -> nh4[c] + hxan[c]	ECD_03549			Nucleotide Salvage Pathway	0	0	1000	0	4	3.5.4.2	R01244	29020004
ADEt2rpp	Adenine transport via proton symport (reversible) (periplasm)	h[p] + ade[p] <=> h[c] + ade[c]	( ECD_03598 or ECD_03512 or ECD_03548 )			Transport, Inner Membrane	1	-1000	1000	0	1			29020004
ADEtex	Adenine transport via diffusion (extracellular to periplasm)	ade[e] <=> ade[p]	( ECD_01348 or ECD_00238 or ECD_00933 or ECD_02142 )			Transport, Outer Membrane Porin	1	-1000	1000	0	2			29020004
ADK1	Adenylate kinase	atp[c] + amp[c] <=> 2 adp[c]	ECD_00425			Nucleotide Salvage Pathway	1	-1000	1000	0	0	2.7.4.3	R00127	29020004
ADK3	Adentylate kinase (GTP)	gtp[c] + amp[c] <=> adp[c] + gdp[c]	ECD_00425			Nucleotide Salvage Pathway	1	-1000	1000	0	4	2.7.4.10; 2.7.4.4		29020004
ADK4	Adentylate kinase (ITP)	itp[c] + amp[c] <=> adp[c] + idp[c]	ECD_00425			Nucleotide Salvage Pathway	1	-1000	1000	0	0			29020004
ADMDC	Adenosylmethionine decarboxylase	h[c] + amet[c] -> ametam[c] + co2[c]	ECD_00119			Arginine and Proline Metabolism	0	0	1000	0	4	4.1.1.50	R00178	29020004
ADNCYC	Adenylate cyclase	atp[c] -> ppi[c] + camp[c]	ECD_03681			Nucleotide Salvage Pathway	0	0	1000	0	4	4.6.1.1	R00089	29020004
ADNK1	Adenosine kinase	atp[c] + adn[c] -> h[c] + adp[c] + amp[c]	ECD_00425			Nucleotide Salvage Pathway	0	0	1000	0	0	2.7.1.20; 2.7.1.74	R00185	29020004
ADNUC	Adenosine hydrolase	adn[c] + h2o[c] -> rib__D[c] + ade[c]	ECD_00034			Alternate Carbon Metabolism	0	0	1000	0	4	3.2.2.1; 3.2.2.7; 3.2.2.8	R01245	29020004
ADNt2pp_copy1	R_ADNt2pp_copy1	h[p] + adn[p] -> h[c] + adn[c]	( ECD_02794 or ECD_02302 )			Transport, Inner Membrane	0	0	1000	0	4			29020004
ADNtex	Adenosine transport via diffusion (extracellular to periplasm)	adn[e] <=> adn[p]	ECD_00359			Transport, Outer Membrane	1	-1000	1000	0	3			29020004
ADOCBIK	Adenosyl cobinamide kinase	atp[c] + adocbi[c] -> h[c] + adp[c] + adocbip[c]	ECD_01902			Cofactor and Prosthetic Group Biosynthesis	0	0	1000	0	4	2.7.1.156	R05221	29020004
ADOCBLS	Adenosylcobalamin 5'-phosphate synthase	agdpcbi[c] + rdmbzi[c] -> h[c] + adocbl[c] + gmp[c]	ECD_01901			Cofactor and Prosthetic Group Biosynthesis	0	0	1000	0	4	2.7.8.26	R05223	29020004
ADOCBLabcpp	Adenosylcobalamin transport via ABC system (periplasm)	atp[c] + adocbl[p] + h2o[c] -> h[c] + adocbl[c] + adp[c] + pi[c]	( ECD_00157 and ECD_01678 and ECD_01680 )			Transport, Inner Membrane	0	0	1000	0	4			29020004
ADPRDP	ADPribose diphosphatase	adprib[c] + h2o[c] -> 2 h[c] + r5p[c] + amp[c]	( ECD_03249 or ECD_02906 )			Nucleotide Salvage Pathway	0	0	1000	0	4	3.6.1.13		29020004
ADPT	Adenine phosphoribosyltransferase	prpp[c] + ade[c] -> ppi[c] + amp[c]	ECD_00420			Nucleotide Salvage Pathway	0	0	1000	0	4	2.4.2.7; 2.4.2.8	R00190	29020004
ADSK	Adenylyl-sulfate kinase	atp[c] + aps[c] -> h[c] + adp[c] + paps[c]	ECD_02600			Cysteine Metabolism	0	0	1000	0	4	2.7.1.25	R00509	29020004
ADSL1r	Adenylsuccinate lyase	dcamp[c] <=> fum[c] + amp[c]	ECD_01129			Purine and Pyrimidine Biosynthesis	1	-1000	1000	0	4	4.3.2.2	R01083	29020004
ADSL2r	Adenylosuccinate lyase	25aics[c] <=> aicar[c] + fum[c]	ECD_01129			Purine and Pyrimidine Biosynthesis	1	-1000	1000	0	4	4.3.2.2		29020004
ADSS	Adenylosuccinate synthase	asp__L[c] + imp[c] + gtp[c] -> 2 h[c] + pi[c] + gdp[c] + dcamp[c]	ECD_04044			Purine and Pyrimidine Biosynthesis	0	0	1000	0	0	6.3.4.4	R01135	29020004
AGDC	N-acetylglucosamine-6-phosphate deacetylase	acgam6p[c] + h2o[c] -> ac[c] + gam6p[c]	ECD_00634			Alternate Carbon Metabolism	0	0	1000	0	4	3.5.1.25	R02059	29020004
AGM3PA	N-Acetyl-D-glucosamine(anhydrous)N-Acetylmuramyl-tripeptide amidase	anhgm3p[c] + h2o[c] -> anhgm[c] + LalaDgluMdap[c]	ECD_00109			Murein Recycling	0	0	1000	0	4			29020004
AGM3PApp	N-Acetyl-D-glucosamine(anhydrous)N-Acetylmuramyl-tripeptide amidase (periplasm)	h2o[p] + anhgm3p[p] -> LalaDgluMdap[p] + anhgm[p]	( ECD_02665 or ECD_04036 or ECD_02335 or ECD_00872 )			Murein Recycling	0	0	1000	0	4			29020004
AGM3PH	N-Acetyl-D-glucosamine(anhydrous)N-Acetylmuramyl-tripeptide beta -1,4-N-acetylglucosaminidase	anhgm3p[c] + h2o[c] -> anhm3p[c] + acgam[c]	ECD_01103			Murein Recycling	0	0	1000	0	4			29020004
AGM3Pt2pp	GlcNAc-anhMurNAc tripeptide transport in via proton symport (periplasm)	h[p] + anhgm3p[p] -> h[c] + anhgm3p[c]	ECD_00384			Murein Recycling	0	0	1000	0	3			29020004
AGM4PA	N-Acetyl-D-glucosamine(anhydrous)N-Acetylmuramyl-tetrapeptide amidase	anhgm4p[c] + h2o[c] -> LalaDgluMdapDala[c] + anhgm[c]	ECD_00109			Murein Recycling	0	0	1000	0	4			29020004
AGM4PApp	N-Acetyl-D-glucosamine(anhydrous)N-Acetylmuramyl-tetrapeptide amidase (periplasm)	h2o[p] + anhgm4p[p] -> LalaDgluMdapDala[p] + anhgm[p]	( ECD_02335 or ECD_02665 or ECD_04036 or ECD_00872 )			Murein Recycling	0	0	1000	0	4			29020004
AGM4PCP	N-Acetyl-D-glucosamine(anhydrous)N-Acetylmuramyl-tetrapeptide L,D-carboxypeptidase	anhgm4p[c] + h2o[c] -> anhgm3p[c] + ala__D[c]	ECD_01167			Murein Recycling	0	0	1000	0	4			29020004
AGM4PCPpp	N-Acetyl-D-glucosamine(anhydrous)N-Acetylmuramyl-tetrapeptide L,D-carboxypeptidase (periplasmic)	h2o[p] + anhgm4p[p] -> anhgm3p[p] + ala__D[p]	ECD_02105			Murein Recycling	0	0	1000	0	4			29020004
AGM4PH	N-Acetyl-D-glucosamine(anhydrous)N-Acetylmuramyl-tetrapeptide beta -1,4-N-acetylglucosaminidase	anhgm4p[c] + h2o[c] -> acgam[c] + anhm4p[c]	ECD_01103			Murein Recycling	0	0	1000	0	4			29020004
AGM4Pt2pp	GlcNAc-anhMurNAc tetrapeptide transport in via proton symport (periplasm)	h[p] + anhgm4p[p] -> h[c] + anhgm4p[c]	ECD_00384			Murein Recycling	0	0	1000	0	3			29020004
AGMH	N-Acetyl-D-glucosamine(anhydrous)N-Acetylmuramyl beta -1,4-N-acetylglucosaminidase	h2o[c] + anhgm[c] -> acgam[c] + anhm[c]	ECD_01103			Murein Recycling	0	0	1000	0	4			29020004
AGMHE	ADP-D-glycero-D-manno-heptose epimerase	adphep_DD[c] -> adphep_LD[c]	ECD_03476			Lipopolysaccharide Biosynthesis / Recycling	0	0	1000	0	4	5.1.3.20	R05176	29020004
AGMT	Agmatinase	h2o[c] + agm[c] -> urea[c] + ptrc[c]	ECD_02767			Arginine and Proline Metabolism	0	0	1000	0	4	3.5.3.11	R01157	29020004
AGMt2pp	GlcNAc-anhMurNAc transport in via proton symport (periplasm)	h[p] + anhgm[p] -> h[c] + anhgm[c]	ECD_00384			Murein Recycling	0	0	1000	0	3			29020004
AGMtex	Agmatine transport via diffusion (extracellular to periplasm)	agm[e] <=> agm[p]	( ECD_01348 or ECD_00238 or ECD_00933 or ECD_02142 )			Transport, Outer Membrane Porin	1	-1000	1000	0	2			29020004
AGPAT120	1-tetradecanoyl-sn-glycerol 3-phosphate O-acyltransferase (n-C12:0)	ddcaACP[c] + 1ddecg3p[c] -> pa120[c] + ACP[c]	ECD_02890			Glycerophospholipid Metabolism	0	0	1000	0	4	2.3.1.51		29020004
AGPAT140	1-tetradecanoyl-sn-glycerol 3-phosphate O-acyltransferase (n-C14:0)	1tdecg3p[c] + myrsACP[c] -> pa140[c] + ACP[c]	ECD_02890			Glycerophospholipid Metabolism	0	0	1000	0	4	2.3.1.51		29020004
AGPAT141	1-tetradec-7-enoyl-sn-glycerol 3-phosphate O-acyltransferase (n-C14:1)	tdeACP[c] + 1tdec7eg3p[c] -> pa141[c] + ACP[c]	ECD_02890			Glycerophospholipid Metabolism	0	0	1000	0	4	2.3.1.51		29020004
AGPAT160	1-hexadecanoyl-sn-glycerol 3-phosphate O-acyltransferase (n-C16:0)	1hdecg3p[c] + palmACP[c] -> pa160[c] + ACP[c]	ECD_02890			Glycerophospholipid Metabolism	0	0	1000	0	4	2.3.1.51		29020004
AGPAT161	1-hexadec-7-enoyl-sn-glycerol 3-phosphate O-acyltransferase (n-C16:1)	hdeACP[c] + 1hdec9eg3p[c] -> pa161[c] + ACP[c]	ECD_02890			Glycerophospholipid Metabolism	0	0	1000	0	4	2.3.1.51		29020004
AGPAT180	1-octadecanoyl-sn-glycerol 3-phosphate O-acyltransferase (n-C18:0)	ocdcaACP[c] + 1odecg3p[c] -> pa180[c] + ACP[c]	ECD_02890			Glycerophospholipid Metabolism	0	0	1000	0	4	2.3.1.51		29020004
AGPAT181	1-octadec-7-enoyl-sn-glycerol 3-phosphate O-acyltransferase (n-C18:1)	1odec11eg3p[c] + octeACP[c] -> pa181[c] + ACP[c]	ECD_02890			Glycerophospholipid Metabolism	0	0	1000	0	4	2.3.1.51		29020004
AGPR	N-acetyl-g-glutamyl-phosphate reductase	acg5sa[c] + pi[c] + nadp[c] <=> h[c] + nadph[c] + acg5p[c]	ECD_03843			Arginine and Proline Metabolism	1	-1000	1000	0	3	1.2.1.38	R03443	29020004
AGt3	Silver transport out via proton antiport	h[e] + ag[c] -> h[c] + ag[e]	( ECD_00534 and ECD_00533 and ECD_00535 and ECD_00536 )			Inorganic Ion Transport and Metabolism	0	0	1000	0	3			29020004
AHCYSNS	S-adenosylhomocysteine nucleosidase	ahcys[c] + h2o[c] -> rhcys[c] + ade[c]	ECD_00158			Methionine Metabolism	0	0	1000	0	4	3.2.2.9	R00194	29020004
AHGDx	(S)-alpha-hydroxyglutarate dehydrogenase	nad[c] + S2hglut[c] <=> h[c] + akg[c] + nadh[c]	ECD_02744			Glycine and Serine Metabolism	1	-1000	1000	0	4	1.1.1.399; 1.1.1.M7		29020004
AI2tex	Ai2 transport, outer membrane	mththf[e] <=> mththf[p]	( ECD_00238 or ECD_02142 or ECD_00933 or ECD_01348 )			Transport, Outer Membrane	1	-1000	1000	0	0			29020004
AI2tpp	Quorum signal AI-2 exporter	mththf[c] -> mththf[p]	ECD_01570			Transport, Inner Membrane	0	0	1000	0	2			29020004
AICART	Phosphoribosylaminoimidazolecarboxamide formyltransferase	10fthf[c] + aicar[c] <=> thf[c] + fprica[c]	ECD_03883			Purine and Pyrimidine Biosynthesis	1	-1000	1000	0	2	2.1.2.3	R04560	29020004
AIRC2	Phosphoribosylaminoimidazole carboxylase	air[c] + atp[c] + hco3[c] -> h[c] + adp[c] + pi[c] + 5caiz[c]	ECD_00472			Purine and Pyrimidine Biosynthesis	0	0	1000	0	4	6.3.4.18		29020004
AIRC3	Phosphoribosylaminoimidazole carboxylase (mutase rxn)	5aizc[c] <=> 5caiz[c]	ECD_00473			Purine and Pyrimidine Biosynthesis	1	-1000	1000	0	4	5.4.99.18	R07405	29020004
AKGDH	2-Oxogluterate dehydrogenase	akg[c] + nad[c] + coa[c] -> nadh[c] + co2[c] + succoa[c]	( ECD_00115 and ECD_00686 and ECD_00685 )			Citric Acid Cycle	0	0	1000	0	4	1.2.1.52; 1.2.4.2; 1.8.1.4; 2.3.1.61	R08549	29020004
AKGt2rpp	2-oxoglutarate reversible transport via symport (periplasm)	h[p] + akg[p] <=> h[c] + akg[c]	ECD_02481			Transport, Inner Membrane	1	-1000	1000	0	4			29020004
AKGtex	Alpha-ketoglutarate transport via diffusion (extracellular to periplasm)	akg[e] <=> akg[p]	( ECD_01348 or ECD_00238 or ECD_00933 or ECD_02142 )			Transport, Outer Membrane Porin	1	-1000	1000	0	2			29020004
ALAALAD	D-alanine-D-alanine dipeptidase	h2o[c] + alaala[c] -> 2 ala__D[c]	ECD_01446			Murein Recycling	0	0	1000	0	4	3.4.13.22	R07651	29020004
ALAALAabcpp	D-alanyl-D-alanine (DalaDala) transport via ABC system (periplasm)	alaala[p] + atp[c] + h2o[c] -> h[c] + adp[c] + pi[c] + alaala[c]	(( ECD_03391 and ECD_03393 and ECD_03395 and ECD_03394 and ECD_03392 ) or ( ECD_01443 and ECD_01444 and ECD_01445 and ECD_01441 and ECD_01442 ))			Transport, Inner Membrane	0	0	1000	0	4			29020004
ALAALAr	D-alanine-D-alanine ligase (reversible)	atp[c] + 2 ala__D[c] <=> h[c] + adp[c] + pi[c] + alaala[c]	( ECD_00328 or ECD_00093 )			Cell Envelope Biosynthesis	1	-1000	1000	0	3	6.3.2.4	R01150	29020004
ALAALAtex	D-alanyl-D-alanine (DalaDala) transport via diffusion (extracellular to periplasm)	alaala[e] <=> alaala[p]	( ECD_01348 or ECD_00238 or ECD_00933 or ECD_02142 )			Transport, Outer Membrane Porin	1	-1000	1000	0	2			29020004
ALAGLUE	L-alanyl-gamma-glutamate epimerase	LalaDglu[c] <=> LalaLglu[c]	ECD_01302			Murein Recycling	1	-1000	1000	0	4	5.1.1.20	R10938	29020004
ALAR	Alanine racemase	ala__L[c] <=> ala__D[c]	( ECD_01165 or ECD_03925 )			Alanine and Aspartate Metabolism	1	-1000	1000	0	4	5.1.1.1	R00401	29020004
ALATA_D2	D-alanine transaminase	pydx5p[c] + ala__D[c] -> pyam5p[c] + pyr[c]	( ECD_02443 or ECD_00875 )			Cofactor and Prosthetic Group Biosynthesis	0	0	1000	0	4		R01147	29020004
ALATA_L	L-alanine transaminase	akg[c] + ala__L[c] <=> glu__L[c] + pyr[c]	( ECD_02215 or ECD_02289 )			Alanine and Aspartate Metabolism	1	-1000	1000	0	4	2.6.1.2	R00258	29020004
ALATA_L2	Alanine transaminase	pydx5p[c] + ala__L[c] -> pyam5p[c] + pyr[c]	( ECD_00875 or ECD_02443 )			Cofactor and Prosthetic Group Biosynthesis	0	0	1000	0	4			29020004
ALAabcpp	L-alanine transport via ABC system (periplasm)	atp[c] + h2o[c] + ala__L[p] -> h[c] + adp[c] + pi[c] + ala__L[c]	( ECD_03309 and ECD_03305 and ECD_03303 and ECD_03304 and ECD_03306 )			Transport, Inner Membrane	0	0	1000	0	2			29020004
ALAt2pp	L-alanine transport in via proton symport (periplasm)	h[p] + ala__L[p] -> h[c] + ala__L[c]	( ECD_04080 or ECD_04001 )			Transport, Inner Membrane	0	0	1000	0	3			29020004
ALAt4pp	L-alanine transport in via sodium symport (periplasm)	na1[p] + ala__L[p] -> ala__L[c] + na1[c]	ECD_00007			Transport, Inner Membrane	0	0	1000	0	2			29020004
ALAtex	L-alanine transport via diffusion (extracellular to periplasm)	ala__L[e] <=> ala__L[p]	( ECD_02142 or ECD_00238 or ECD_01348 or ECD_00933 )			Transport, Outer Membrane Porin	1	-1000	1000	0	2			29020004
ALAtpp	L-alanine export via facilited diffusion	ala__L[c] -> ala__L[p]	ECD_02526			Transport, Inner Membrane	0	0	1000	0	2			29020004
ALCD19	Alcohol dehydrogenase (glycerol)	h[c] + glyald[c] + nadh[c] <=> nad[c] + glyc[c]	( ECD_01436 or ECD_01215 )			Alternate Carbon Metabolism	1	-1000	1000	0	4	1.1.1.21; 1.1.1.72	R01036	29020004
ALCD2x	Alcohol dehydrogenase (ethanol)	nad[c] + etoh[c] <=> h[c] + acald[c] + nadh[c]	( ECD_01215 or ECD_01436 )			Pyruvate Metabolism	1	-1000	1000	0	4	1.1.1.1; 1.1.1.71	R00754	29020004
ALDD19xr	Aldehyde dehydrogenase (phenylacetaldehyde, NAD)	nad[c] + pacald[c] + h2o[c] <=> 2 h[c] + pac[c] + nadh[c]	ECD_01357			Alternate Carbon Metabolism	1	-1000	1000	0	4	1.2.1.39; 1.2.1.5	R02536	29020004
ALDD2y	Aldehyde dehydrogenase (acetaldehyde, NADP)	nadp[c] + h2o[c] + acald[c] -> 2 h[c] + ac[c] + nadph[c]	( ECD_00444 or ECD_02884 or ECD_03443 or ECD_02878 or ECD_04135 )			Alternate Carbon Metabolism	0	0	1000	0	4	1.2.1.-; 1.2.1.4; 1.2.1.5	R00711	29020004
ALDD3y	Aldehyde dehydrogenase (propanal, NADP)	nadp[c] + h2o[c] + ppal[c] -> 2 h[c] + ppa[c] + nadph[c]	( ECD_04135 or ECD_03443 or ECD_02884 )			Alternate Carbon Metabolism	0	0	1000	0	4			29020004
ALDD4	Aldehyde dehydrogenase (butanal, NAD)	btal[c] + nad[c] + h2o[c] -> 2 h[c] + but[c] + nadh[c]				Alternate Carbon Metabolism	0	0	1000	0	1			29020004
ALKP	Alkaline phosphatase	dhap[c] + h2o[c] -> pi[c] + dha[c]	ECD_02545			Alternate Carbon Metabolism	0	0	1000	0	4	3.1.3.-; 3.1.3.1; 3.1.3.2	R01010	29020004
ALLK	Allose kinase	all__D[c] + atp[c] -> h[c] + adp[c] + all6p[c]	ECD_03956			Alternate Carbon Metabolism	0	0	1000	0	3	2.7.1.55	R03576	29020004
ALLPI	Allose 6-phosphate isomerase	all6p[c] <=> allul6p[c]	ECD_03962			Alternate Carbon Metabolism	1	-1000	1000	0	2	5.3.1.6	R09030	29020004
ALLTAMH2	Allantoate amidinohydrolase	2 h[c] + h2o[c] + alltt[c] -> nh4[c] + urdgci[c] + co2[c]	ECD_00466			Nitrogen Metabolism	0	0	1000	0	4			29020004
ALLTN	Allantoinase	h2o[c] + alltn[c] -> h[c] + alltt[c]	ECD_00462			Nitrogen Metabolism	0	0	1000	0	4	3.5.2.5		29020004
ALLTNt2rpp	Allantoin transport in via proton symport (periplasm)	h[p] + alltn[p] <=> h[c] + alltn[c]	ECD_00461			Transport, Inner Membrane	1	-1000	1000	0	2			29020004
ALLTNtex	Allantoin transport via diffusion (extracellular to periplasm)	alltn[e] <=> alltn[p]	( ECD_01348 or ECD_00238 or ECD_00933 or ECD_02142 )			Transport, Outer Membrane Porin	1	-1000	1000	0	2			29020004
ALLULPE	Allulose 6-phosphate epimerase	allul6p[c] <=> f6p[c]	ECD_03957			Alternate Carbon Metabolism	1	-1000	1000	0	2	5.1.3.-	R09031	29020004
ALLabcpp	D-allose transport via ABC system (periplasm)	all__D[p] + atp[c] + h2o[c] -> h[c] + all__D[c] + adp[c] + pi[c]	( ECD_03960 and ECD_03959 and ECD_03958 )			Transport, Inner Membrane	0	0	1000	0	4			29020004
ALLtex	Allose transport via diffusion (extracellular to periplasm)	all__D[e] <=> all__D[p]	( ECD_01348 or ECD_00933 or ECD_00238 or ECD_02142 )			Transport, Outer Membrane Porin	1	-1000	1000	0	4			29020004
ALPATE160pp	Apolipoprotein N-acyltransferase (phosphatidylethanolamine, periplasm)	alpp[p] + pe160[p] -> lpp[p] + 2agpe160[p]	( ECD_01646 and ECD_00625 )			Unassigned	0	0	1000	0	3			29020004
ALPATG160pp	Apolipoprotein N-acyltransferase (phosphatidylglycerol, periplasm)	alpp[p] + pg160[p] -> lpp[p] + 2agpg160[p]	( ECD_01646 and ECD_00625 )			Unassigned	0	0	1000	0	3			29020004
ALR2	Aldose reductase (methylglyoxal)	h[c] + mthgxl[c] + nadph[c] -> nadp[c] + acetol[c]	( ECD_01750 or ECD_02885 or ECD_00200 or ECD_02876 )			Methylglyoxal Metabolism	0	0	1000	0	4	1.1.1.-	R02528	29020004
ALR2x	Aldose reductase (methylglyoxal) (nadh)	h[c] + mthgxl[c] + nadh[c] -> nad[c] + acetol[c]	ECD_01740			Methylglyoxal Metabolism	0	0	1000	0	4			29020004
ALR4x	Aldose reductase (acetol)	h[c] + acetol[c] + nadh[c] -> nad[c] + 12ppd__R[c]	ECD_03831			Glycerophospholipid Metabolism	0	0	1000	0	3			29020004
ALTRH	Altronate hydrolase	altrn[c] -> 2ddglcn[c] + h2o[c]	ECD_02960			Alternate Carbon Metabolism	0	0	1000	0	4	4.2.1.7	R01540	29020004
AM3PA	Anhydrous-N-Acetylmuramyl-tripeptide amidase	anhm3p[c] + h2o[c] -> anhm[c] + LalaDgluMdap[c]	ECD_00109			Murein Recycling	0	0	1000	0	4			29020004
AM4PA	Anhydrous-N-Acetylmuramyl-tetrapeptide amidase	anhm4p[c] + h2o[c] -> LalaDgluMdapDala[c] + anhm[c]	ECD_00109			Murein Recycling	0	0	1000	0	4			29020004
AM4PCP	Anhydrous-N-Acetylmuramyl-tetrapeptide L,D-carboxypeptidase	anhm4p[c] + h2o[c] -> anhm3p[c] + ala__D[c]	ECD_01167			Murein Recycling	0	0	1000	0	4			29020004
AMALT1	Amylomaltase (maltotriose)	malt[c] + malttr[c] -> glc__D[c] + maltttr[c]	ECD_03268			Alternate Carbon Metabolism	0	0	1000	0	4	2.4.1.25		29020004
AMALT2	Amylomaltase (maltotetraose)	malt[c] + maltttr[c] -> glc__D[c] + maltpt[c]	ECD_03268			Alternate Carbon Metabolism	0	0	1000	0	4	2.4.1.25		29020004
AMALT3	Amylomaltase (maltopentaose)	malt[c] + maltpt[c] -> glc__D[c] + malthx[c]	ECD_03268			Alternate Carbon Metabolism	0	0	1000	0	4	2.4.1.25		29020004
AMALT4	Amylomaltase (maltohexaose)	malt[c] + malthx[c] -> glc__D[c] + malthp[c]	ECD_03268			Alternate Carbon Metabolism	0	0	1000	0	4	2.4.1.25		29020004
AMANAPEr	N-acetylmannosamine 6-phosphate epimerase	acmanap[c] <=> acgam6p[c]	ECD_03083			Alternate Carbon Metabolism	1	-1000	1000	0	4	5.1.3.9	R02087	29020004
AMANK	N-acetyl-D-mannosamine kinase	atp[c] + acmana[c] -> h[c] + adp[c] + acmanap[c]	ECD_03082			Alternate Carbon Metabolism	0	0	1000	0	4	2.7.1.60	R02705	29020004
AMAOTr	Adenosylmethionine-8-amino-7-oxononanoate transaminase	amet[c] + 8aonn[c] <=> dann[c] + amob[c]	ECD_00741			Cofactor and Prosthetic Group Biosynthesis	1	-1000	1000	0	4	2.6.1.62	R03231	29020004
AMMQLT8	S-adenosylmethione:2-demthylmenaquinole methyltransferase (menaquinone 8)	amet[c] + 2dmmql8[c] -> h[c] + ahcys[c] + mql8[c]	ECD_03726			Cofactor and Prosthetic Group Biosynthesis	0	0	1000	0	3	2.1.1.163		29020004
AMPMS2	4-amino-2-methyl-5-phosphomethylpyrimidine synthetase	nad[c] + air[c] + h2o[c] -> 3 h[c] + 4ampm[c] + nadh[c] + 2 for[c]	ECD_03871			Cofactor and Prosthetic Group Biosynthesis	0	0	1000	0	3			29020004
AMPN	AMP nucleosidase	h2o[c] + amp[c] -> r5p[c] + ade[c]	ECD_01894			Nucleotide Salvage Pathway	0	0	1000	0	0	3.2.2.4		29020004
AMPNTAT	Aminoalkylphosphonate N-acetyltransferase	accoa[c] + ampnt[c] -> acampnt[c] + coa[c]	ECD_03965			Inorganic Ion Transport and Metabolism	0	0	1000	0	4			29020004
AMPTASECG	Alanyl aminopeptidase (cys-gly)	cgly[c] + h2o[c] -> cys__L[c] + gly[c]	( ECD_02415 or ECD_00936 or ECD_04126 or ECD_00232 )			Cysteine Metabolism	0	0	1000	0	4	3.4.11.1; 3.4.11.2; 3.4.11.23; 3.4.13.-; 3.4.13.18	R00899	29020004
AMPTASEPG	Aminopeptidase (pro-gly)	progly[c] + h2o[c] -> gly[c] + pro__L[c]	( ECD_04126 or ECD_02415 or ECD_00936 or ECD_00232 )			Arginine and Proline Metabolism	0	0	1000	0	2			29020004
AMPtex	AMP transport via diffusion (extracellular to periplasm)	amp[e] <=> amp[p]	( ECD_00933 or ECD_02142 or ECD_00238 or ECD_01348 )			Transport, Outer Membrane Porin	1	-1000	1000	0	2			29020004
ANHGMtex	GlcNAc-anhMurNAc transport via diffusion (extracellular to periplasm)	anhgm[e] <=> anhgm[p]	( ECD_01348 or ECD_00238 or ECD_00933 or ECD_02142 )			Transport, Outer Membrane Porin	1	-1000	1000	0	2			29020004
ANHMK	1,6-anhydrous-N-Acetylmuramate kinase	atp[c] + h2o[c] + anhm[c] -> h[c] + acmum6p[c] + adp[c]	ECD_01610			Murein Recycling	0	0	1000	0	4			29020004
ANPRT	Anthranilate phosphoribosyltransferase	anth[c] + prpp[c] -> pran[c] + ppi[c]	ECD_01237			Tyrosine, Tryptophan, and Phenylalanine Metabolism	0	0	1000	0	4	2.4.2.18	R01073	29020004
ANS	Anthranilate synthase	chor[c] + gln__L[c] -> h[c] + glu__L[c] + anth[c] + pyr[c]	( ECD_01237 and ECD_01238 )			Tyrosine, Tryptophan, and Phenylalanine Metabolism	0	0	1000	0	4	4.1.3.27	R00986	29020004
AOBUTDs	L-2-amino-3-oxobutanoate decarboxylation (spontaneous)	h[c] + 2aobut[c] -> aact[c] + co2[c]	s0001			Threonine and Lysine Metabolism	0	0	1000	0	3	1.1.1.381	R03758	29020004
AOXSr2	8-amino-7-oxononanoate synthase	pimACP[c] + ala__L[c] -> 8aonn[c] + co2[c] + ACP[c]	ECD_00743			Cofactor and Prosthetic Group Biosynthesis	0	0	1000	0	4	2.3.1.47	R10124	29020004
AP4AH	Ap4A hydrolase	h2o[c] + ap4a[c] -> 2 h[c] + 2 adp[c]	ECD_00053			Nucleotide Salvage Pathway	0	0	1000	0	4	3.6.1.41	R00125	29020004
AP4AS	Ap4A synthetase	h[c] + 2 atp[c] -> ppi[c] + ap4a[c]	ECD_04000			Nucleotide Salvage Pathway	0	0	1000	0	4	2.7.7.-		29020004
AP5AH	Ap5A hydrolase	h2o[c] + ap5a[c] -> 2 h[c] + adp[c] + atp[c]	ECD_00053			Nucleotide Salvage Pathway	0	0	1000	0	4	3.6.1.61	R09880	29020004
APCS	Aminopropylcadaverine synthase	15dap[c] + ametam[c] -> h[c] + 5mta[c] + na15dap[c]	ECD_00120			Arginine and Proline Metabolism	0	0	1000	0	4	2.5.1.-; 2.5.1.16	R08359	29020004
APG3PAT120	Acyl-phosphate:glycerol-3-phosphate acyltransferase (C12:0)	glyc3p[c] + ddcap[c] -> h[c] + pi[c] + 1ddecg3p[c]	ECD_02929			Glycerophospholipid Metabolism	0	0	1000	0	2			29020004
APG3PAT140	Acyl-phosphate:glycerol-3-phosphate acyltransferase (C14:0)	glyc3p[c] + ttdcap[c] -> h[c] + pi[c] + 1tdecg3p[c]	ECD_02929			Glycerophospholipid Metabolism	0	0	1000	0	2			29020004
APG3PAT141	Acyl-phosphate:glycerol-3-phosphate acyltransferase (C14:1)	glyc3p[c] + ttdceap[c] -> h[c] + pi[c] + 1tdec7eg3p[c]	ECD_02929			Glycerophospholipid Metabolism	0	0	1000	0	2			29020004
APG3PAT160	Acyl-phosphate:glycerol-3-phosphate acyltransferase (C16:0)	glyc3p[c] + hdcap[c] -> h[c] + 1hdecg3p[c] + pi[c]	ECD_02929			Glycerophospholipid Metabolism	0	0	1000	0	2			29020004
APG3PAT161	Acyl-phosphate:glycerol-3-phosphate acyltransferase (C16:1)	glyc3p[c] + hdceap[c] -> h[c] + pi[c] + 1hdec9eg3p[c]	ECD_02929			Glycerophospholipid Metabolism	0	0	1000	0	2			29020004
APG3PAT180	Acyl-phosphate:glycerol-3-phosphate acyltransferase (C18:0)	glyc3p[c] + ocdcap[c] -> h[c] + pi[c] + 1odecg3p[c]	ECD_02929			Glycerophospholipid Metabolism	0	0	1000	0	2			29020004
APG3PAT181	Acyl-phosphate:glycerol-3-phosphate acyltransferase (C18:1)	glyc3p[c] + ocdceap[c] -> h[c] + 1odec11eg3p[c] + pi[c]	ECD_02929			Glycerophospholipid Metabolism	0	0	1000	0	2			29020004
APH120	Acylphosphatase (C12:0)	ddcap[c] + h2o[c] -> 2 h[c] + pi[c] + ddca[c]	ECD_00972			Glycerophospholipid Metabolism	0	0	1000	0	4			29020004
APH140	Acylphosphatase (C14:0)	ttdcap[c] + h2o[c] -> 2 h[c] + pi[c] + ttdca[c]	ECD_00972			Glycerophospholipid Metabolism	0	0	1000	0	4			29020004
APH141	Acylphosphatase (C14:1)	ttdceap[c] + h2o[c] -> 2 h[c] + pi[c] + ttdcea[c]	ECD_00972			Glycerophospholipid Metabolism	0	0	1000	0	4			29020004
APH160	Acylphosphatase (C16:0)	hdcap[c] + h2o[c] -> 2 h[c] + pi[c] + hdca[c]	ECD_00972			Glycerophospholipid Metabolism	0	0	1000	0	4			29020004
APH161	Acylphosphatase (C16:1)	hdceap[c] + h2o[c] -> 2 h[c] + hdcea[c] + pi[c]	ECD_00972			Glycerophospholipid Metabolism	0	0	1000	0	4			29020004
APH180	Acylphosphatase (C18:0)	h2o[c] + ocdcap[c] -> 2 h[c] + ocdca[c] + pi[c]	ECD_00972			Glycerophospholipid Metabolism	0	0	1000	0	4			29020004
APH181	Acylphosphatase (C18:1)	h2o[c] + ocdceap[c] -> 2 h[c] + ocdcea[c] + pi[c]	ECD_00972			Glycerophospholipid Metabolism	0	0	1000	0	4			29020004
APPLDHr	Aminopropanol dehydrogenase reversible	h[c] + aact[c] + nadh[c] <=> nad[c] + appl[c]	ECD_03831			Threonine and Lysine Metabolism	1	-1000	1000	0	4	1.1.1.75; 2.3.1.37	R03759	29020004
APRAUR	5-amino-6-(5-phosphoribosylamino)uracil reductase	h[c] + 5apru[c] + nadph[c] -> nadp[c] + 5aprbu[c]	ECD_00362			Cofactor and Prosthetic Group Biosynthesis	0	0	1000	0	4	1.1.1.193	R03458	29020004
ARABDI	L-fucose isomerase	arab__D[c] <=> rbl__D[c]	ECD_02653			Alternate Carbon Metabolism	1	-1000	1000	0	4	5.3.1.3	R01577	29020004
ARAI	L-arabinose isomerase	arab__L[c] <=> rbl__L[c]	ECD_00064			Alternate Carbon Metabolism	1	-1000	1000	0	4	5.3.1.4; 5.3.1.5		29020004
ARBTNR1	Aerobactin reductase	fadh2[c] + 2 arbtn_fe3[c] -> 2 h[c] + 2 fe2[c] + fad[c] + 2 arbtn[c]				Inorganic Ion Transport and Metabolism	0	0	1000	0	4			29020004
ARBTNR2	Aerobactin reductase	fmnh2[c] + 2 arbtn_fe3[c] -> 2 h[c] + 2 fe2[c] + fmn[c] + 2 arbtn[c]				Inorganic Ion Transport and Metabolism	0	0	1000	0	3			29020004
ARBTNR3	Aerobactin reductase	rbflvrd[c] + 2 arbtn_fe3[c] -> 2 h[c] + 2 fe2[c] + ribflv[c] + 2 arbtn[c]				Inorganic Ion Transport and Metabolism	0	0	1000	0	3			29020004
ARBTNabcpp	Aerobactin transport via ABC system (periplasm)	atp[c] + arbtn_fe3[p] + h2o[c] -> h[c] + adp[c] + pi[c] + arbtn_fe3[c]	( ECD_00152 and ECD_00150 and ECD_00151 )			Transport, Inner Membrane	0	0	1000	0	3			29020004
ARBTNexs	Aerobactin Fe-loading reaction (spontaneous)	arbtn[e] + fe3[e] -> arbtn_fe3[e]	s0001			Inorganic Ion Transport and Metabolism	0	0	1000	0	4			29020004
ARBTNtex	Aerobactin secretion (to extracellular)	arbtn[p] + h[p] -> arbtn[e] + h[c]				Transport, Outer Membrane	0	0	1000	0	2			29020004
ARBTNtonex	Aerobactin transport via ton system (extracellular)	h[p] + arbtn_fe3[e] -> h[c] + arbtn_fe3[p]				Transport, Outer Membrane	0	0	1000	0	1			29020004
ARBTNtpp	Aerobactin secretion (to periplasm)	h[p] + arbtn[c] -> h[c] + arbtn[p]				Inorganic Ion Transport and Metabolism	0	0	1000	0	2			29020004
ARBTptspp	Arbutin transport via PEP:Pyr PTS (periplasm)	pep[c] + arbt[p] -> arbt6p[c] + pyr[c]	(( ECD_02316 and ECD_03606 and ECD_02315 ) or ( ECD_02316 and ECD_02565 and ECD_02315 ))			Transport, Inner Membrane	0	0	1000	0	2			29020004
ARBTtex	Arbutin transport via diffusion (extracellular to periplasm)	arbt[e] -> arbt[p]	( ECD_01348 or ECD_02142 or ECD_00933 or ECD_00238 )			Transport, Outer Membrane Porin	0	0	1000	0	0			29020004
ARBabcpp	L-arabinose transport via ABC system (periplasm)	atp[c] + h2o[c] + arab__L[p] -> h[c] + adp[c] + pi[c] + arab__L[c]	( ECD_01869 and ECD_01867 and ECD_01868 )			Transport, Inner Membrane	0	0	1000	0	4	3.6.3.17		29020004
ARBt2rpp	L-arabinose transport via proton symport (periplasm)	h[p] + arab__L[p] <=> h[c] + arab__L[c]	ECD_02689			Transport, Inner Membrane	1	-1000	1000	0	3			29020004
ARBt3ipp	L-arabinose transport via proton antiport (periplasm)	h[p] + arab__L[c] -> h[c] + arab__L[p]	ECD_01485			Transport, Inner Membrane	0	0	1000	0	3			29020004
ARBtex	L-arabinose transport via diffusion (extracellular to periplasm)	arab__L[e] <=> arab__L[p]	( ECD_01348 or ECD_00238 or ECD_00933 or ECD_02142 )			Transport, Outer Membrane Porin	1	-1000	1000	0				29020004
ARGAGMt7pp	Arginine/agmatine antiport (periplasm)	agm[c] + arg__L[p] <=> arg__L[c] + agm[p]	ECD_03986			Transport, Inner Membrane	1	-1000	1000	0	4			29020004
ARGDC	Arginine decarboxylase	h[c] + arg__L[c] -> agm[c] + co2[c]	ECD_03988			Arginine and Proline Metabolism	0	0	1000	0	2	4.1.1.19	R00566	29020004
ARGDCpp	Arginine decarboxylase	h[p] + arg__L[p] -> agm[p] + co2[p]	ECD_02768			Arginine and Proline Metabolism	0	0	1000	0	2	4.1.1.19	R00566	29020004
ARGORNt7pp	Arginine/ornithine antiporter (periplasm)	orn[c] + arg__L[p] <=> arg__L[c] + orn[p]	ECD_01574			Transport, Inner Membrane	1	-1000	1000	0	4			29020004
ARGSL	Argininosuccinate lyase	argsuc[c] <=> arg__L[c] + fum[c]	ECD_03845			Arginine and Proline Metabolism	1	-1000	1000	0	3	4.3.2.1	R01086	29020004
ARGSS	Argininosuccinate synthase	citr__L[c] + asp__L[c] + atp[c] -> h[c] + argsuc[c] + ppi[c] + amp[c]	ECD_03038			Arginine and Proline Metabolism	0	0	1000	0	2	6.3.4.5	R01954	29020004
ARGabcpp	L-arginine transport via ABC system (periplasm)	atp[c] + h2o[c] + arg__L[p] -> h[c] + arg__L[c] + adp[c] + pi[c]	(( ECD_02235 and ECD_02233 and ECD_02231 and ECD_02232 ) or ( ECD_00867 and ECD_00865 and ECD_00869 and ECD_00868 and ECD_00866 ))			Transport, Inner Membrane	0	0	1000	0	3	3.6.3.21		29020004
ARGt3pp	L-arginine transport out via proton antiport (cytoplasm to periplasm)	arg__L[c] + h[p] -> h[c] + arg__L[p]	ECD_02754			Transport, Inner Membrane	0	0	1000	0	3			29020004
ARGtex	L-arginine transport via diffusion (extracellular to periplasm)	arg__L[e] <=> arg__L[p]	( ECD_01348 or ECD_00238 or ECD_00933 or ECD_02142 )			Transport, Outer Membrane Porin	1	-1000	1000	0				29020004
ARHGDx	(R)-alpha-hydroxyglutarate dehydrogenase	nad[c] + r2hglut[c] <=> h[c] + akg[c] + nadh[c]	ECD_02744			Glycine and Serine Metabolism	1	-1000	1000	0	4			29020004
ARMEPNS	?-D-ribose 1-methylphosphonate 5-triphosphate synthase	mepn[c] + atp[c] -> rpntp[c] + ade[c]	( ECD_03971 and ECD_03968 and ECD_03972 and ECD_03973 )			Alternate Carbon Metabolism	0	0	1000	0	4			29020004
ASAD	Aspartate-semialdehyde dehydrogenase	aspsa[c] + pi[c] + nadp[c] <=> h[c] + nadph[c] + 4pasp[c]	ECD_03285			Threonine and Lysine Metabolism	1	-1000	1000	0	0	1.2.1.11	R02291	29020004
ASCBPL	L-ascorbate 6-phosphate lactonase	ascb6p[c] + h2o[c] -> h[c] + 3dhgulnp[c]	ECD_04059			Alternate Carbon Metabolism	0	0	1000	0	4	3.1.1.-	R07677	29020004
ASCBptspp	L-ascorbate transport via PEP:Pyr PTS (periplasm)	pep[c] + ascb__L[p] -> ascb6p[c] + pyr[c]	( ECD_02316 and ECD_04060 and ECD_04062 and ECD_02315 and ECD_04061 )			Transport, Inner Membrane	0	0	1000	0	4			29020004
ASCBtex	L-ascorbate transport via diffusion (extracellular to periplasm)	ascb__L[e] <=> ascb__L[p]	( ECD_01348 or ECD_00238 or ECD_00933 or ECD_02142 )			Transport, Outer Membrane Porin	1	-1000	1000	0				29020004
ASNN	L-asparaginase	h2o[c] + asn__L[c] -> asp__L[c] + nh4[c]	( ECD_01736 or ECD_00795 )			Alanine and Aspartate Metabolism	0	0	1000	0	0	3.5.1.1; 3.5.1.38; 3.5.5.4	R00485	29020004
ASNNpp	L-asparaginase	h2o[p] + asn__L[p] -> nh4[p] + asp__L[p]	ECD_02787			Alanine and Aspartate Metabolism	0	0	1000	0	4	3.5.1.1; 3.5.1.38; 3.5.5.4	R00485	29020004
ASNS1	Asparagine synthase (glutamine-hydrolysing)	asp__L[c] + atp[c] + gln__L[c] + h2o[c] -> h[c] + ppi[c] + glu__L[c] + asn__L[c] + amp[c]	ECD_00631			Alanine and Aspartate Metabolism	0	0	1000	0	0	6.3.5.4	R00578	29020004
ASNS2	Asparagine synthetase	asp__L[c] + nh4[c] + atp[c] -> h[c] + ppi[c] + asn__L[c] + amp[c]	( ECD_03628 or ECD_00631 )			Alanine and Aspartate Metabolism	0	0	1000	0	4	6.3.1.1; 6.3.5.4	R00483	29020004
ASNt2rpp	L-asparagine reversible transport via proton symport (periplasm)	h[p] + asn__L[p] <=> h[c] + asn__L[c]	ECD_01410			Transport, Inner Membrane	1	-1000	1000	0	2			29020004
ASNtex	L-asparagine transport via diffusion (extracellular to periplasm)	asn__L[e] <=> asn__L[p]	( ECD_01348 or ECD_00238 or ECD_00933 or ECD_02142 )			Transport, Outer Membrane Porin	1	-1000	1000	0				29020004
ASO3t8pp	Arsenite efflux via ATP hydrolysis (periplasm)	aso3[c] + atp[c] + h2o[c] -> h[c] + adp[c] + pi[c] + aso3[p]	ECD_03351			Transport, Inner Membrane	0	0	1000	0	3	3.6.3.16		29020004
ASO3tex	Arsenite transport via diffusion (extracellular to periplasm)	aso3[e] <=> aso3[p]	( ECD_01348 or ECD_00238 or ECD_00933 or ECD_02142 )			Transport, Outer Membrane Porin	1	-1000	1000	0				29020004
ASP1DC	Aspartate 1-decarboxylase	h[c] + asp__L[c] -> ala_B[c] + co2[c]	ECD_00130			Cofactor and Prosthetic Group Biosynthesis	0	0	1000	0	4	4.1.1.11; 4.1.1.15	R00489	29020004
ASPCT	Aspartate carbamoyltransferase	asp__L[c] + cbp[c] -> h[c] + pi[c] + cbasp[c]	(( ECD_04112 and ECD_04113 ) or ECD_04113 )			Purine and Pyrimidine Biosynthesis	0	0	1000	0	4	2.1.3.2	R01397	29020004
ASPK	Aspartate kinase	asp__L[c] + atp[c] <=> adp[c] + 4pasp[c]	( ECD_03826 or ECD_00002 or ECD_03896 )			Threonine and Lysine Metabolism	1	-1000	1000	0	4	2.7.2.4	R00480	29020004
ASPO3	L-aspartate oxidase	asp__L[c] + q8[c] -> h[c] + q8h2[c] + iasp[c]	ECD_02468			Cofactor and Prosthetic Group Biosynthesis	0	0	1000	0	4			29020004
ASPO4	L-aspartate oxidase	asp__L[c] + mqn8[c] -> h[c] + iasp[c] + mql8[c]	ECD_02468			Cofactor and Prosthetic Group Biosynthesis	0	0	1000	0	4			29020004
ASPO5	L-aspartate oxidase	asp__L[c] + fum[c] -> h[c] + iasp[c] + succ[c]	ECD_02468			Cofactor and Prosthetic Group Biosynthesis	0	0	1000	0	4	1.5.99.-		29020004
ASPO6	L-aspartate oxidase	asp__L[c] + o2[c] -> h[c] + h2o2[c] + iasp[c]	ECD_02468			Cofactor and Prosthetic Group Biosynthesis	0	0	1000	0	4	1.4.3.16	R00481	29020004
ASPT	L-aspartase	asp__L[c] -> nh4[c] + fum[c]	ECD_04009			Alanine and Aspartate Metabolism	0	0	1000	0	4	4.3.1.1	R00490	29020004
ASPTA	Aspartate transaminase	akg[c] + asp__L[c] <=> glu__L[c] + oaa[c]	( ECD_00932 or ECD_03926 )			Alanine and Aspartate Metabolism	1	-1000	1000	0	4	2.6.1.1	R00355	29020004
ASPt2_2pp	Aspartate transport via proton symport (2 H) (periplasm)	2 h[p] + asp__L[p] -> 2 h[c] + asp__L[c]	ECD_03376			Transport, Inner Membrane	0	0	0	0	4			29020004
ASPt2_3pp	L-asparate transport via proton symport (3 H) (periplasm)	3 h[p] + asp__L[p] -> 3 h[c] + asp__L[c]	( ECD_04008 or ECD_03994 )			Transport, Inner Membrane	0	0	1000	0	4			29020004
ASPt2pp	L-aspartate transport in via proton symport (periplasm)	h[p] + asp__L[p] -> h[c] + asp__L[c]	ECD_03949			Transport, Inner Membrane	0	0	1000	0	2			29020004
ASPtex	L-aspartate transport via diffusion (extracellular to periplasm)	asp__L[e] <=> asp__L[p]	( ECD_01348 or ECD_00238 or ECD_00933 or ECD_02142 )			Transport, Outer Membrane Porin	1	-1000	1000	0				29020004
ASPtpp	L-aspartate uptake via facillitated diffusion	asp__L[p] <=> asp__L[c]	ECD_01181			Transport, Inner Membrane	1	-1000	1000	0	3			29020004
ASR	Arsenate reductase	2 gthrd[c] + aso4[c] -> aso3[c] + h2o[c] + gthox[c]	( ECD_01060 and ECD_03352 )			Inorganic Ion Transport and Metabolism	0	0	1000	0	4	1.20.4.1		29020004
AST	Arginine succinyltransferase	arg__L[c] + succoa[c] -> h[c] + sucarg[c] + coa[c]	ECD_01716			Arginine and Proline Metabolism	0	0	1000	0	4	2.3.1.109	R00832	29020004
ATHRDHr	L-allo-threonine dehydrogenase	nadp[c] + athr__L[c] <=> h[c] + 2aobut[c] + nadph[c]	ECD_01498			Threonine and Lysine Metabolism	1	-1000	1000	0	3	1.1.1.381	R10851	29020004
ATPHs	ATP amine hydrolysis (spontaneous)	h[c] + atp[c] + h2o[c] -> nh4[c] + itp[c]	s0001			Nucleotide Salvage Pathway	0	0	1000	0	2	3.5.4.17; 3.5.4.18	R00088	29020004
ATPM	ATP maintenance requirement	atp[c] + h2o[c] -> h[c] + adp[c] + pi[c]				Unassigned	0	5.17	1000	0	0	3.6.1.15; 3.6.1.3; 3.6.1.5; 3.6.1.8; 3.6.3.1; 3.6.3.10; 3.6.3.11; 3.6.3.12; 3.6.3.14; 3.6.3.15; 3.6.3.16; 3.6.3.17; 3.6.3.18; 3.6.3.19; 3.6.3.2; 3.6.3.20; 3.6.3.21; 3.6.3.22; 3.6.3.23; 3.6.3.24; 3.6.3.25; 3.6.3.26; 3.6.3.27; 3.6.3.28; 3.6.3.29; 3.6.3.3; 3.6.3.30; 3.6.3.31; 3.6.3.32; 3.6.3.33; 3.6.3.34; 3.6.3.35; 3.6.3.36; 3.6.3.37; 3.6.3.38; 3.6.3.39; 3.6.3.4; 3.6.3.40; 3.6.3.41; 3.6.3.42; 3.6.3.…	R00086	29020004
ATPPRT	ATP phosphoribosyltransferase	atp[c] + prpp[c] -> prbatp[c] + ppi[c]	ECD_01921			Histidine Metabolism	0	0	1000	0	3	2.4.2.17	R01071	29020004
ATPS4rpp	ATP synthase (four protons for one ATP) (periplasm)	4 h[p] + adp[c] + pi[c] <=> 3 h[c] + atp[c] + h2o[c]	(( ECD_03618 and ECD_03617 and ECD_03615 and ECD_03619 and ECD_03616 and ECD_03623 and ECD_03621 and ECD_03622 and ECD_03620 ) or ( ECD_03616 and ECD_03619 and ECD_03615 and ECD_03617 and ECD_03618 and ECD_03621 and ECD_03622 and ECD_03620 ))			Oxidative Phosphorylation	1	-1000	1000	0	3	3.6.3.14		29020004
BALAt2pp	Beta-alanine transport in via proton symport (periplasm)	h[p] + ala_B[p] -> h[c] + ala_B[c]	ECD_04080			Transport, Inner Membrane	0	0	1000	0	3			29020004
BALAtex	Beta-alanine transport via diffusion (extracellular to periplasm)	ala_B[e] <=> ala_B[p]	( ECD_01348 or ECD_00238 or ECD_00933 or ECD_02142 )			Transport, Outer Membrane Porin	1	-1000	1000	0				29020004
BETALDHx	Betaine-aldehyde dehydrogenase	nad[c] + h2o[c] + betald[c] -> 2 h[c] + glyb[c] + nadh[c]	ECD_00268			Unassigned	0	0	1000	0	4	1.2.1.8	R02565	29020004
BETALDHy	Betaine-aldehyde dehydrogenase	nadp[c] + h2o[c] + betald[c] -> 2 h[c] + glyb[c] + nadph[c]	ECD_00268			Unassigned	0	0	1000	0	4	1.2.1.8	R02566	29020004
BGLA1	6-phospho-beta-glucosidase	6pgg[c] + h2o[c] -> glc__D[c] + g6p[c]	( ECD_02566 or ECD_01703 or ECD_03605 )			Alternate Carbon Metabolism	0	0	1000	0	4			29020004
BMOCOS	Bis-molybdenum cofactor synthase	mptamp[c] + moco[c] -> bmoco[c] + cu2[c] + amp[c]	ECD_00794			Cofactor and Prosthetic Group Biosynthesis	0	0	1000	0	2			29020004
BMOGDS1	Bis-molybdopterin guanine dinucleotide synthase (single GDP)	h[c] + bmoco[c] + gtp[c] -> bmoco1gdp[c] + ppi[c]	( ECD_03743 or ( ECD_03743 and ECD_03742 ))			Cofactor and Prosthetic Group Biosynthesis	0	0	1000	0	2			29020004
BMOGDS2	Bis-molybdopterin guanine dinucleotide synthase	h[c] + bmoco1gdp[c] + gtp[c] -> bmocogdp[c] + ppi[c]	(( ECD_03743 and ECD_03742 ) or ECD_03743 )			Cofactor and Prosthetic Group Biosynthesis	0	0	1000	0	2			29020004
BPNT	3',5'-bisphosphate nucleotidase	pap[c] + h2o[c] -> pi[c] + amp[c]	ECD_04086			Cysteine Metabolism	0	0	1000	0	4	3.1.3.7; 3.1.3.97	R00188	29020004
BSORx	Biotin sulfoxide reductase	h[c] + nadh[c] + btnso[c] -> nad[c] + h2o[c] + btn[c]	ECD_03401			Cofactor and Prosthetic Group Biosynthesis	0	0	1000	0	4			29020004
BSORy	Biotin sulfoxide reductase	h[c] + nadph[c] + btnso[c] -> nadp[c] + h2o[c] + btn[c]	ECD_03401			Cofactor and Prosthetic Group Biosynthesis	0	0	1000	0	4	1.-.-.-	R10127	29020004
BTNt2ipp	Biotin transport via proton symport (periplasm)	h[p] + btn[p] -> h[c] + btn[c]				Transport, Inner Membrane	0	0	1000	0	3			29020004
BTNtex	Biotin transport via diffusion (extracellular to periplasm)	btn[e] <=> btn[p]	( ECD_00238 or ECD_02142 or ECD_01348 or ECD_00933 )			Transport, Outer Membrane Porin	1	-1000	1000	0	0			29020004
BTS5	Biotin synthase	amet[c] + 2fe2s[c] + dtbt[c] -> h[c] + met__L[c] + dad_5[c] + 2fe1s[c] + btn[c]	ECD_00742			Cofactor and Prosthetic Group Biosynthesis	0	0	1000	0	4			29020004
BUTCT	Acetyl-CoA:butyrate-CoA transferase	accoa[c] + but[c] -> ac[c] + btcoa[c]	( ECD_02149 and ECD_02148 )			Alternate Carbon Metabolism	0	0	1000	0	4	2.8.3.8		29020004
BUTSO3abcpp	Butanesulfonate transport via ABC system (periplasm)	atp[c] + butso3[p] + h2o[c] -> h[c] + adp[c] + pi[c] + butso3[c]	(( ECD_00937 and ECD_00938 and ECD_00940 ) or ( ECD_00315 and ECD_00316 and ECD_00317 ))			Transport, Inner Membrane	0	0	1000	0	4			29020004
BUTSO3tex	Butanesulfonate transport via diffusion (extracellular to periplasm)	butso3[e] <=> butso3[p]	( ECD_01348 or ECD_00238 or ECD_00933 or ECD_02142 )			Transport, Outer Membrane Porin	1	-1000	1000	0				29020004
BUTt2rpp	Butyrate transport via proton symport, reversible (periplasm)	h[p] + but[p] <=> h[c] + but[c]	ECD_02150			Transport, Inner Membrane	1	-1000	1000	0	2			29020004
BUTtex	Butyrate transport via diffusion (extracellular to periplasm)	but[e] <=> but[p]	( ECD_01348 or ECD_00238 or ECD_00933 or ECD_02142 )			Transport, Outer Membrane Porin	1	-1000	1000	0				29020004
BWCOGDS1	Tungsten bispterin guanine dinucleotide synthase (single GDP)	h[c] + bwco[c] + gtp[c] -> ppi[c] + bwco1gdp[c]	(( ECD_03743 and ECD_03742 ) or ECD_03743 )			Cofactor and Prosthetic Group Biosynthesis	0	0	1000	0	3			29020004
BWCOGDS2	Tungsten bispterin guanine dinucleotide synthase	h[c] + bwco1gdp[c] + gtp[c] -> bwcogdp[c] + ppi[c]	(( ECD_03743 and ECD_03742 ) or ECD_03743 )			Cofactor and Prosthetic Group Biosynthesis	0	0	1000	0	3			29020004
BWCOS	Tungsten bispterin cofactor synthase	wco[c] + mptamp[c] -> bwco[c] + cu2[c] + amp[c]	ECD_00794			Cofactor and Prosthetic Group Biosynthesis	0	0	1000	0	3			29020004
CA2t3pp	Calcium (Ca+2) transport out via proton antiport (periplasm)	h[p] + ca2[c] -> h[c] + ca2[p]	ECD_01194			Inorganic Ion Transport and Metabolism	0	0	1000	0	3			29020004
CA2tex	Calcium (Ca+2) transport via diffusion (extracellular to periplasm)	ca2[e] <=> ca2[p]	( ECD_01348 or ECD_00238 or ECD_00933 or ECD_02142 )			Transport, Outer Membrane Porin	1	-1000	1000	0		3.6.3.8		29020004
CADVtpp	Lysine/Cadaverine antiporter (periplasm)	h[p] + 15dap[c] + lys__L[p] -> h[c] + 15dap[p] + lys__L[c]	ECD_04003			Transport, Inner Membrane	0	0	1000	0	3			29020004
CAT	Catalase	2 h2o2[c] -> o2[c] + 2 h2o[c]	( ECD_01701 or ECD_03828 )			Unassigned	0	0	1000	0	4	1.11.1.21; 1.11.1.6	R00009	29020004
CAt6pp	Calcium / sodium antiporter (1:1)	na1[p] + ca2[c] <=> ca2[p] + na1[c]	ECD_03061			Inorganic Ion Transport and Metabolism	1	-1000	1000	0	2			29020004
CBIAT	Cobinamide adenyltransferase	h[c] + atp[c] + cbi[c] <=> pppi[c] + adocbi[c]	ECD_01246			Cofactor and Prosthetic Group Biosynthesis	1	-1000	1000	0	4	2.5.1.17		29020004
CBIuabcpp	Cobinamide transport via ABC system (uptake, periplasm)	cbi[p] + atp[c] + h2o[c] -> h[c] + adp[c] + pi[c] + cbi[c]	( ECD_00157 and ECD_01680 and ECD_01678 )			Transport, Inner Membrane	0	0	1000	0	3	3.6.3.33		29020004
CBL1abcpp	Cob(1)alamin transport via ABC system (periplasm)	atp[c] + h2o[c] + cbl1[p] -> h[c] + cbl1[c] + adp[c] + pi[c]	( ECD_00157 and ECD_01678 and ECD_01680 )			Transport, Inner Membrane	0	0	1000	0	4	3.6.3.33		29020004
CBLAT	Cob(I)alamin adenosyltransferase	h[c] + cbl1[c] + atp[c] <=> adocbl[c] + pppi[c]	ECD_01246			Cofactor and Prosthetic Group Biosynthesis	1	-1000	1000	0	4	2.5.1.17	R01492	29020004
CBMD	Carbamate deaminase	2 h[c] + cbm[c] -> nh4[c] + co2[c]	s0001			Nucleotide Salvage Pathway	0	0	1000	0	4	3.5.1.110; 4.2.1.104	R07316	29020004
CBMKr	Carbamate kinase	nh4[c] + atp[c] + co2[c] <=> 2 h[c] + adp[c] + cbp[c]	ECD_00471			Nitrogen Metabolism	1	-1000	1000	0	2	2.7.2.2	R00150	29020004
CBPS	Carbamoyl-phosphate synthase (glutamine-hydrolysing)	2 atp[c] + gln__L[c] + hco3[c] + h2o[c] -> 2 h[c] + 2 adp[c] + pi[c] + cbp[c] + glu__L[c]	( ECD_00036 and ECD_00037 )			Arginine and Proline Metabolism	0	0	1000	0	4	6.3.5.5	R00575	29020004
CCGS	7-cyano-7-carbaguanine synthase	nh4[c] + atp[c] + cdg[c] -> h[c] + preq0[c] + adp[c] + pi[c] + h2o[c]	ECD_00396			Cofactor and Prosthetic Group Biosynthesis	0	0	1000	0	2	6.3.4.20	R09978	29020004
CD2abcpp	Cadmium (Cd+2) ABC transporter (periplasm)	cd2[c] + atp[c] + h2o[c] -> h[c] + adp[c] + cd2[p] + pi[c]	ECD_03318			Inorganic Ion Transport and Metabolism	0	0	1000	0	4	3.6.3.3; 3.6.3.46		29020004
CD2t3pp	Cadmium (Cd+2) transport out via proton antiport (periplasm)	cd2[c] + h[p] -> h[c] + cd2[p]	( ECD_03800 or ECD_00705 )			Inorganic Ion Transport and Metabolism	0	0	1000	0	4			29020004
CD2tex	Cadmium (Cd+2) transport via diffusion (extracellular to periplasm)	cd2[e] <=> cd2[p]	( ECD_01348 or ECD_00238 or ECD_00933 or ECD_02142 )			Transport, Outer Membrane Porin	1	-1000	1000	0				29020004
CD2tpp	Cadmium (+2) transport in via permease (no H+)	cd2[p] -> cd2[c]	ECD_02912			Inorganic Ion Transport and Metabolism	0	0	1000	0	4			29020004
CDAPPA120	CDP-Diacylglycerol pyrophostatase (n-C12:0)	cdpdddecg[c] + h2o[c] -> 2 h[c] + pa120[c] + cmp[c]	ECD_03803			Glycerophospholipid Metabolism	0	0	1000	0	4	3.6.1.26		29020004
CDAPPA140	CDP-Diacylglycerol pyrophostatase (n-C14:0)	cdpdtdecg[c] + h2o[c] -> 2 h[c] + pa140[c] + cmp[c]	ECD_03803			Glycerophospholipid Metabolism	0	0	1000	0	4	3.6.1.26		29020004
CDAPPA141	CDP-Diacylglycerol pyrophostatase (n-C14:1)	cdpdtdec7eg[c] + h2o[c] -> 2 h[c] + pa141[c] + cmp[c]	ECD_03803			Glycerophospholipid Metabolism	0	0	1000	0	4	3.6.1.26		29020004
CDAPPA160	CDP-Diacylglycerol pyrophostatase (n-C16:0)	h2o[c] + cdpdhdecg[c] -> 2 h[c] + pa160[c] + cmp[c]	ECD_03803			Glycerophospholipid Metabolism	0	0	1000	0	4	3.6.1.26		29020004
CDAPPA161	CDP-Diacylglycerol pyrophostatase (n-C16:1)	cdpdhdec9eg[c] + h2o[c] -> 2 h[c] + pa161[c] + cmp[c]	ECD_03803			Glycerophospholipid Metabolism	0	0	1000	0	4	3.6.1.26		29020004
CDAPPA180	CDP-Diacylglycerol pyrophostatase (n-C18:0)	cdpdodecg[c] + h2o[c] -> 2 h[c] + pa180[c] + cmp[c]	ECD_03803			Glycerophospholipid Metabolism	0	0	1000	0	4	3.6.1.26		29020004
CDAPPA181	CDP-Diacylglycerol pyrophostatase (n-C18:1)	h2o[c] + cdpdodec11eg[c] -> 2 h[c] + pa181[c] + cmp[c]	ECD_03803			Glycerophospholipid Metabolism	0	0	1000	0	4	3.6.1.26		29020004
CDGR	7-cyano-7-deazaguanine reductase	3 h[c] + preq0[c] + 2 nadph[c] -> preq1[c] + 2 nadp[c]	ECD_02639			Cofactor and Prosthetic Group Biosynthesis	0	0	1000	0	3	1.7.1.13	R07605	29020004
CDGS	7-deaza-7-carboxyguanine synthase	h[c] + cph4[c] -> nh4[c] + cdg[c]				Cofactor and Prosthetic Group Biosynthesis	0	0	1000	0	3	4.3.99.3	R10002	29020004
CDGUNPD	3,5-cyclic-nucleotide phosphodiesterase	cdigmp[c] + h2o[c] -> h[c] + 5pg35pg[c]	( ECD_01262 or ECD_01447 or ECD_02395 or ECD_03373 or ECD_00271 )			Alternate Carbon Metabolism	0	0	1000	0	4			29020004
CDPMEK	4-(cytidine 5'-diphospho)-2-C-methyl-D-erythritol kinase	4c2me[c] + atp[c] -> h[c] + 2p4c2me[c] + adp[c]	ECD_01183			Cofactor and Prosthetic Group Biosynthesis	0	0	1000	0	4	2.7.1.148	R05634	29020004
CDPPH	CDP phosphohydrolase	h2o[c] + cdp[c] -> h[c] + pi[c] + cmp[c]	ECD_03472			Nucleotide Salvage Pathway	0	0	1000	0	2	3.6.1.5; 3.6.1.6	R00514	29020004
CFAS160E	Cyclopropane fatty acid synthase (Phosphatidylethanolamine, n-C16:0)	2 amet[c] + pe161[c] -> 2 h[c] + cpe160[c] + 2 ahcys[c]	ECD_01632			Glycerophospholipid Metabolism	0	0	1000	0	4	2.1.1.79		29020004
CFAS160G	Cyclopropane fatty acid synthase (Phosphatidylglycerol, n-C16:0)	2 amet[c] + pg161[c] -> 2 h[c] + 2 ahcys[c] + cpg160[c]	ECD_01632			Glycerophospholipid Metabolism	0	0	1000	0	4	2.1.1.79		29020004
CFAS180E	Cyclopropane fatty acid synthase (Phosphatidylethanolamine, n-C18:0)	2 amet[c] + pe181[c] -> 2 h[c] + 2 ahcys[c] + cpe180[c]	ECD_01632			Glycerophospholipid Metabolism	0	0	1000	0	4	2.1.1.79		29020004
CFAS180G	Cyclopropane fatty acid synthase (Phosphatidylglycerol, n-C18:0)	2 amet[c] + pg181[c] -> 2 h[c] + 2 ahcys[c] + cpg180[c]	ECD_01632			Glycerophospholipid Metabolism	0	0	1000	0	4	2.1.1.79		29020004
CGLYabcpp	L-Cysteinylglycine (Cys-Gly) transport via ABC system (periplasm)	atp[c] + cgly[p] + h2o[c] -> h[c] + cgly[c] + adp[c] + pi[c]	( ECD_03391 and ECD_03393 and ECD_03395 and ECD_03394 and ECD_03392 )			Transport, Inner Membrane	0	0	1000	0	1			29020004
CGLYtex	L-Cysteinylglycine transport via diffusion (extracellular to periplasm)	cgly[e] <=> cgly[p]	( ECD_01348 or ECD_00238 or ECD_00933 or ECD_02142 )			Transport, Outer Membrane Porin	1	-1000	1000	0				29020004
CH4t2pp	Methane Transport(periplasm)	ch4[c] -> ch4[p]				Transport, Inner Membrane	0	0	1000	0	2			29020004
CH4tex	Methane Transport(extracellular via diffusion)	ch4[e] <=> ch4[p]				Transport, Outer Membrane	1	-1000	1000	0	0			29020004
CHLabcpp	Choline transport via ABC system (periplasm)	atp[c] + chol[p] + h2o[c] -> h[c] + chol[c] + adp[c] + pi[c]	( ECD_02061 and ECD_02059 and ECD_02058 and ECD_02060 )			Transport, Inner Membrane	0	0	1000	0	1			29020004
CHLt2pp	Choline transport via proton symport (periplasm)	h[p] + chol[p] -> h[c] + chol[c]	( ECD_00270 or ECD_01771 )			Transport, Inner Membrane	0	0	1000	0	3			29020004
CHLt3pp	Choline transport via proton antiport (periplasm)	h[p] + chol[c] -> h[c] + chol[p]	ECD_00493			Transport, Inner Membrane	0	0	1000	0	1			29020004
CHLtex	Choline transport via diffusion (extracellular to periplasm)	chol[e] <=> chol[p]	( ECD_01348 or ECD_00238 or ECD_00933 or ECD_02142 )			Transport, Outer Membrane Porin	1	-1000	1000	0				29020004
CHOLATEtpp	Cholate transport via proton antiport	h[p] + cholate[c] -> h[c] + cholate[p]	ECD_04206			Transport, Inner Membrane	0	0	1000	0	2			29020004
CHOLD	Choline dehydrogenase	nad[c] + chol[c] -> h[c] + betald[c] + nadh[c]	ECD_00267			Unassigned	0	0	1000	0	3	1.1.1.-; 1.1.1.1	R08557	29020004
CHOLID	7-?-hydroxysteroid dehydrogenase	nad[c] + cholate[c] -> h[c] + dhcholn[c] + nadh[c]	ECD_01588			Alternate Carbon Metabolism	0	0	1000	0	4			29020004
CHORM	Chorismate mutase	chor[c] -> pphn[c]	( ECD_02488 or ECD_02489 )			Tyrosine, Tryptophan, and Phenylalanine Metabolism	0	0	1000	0	2	5.4.99.5	R01715	29020004
CHORS	Chorismate synthase	3psme[c] -> pi[c] + chor[c]	ECD_02254			Tyrosine, Tryptophan, and Phenylalanine Metabolism	0	0	1000	0	4	4.2.3.5	R01714	29020004
CHRPL	Chorismate pyruvate lyase	chor[c] -> 4hbz[c] + pyr[c]	( ECD_03911 or ECD_01092 )			Cofactor and Prosthetic Group Biosynthesis	0	0	1000	0	4	4.1.3.40	R01302	29020004
CHTBSptspp	Chitobiose transport via PEP:Pyr PTS (periplasm)	chtbs[p] + pep[c] -> chtbs6p[c] + pyr[c]	( ECD_02315 and ECD_01706 and ECD_01707 and ECD_01705 and ECD_02316 )			Transport, Inner Membrane	0	0	1000	0	4			29020004
CHTBStex	Chitobiose transport via diffusion (extracellular to periplasm)	chtbs[e] <=> chtbs[p]	( ECD_00238 or ECD_00933 or ECD_02142 or ECD_01348 or ECD_00638 )			Transport, Outer Membrane Porin	1	-1000	1000	0	4			29020004
CINNDO	Cinnamate dioxygenase	h[c] + o2[c] + cinnm[c] + nadh[c] -> nad[c] + cenchddd[c]	( ECD_02432 and ECD_02434 and ECD_02430 and ECD_02431 )			Alternate Carbon Metabolism	0	0	1000	0	3	1.14.12.19	R06783	29020004
CITL	Citrate lyase	cit[c] -> ac[c] + oaa[c]	( ECD_00582 and ECD_00583 and ECD_00585 and ECD_00584 )			Citric Acid Cycle	0	0	1000	0	4	4.1.3.6	R00362	29020004
CITt3pp	Citrate transport out via proton antiport (periplasm)	h[p] + cit[c] -> h[c] + cit[p]				Transport, Inner Membrane	0	0	1000	0	1			29020004
CITt7pp	Citrate transport via succinate antiport (periplasm)	cit[p] + succ[c] -> succ[p] + cit[c]	ECD_00580			Transport, Inner Membrane	0	0	1000	0	4			29020004
CITtex	Citrate transport via diffusion (extracellular to periplasm)	cit[e] <=> cit[p]	( ECD_01348 or ECD_00238 or ECD_00933 or ECD_02142 )			Transport, Outer Membrane Porin	1	-1000	1000	0				29020004
CLBtex	Cellobiose transport transport via diffusion extracellular to periplasm	cellb[e] <=> cellb[p]	( ECD_00933 or ECD_00238 or ECD_01348 or ECD_02142 )			Transport, Outer Membrane	1	-1000	1000	0	0			29020004
CLIPAabctex	Cold lipid A transport via ABC system (periplasm to extracellular)	lipa_cold[p] + atp[c] + h2o[c] -> h[c] + adp[c] + pi[c] + lipa_cold[e]	( ECD_00058 and ECD_03066 and ECD_04127 and ECD_04128 and ECD_03064 and ECD_03065 and ECD_00610 )			Lipopolysaccharide Biosynthesis / Recycling	0	0	1000	0	4			29020004
CLPNH120pp	Cardiolipin hydrolase (periplasm, n-C12:0)	clpn120[p] + h2o[p] -> h[p] + pa120[p] + pg120[p]				Glycerophospholipid Metabolism	0	0	1000	0	2			29020004
CLPNH140pp	Cardiolipin hydrolase (periplasm, n-C14:0)	h2o[p] + clpn140[p] -> h[p] + pg140[p] + pa140[p]				Glycerophospholipid Metabolism	0	0	1000	0	2			29020004
CLPNH141pp	Cardiolipin hydrolase (periplasm, n-C14:1)	h2o[p] + clpn141[p] -> h[p] + pg141[p] + pa141[p]				Glycerophospholipid Metabolism	0	0	1000	0	2			29020004
CLPNH160pp	Cardiolipin hydrolase (periplasm, n-C16:0)	h2o[p] + clpn160[p] -> h[p] + pg160[p] + pa160[p]				Glycerophospholipid Metabolism	0	0	1000	0	2			29020004
CLPNH161pp	Cardiolipin hydrolase (periplasm, n-C16:1)	clpn161[p] + h2o[p] -> h[p] + pa161[p] + pg161[p]				Glycerophospholipid Metabolism	0	0	1000	0	2			29020004
CLPNH180pp	Cardiolipin hydrolase (periplasm, n-C18:0)	h2o[p] + clpn180[p] -> h[p] + pg180[p] + pa180[p]				Glycerophospholipid Metabolism	0	0	1000	0	2			29020004
CLPNH181pp	Cardiolipin hydrolase (periplasm, n-C18:1)	h2o[p] + clpn181[p] -> h[p] + pg181[p] + pa181[p]				Glycerophospholipid Metabolism	0	0	1000	0	2			29020004
CLPNS120pp	Cardiolipin synthase (periplasmic, n-C12:0)	2 pg120[p] <=> clpn120[p] + glyc[p]	( ECD_00756 or ECD_01223 )			Glycerophospholipid Metabolism	1	-1000	1000	0	3			29020004
CLPNS140pp	Cardiolipin synthase (periplasmic, n-C14:0)	2 pg140[p] <=> clpn140[p] + glyc[p]	( ECD_01223 or ECD_00756 )			Glycerophospholipid Metabolism	1	-1000	1000	0	3			29020004
CLPNS141pp	Cardiolipin synthase (periplasmic, n-C14:1)	2 pg141[p] <=> clpn141[p] + glyc[p]	( ECD_01223 or ECD_00756 )			Glycerophospholipid Metabolism	1	-1000	1000	0	3			29020004
CLPNS160pp	Cardiolipin synthase (periplasmic, n-C16:0)	2 pg160[p] <=> glyc[p] + clpn160[p]	( ECD_00756 or ECD_01223 )			Glycerophospholipid Metabolism	1	-1000	1000	0	3			29020004
CLPNS161pp	Cardiolipin synthase (periplasmic, n-C16:1)	2 pg161[p] <=> clpn161[p] + glyc[p]	( ECD_01223 or ECD_00756 )			Glycerophospholipid Metabolism	1	-1000	1000	0	3			29020004
CLPNS180pp	Cardiolipin synthase (periplasmic, n-C18:0)	2 pg180[p] <=> glyc[p] + clpn180[p]	( ECD_01223 or ECD_00756 )			Glycerophospholipid Metabolism	1	-1000	1000	0	3			29020004
CLPNS181pp	Cardiolipin synthase (periplasmic, n-C18:1)	2 pg181[p] <=> glyc[p] + clpn181[p]	( ECD_01223 or ECD_00756 )			Glycerophospholipid Metabolism	1	-1000	1000	0	3			29020004
CLt3_2pp	Chloride transport out via proton antiport (2:1) (periplasm)	h[c] + 2 cl[p] -> h[p] + 2 cl[c]	ECD_00154			Inorganic Ion Transport and Metabolism	0	0	1000	0	3			29020004
CLtex	Chloride (Cl-1) transport via diffusion (extracellular to periplasm)	cl[e] <=> cl[p]	( ECD_01348 or ECD_00238 or ECD_00933 or ECD_02142 )			Transport, Outer Membrane Porin	1	-1000	1000	0	4			29020004
CLtipp	Chloride ion transport in via diffusion (periplasm)	cl[p] -> cl[c]	ECD_01561			Inorganic Ion Transport and Metabolism	0	0	1000	0	2			29020004
CMPN	CMP nucleosidase	h2o[c] + cmp[c] -> r5p[c] + csn[c]				Nucleotide Salvage Pathway	0	0	1000	0	0	3.2.2.10		29020004
CMPtex	CMP transport via diffusion (extracellular to periplasm)	cmp[e] <=> cmp[p]	( ECD_01348 or ECD_00238 or ECD_00933 or ECD_02142 )			Transport, Outer Membrane Porin	1	-1000	1000	0				29020004
CMtex	Chloramphenicol transport via diffusion (extracellular to periplasm)	cm[e] <=> cm[p]	( ECD_01348 or ECD_02142 or ECD_00933 or ECD_00238 )			Transport, Outer Membrane Porin	1	-1000	1000	0	3			29020004
CMtpp	Chloramphenicol transport via TolC system	h[p] + cm[p] -> h[c] + cm[e]	(( ECD_02907 and ECD_00414 and ECD_02361 ) or ( ECD_02907 and ECD_00414 and ECD_00413 ))			Transport, Outer Membrane	0	0	1000	0	4			29020004
CO2tex	CO2 transport via diffusion (extracellular to periplasm)	co2[e] <=> co2[p]	( ECD_01348 or ECD_00238 or ECD_00933 or ECD_02142 )			Transport, Outer Membrane Porin	1	-1000	1000	0				29020004
CO2tpp	CO2 transporter via diffusion (periplasm)	co2[p] <=> co2[c]	s0001			Transport, Inner Membrane	1	-1000	1000	0	3			29020004
COBALT2abcpp	Cobalt (Co+2) ABC transporter (periplasm)	atp[c] + cobalt2[c] + h2o[c] -> h[c] + adp[c] + pi[c] + cobalt2[p]	ECD_03318			Inorganic Ion Transport and Metabolism	0	0	1000	0	3			29020004
COBALT2t3pp	Cobalt (Co+2) transport out via proton antiport (periplasm)	h[p] + cobalt2[c] -> h[c] + cobalt2[p]	( ECD_00705 or ECD_03800 )			Inorganic Ion Transport and Metabolism	0	0	1000	0	3			29020004
COBALT2tex	Cobalt (Co+2) transport via diffusion (extracellular to periplasm)	cobalt2[e] <=> cobalt2[p]	( ECD_01348 or ECD_00238 or ECD_00933 or ECD_02142 )			Transport, Outer Membrane Porin	1	-1000	1000	0				29020004
COBALT2tpp	Cobalt transport in via permease (no H+)	cobalt2[p] -> cobalt2[c]	( ECD_02912 or ECD_03692 )			Inorganic Ion Transport and Metabolism	0	0	1000	0	4			29020004
COLIPAPabctex	Truncated core oligosaccharide lipid A diphosphate transport via ABC system (periplasm to extracellular)	atp[c] + h2o[c] + tc_colipap[p] -> h[c] + adp[c] + pi[c] + tc_colipap[e]	( ECD_03065 and ECD_03066 and ECD_03064 and ECD_04127 and ECD_04128 )			Lipopolysaccharide Biosynthesis / Recycling	0	0	1000	0	4			29020004
CPGNR1	Coprogen(Fe(III)) reductase	fadh2[c] + 2 cpgn[c] -> 2 h[c] + 2 fe2[c] + 2 cpgn_un[c] + fad[c]				Inorganic Ion Transport and Metabolism	0	0	1000	0	3			29020004
CPGNR2	Coprogen(Fe(III)) reductase	2 cpgn[c] + fmnh2[c] -> 2 h[c] + 2 fe2[c] + 2 cpgn_un[c] + fmn[c]				Inorganic Ion Transport and Metabolism	0	0	1000	0	3			29020004
CPGNR3	Coprogen(Fe(III)) reductase	2 cpgn[c] + rbflvrd[c] -> 2 h[c] + 2 fe2[c] + 2 cpgn_un[c] + ribflv[c]				Inorganic Ion Transport and Metabolism	0	0	1000	0	3			29020004
CPGNUtex	Coprogen unloaded secretion (extracellular)	h[p] + cpgn_un[p] -> cpgn_un[e] + h[c]				Inorganic Ion Transport and Metabolism	0	0	1000	0	2			29020004
CPGNUtpp	Coprogen unloaded secretion	h[p] + cpgn_un[c] -> h[c] + cpgn_un[p]				Inorganic Ion Transport and Metabolism	0	0	1000	0	2			29020004
CPGNabcpp	Coprogen transport via ABC system (periplasm)	atp[c] + h2o[c] + cpgn[p] -> h[c] + adp[c] + pi[c] + cpgn[c]	( ECD_00152 and ECD_00150 and ECD_00151 )			Transport, Inner Membrane	0	0	1000	0	3			29020004
CPGNexs	Coprogen Fe-loading reaction (spontaneaous)	cpgn_un[e] + fe3[e] -> cpgn[e]	s0001			Inorganic Ion Transport and Metabolism	0	0	1000	0	4			29020004
CPGNtonex	Coprogen transport via ton system (extracellular)	h[p] + cpgn[e] -> h[c] + cpgn[p]	( ECD_01098 and ECD_02880 and ECD_01226 and ECD_02879 )			Transport, Outer Membrane	0	0	1000	0	2			29020004
CPH4S	6-carboxy-5,6,7,8-tetrahydropterin synthase	h2o[c] + ahdt[c] -> h[c] + pppi[c] + cph4[c] + acald[c]	ECD_02610			Cofactor and Prosthetic Group Biosynthesis	0	0	1000	0	4	4.1.2.50	R09959	29020004
CPL	Carbon-phosphorous lyase	prpmn[c] -> prcp[c] + ch4[c]	ECD_03970			Alternate Carbon Metabolism	0	0	1000	0	4			29020004
CPMPS	Cyclic pyranopterin monophosphate synthase	h2o[c] + gtp[c] -> cpmp[c] + ppi[c]	( ECD_00750 and ECD_00748 )			Cofactor and Prosthetic Group Biosynthesis	0	0	1000	0	4	4.1.99.18		29020004
CPPPGO	Coproporphyrinogen oxidase (O2 required)	2 h[c] + o2[c] + cpppg3[c] -> 2 h2o[c] + pppg9[c] + 2 co2[c]	ECD_02336			Cofactor and Prosthetic Group Biosynthesis	0	0	1000	0	4	1.3.3.3	R03220	29020004
CPPPGO2	Oxygen Independent coproporphyrinogen-III oxidase	2 amet[c] + cpppg3[c] -> 2 met__L[c] + 2 dad_5[c] + pppg9[c] + 2 co2[c]	ECD_03752			Cofactor and Prosthetic Group Biosynthesis	0	0	1000	0	3	1.3.98.3; 1.3.99.22	R06895	29020004
CRNCAL2	Carnitine-CoA Ligase	atp[c] + crn[c] + coa[c] -> adp[c] + pi[c] + crncoa[c]	ECD_00041			Oxidative Phosphorylation	0	0	1000	0	2			29020004
CRNCAR	Carnitine-CoA racemase	crncoa[c] <=> crnDcoa[c]	ECD_00040			Oxidative Phosphorylation	1	-1000	1000	0	2	5.1.1.-		29020004
CRNCDH	Carnityl-CoA dehydratse	crncoa[c] <=> h2o[c] + ctbtcoa[c]	ECD_00040			Oxidative Phosphorylation	1	-1000	1000	0	4	4.2.1.149	R10675	29020004
CRNDCAL2	D-Carnitine-CoA Ligase	atp[c] + crn__D[c] + coa[c] -> adp[c] + pi[c] + crnDcoa[c]	ECD_00041			Oxidative Phosphorylation	0	0	1000	0	2			29020004
CRNDabcpp	D-carnitine transport via ABC system (periplasm)	crn__D[p] + atp[c] + h2o[c] -> h[c] + adp[c] + pi[c] + crn__D[c]	( ECD_02533 and ECD_02535 and ECD_02534 )			Transport, Inner Membrane	0	0	1000	0	3			29020004
CRNDt2rpp	D-carnitine outward transport (H+ antiport)	h[p] + crn__D[p] <=> h[c] + crn__D[c]	ECD_03982			Transport, Inner Membrane	1	-1000	1000	0	3			29020004
CRNDtex	D-carnitine transport via diffusion (extracellular to periplasm)	crn__D[e] <=> crn__D[p]	( ECD_00238 or ECD_01348 or ECD_02142 or ECD_00933 )			Transport, Outer Membrane Porin	1	-1000	1000	0				29020004
CRNabcpp	L-carnitine transport via ABC system (periplasm)	atp[c] + crn[p] + h2o[c] -> h[c] + adp[c] + pi[c] + crn[c]	( ECD_02533 and ECD_02535 and ECD_02534 )			Transport, Inner Membrane	0	0	1000	0	3			29020004
CRNt2rpp	L-carnitine outward transport (H+ antiport)	h[p] + crn[p] <=> h[c] + crn[c]	ECD_03982			Transport, Inner Membrane	1	-1000	1000	0	3			29020004
CRNt7pp	Carnitine/butyrobetaine antiporter (periplasm)	gbbtn[c] + crn[p] -> gbbtn[p] + crn[c]	ECD_00044			Transport, Inner Membrane	0	0	1000	0	4			29020004
CRNt8pp	L-carnitine/D-carnitine antiporter (periplasm)	crn[p] + crn__D[c] -> crn__D[p] + crn[c]	ECD_00044			Transport, Inner Membrane	0	0	1000	0	4			29020004
CRNtex	L-carnitine transport via diffusion (extracellular to periplasm)	crn[e] <=> crn[p]	( ECD_01348 or ECD_00238 or ECD_00933 or ECD_02142 )			Transport, Outer Membrane Porin	1	-1000	1000	0				29020004
CS	Citrate synthase	accoa[c] + h2o[c] + oaa[c] -> h[c] + cit[c] + coa[c]	ECD_00680			Citric Acid Cycle	0	0	1000	0	2	2.3.3.1; 2.3.3.16; 2.3.3.3	R00351	29020004
CS1tex	Cesium transport via diffusion	cs1[e] <=> cs1[p]	( ECD_00238 or ECD_00933 or ECD_02142 or ECD_01348 )			Transport, Outer Membrane	1	-1000	1000	0	0			29020004
CSND	Cytosine deaminase	h[c] + h2o[c] + csn[c] -> nh4[c] + ura[c]	ECD_00291			Nucleotide Salvage Pathway	0	0	1000	0	3	3.5.4.1	R00974	29020004
CSNt2pp	Cytosine transport in via proton symport (periplasm)	h[p] + csn[p] -> h[c] + csn[c]	ECD_00290			Transport, Inner Membrane	0	0	1000	0	2			29020004
CSNtex	Cytosine transport via diffusion (extracellular to periplasm)	csn[e] <=> csn[p]	( ECD_01348 or ECD_00238 or ECD_00933 or ECD_02142 )			Transport, Outer Membrane Porin	1	-1000	1000	0				29020004
CTBTCAL2	Crotonobetaine-CoA Ligase	ctbt[c] + atp[c] + coa[c] -> adp[c] + pi[c] + ctbtcoa[c]	ECD_00041			Oxidative Phosphorylation	0	0	1000	0	2			29020004
CTBTabcpp	Crotonobetaine transport via ABC system (periplasm)	ctbt[p] + atp[c] + h2o[c] -> h[c] + adp[c] + ctbt[c] + pi[c]	( ECD_02533 and ECD_02534 and ECD_02535 )			Transport, Inner Membrane	0	0	1000	0	3			29020004
CTBTt2rpp	Cronobetaine outward transport (H+ antiport)	ctbt[p] + h[p] <=> h[c] + ctbt[c]	ECD_03982			Transport, Inner Membrane	1	-1000	1000	0	3			29020004
CTECOAI6	3-cis-2-trans-enoyl-CoA isomerase	tdecoa[c] <=> td2coa[c]	ECD_03737			Membrane Lipid Metabolism	1	-1000	1000	0	4	5.3.3.8		29020004
CTECOAI7	3-cis-2-trans-enoyl-CoA isomerase	hdcoa[c] <=> hdd2coa[c]	ECD_03737			Membrane Lipid Metabolism	1	-1000	1000	0	4	5.3.3.8		29020004
CTECOAI8	3-cis-2-trans-enoyl-CoA isomerase	odecoa[c] <=> od2coa[c]	ECD_03737			Membrane Lipid Metabolism	1	-1000	1000	0	4	5.3.3.8		29020004
CTPS2	CTP synthase (glutamine)	atp[c] + utp[c] + gln__L[c] + h2o[c] -> 2 h[c] + ctp[c] + adp[c] + pi[c] + glu__L[c]	ECD_02625			Purine and Pyrimidine Biosynthesis	0	0	1000	0	4	6.3.4.2	R00573	29020004
CU1Opp	Cuprous Oxidase (Cu+1)	4 h[p] + o2[p] + 4 cu[p] -> 4 cu2[p] + 2 h2o[p]	ECD_00122			Inorganic Ion Transport and Metabolism	0	0	1000	0	4	1.16.3.-		29020004
CU1abcpp	Copper (Cu +1) ABC transporter (periplasm)	atp[c] + h2o[c] + cu[c] -> h[c] + adp[c] + pi[c] + cu[p]	ECD_00435			Inorganic Ion Transport and Metabolism	0	0	1000	0	4	3.6.3.54		29020004
CU2abcpp	Copper (Cu+2) ABC transporter (periplasm)	atp[c] + h2o[c] + cu2[c] -> h[c] + cu2[p] + adp[c] + pi[c]	ECD_03318			Inorganic Ion Transport and Metabolism	0	0	1000	0	3	3.6.3.-; 3.6.3.4		29020004
CU2tex	Copper (Cu+2) transport via diffusion (extracellular to periplasm)	cu2[e] <=> cu2[p]	( ECD_00238 or ECD_01348 or ECD_02142 or ECD_00933 )			Transport, Outer Membrane Porin	1	-1000	1000	0				29020004
CU2tpp	Copper transport in via permease (no H+)	cu2[p] -> cu2[c]	ECD_02912			Inorganic Ion Transport and Metabolism	0	0	1000	0	4			29020004
CURR	NADPH-dependent curcumin reductase	h[c] + cur[c] + nadph[c] -> nadp[c] + dhcur[c]	ECD_01406			Alternate Carbon Metabolism	0	0	1000	0	4			29020004
CUt2pp	Copper transport out via permease (no H+)	cu[c] -> cu[p]	( ECD_02755 or ECD_00538 or ECD_00416 or ECD_03141 or ECD_01308 or ECD_04029 or ECD_00775 )			Transport, Inner Membrane	0	0	1000	0	2			29020004
CUt3	Copper transport out via proton antiport	h[e] + cu[c] -> h[c] + cu[e]	( ECD_00534 and ECD_00533 and ECD_00535 and ECD_00536 )			Transport, Outer Membrane	0	0	1000	0	3			29020004
CUtex	Copper (Cu+1) transport via diffusion (extracellular to periplasm)	cu[e] <=> cu[p]	( ECD_01348 or ECD_00238 or ECD_00933 or ECD_02142 )			Transport, Outer Membrane Porin	1	-1000	1000	0				29020004
CXSAMS	Carboxy-S-adenosyl-L-methionine synthase	amet[c] + pphn[c] -> phpyr[c] + h2o[c] + cxsam[c]	ECD_01841			Cofactor and Prosthetic Group Biosynthesis	0	0	1000	0	4			29020004
CYANST	Cyanide sulfurtransferase	cyan[c] + tsul[c] -> h[c] + tcynt[c] + so3[c]	( ECD_02524 or ECD_03276 or ECD_02413 )			Unassigned	0	0	1000	0	4	2.8.1.1	R01931	29020004
CYANSTpp	Cyanide sulfurtransferase (periplasmic)	cyan[p] + tsul[p] -> tcynt[p] + h[p] + so3[p]	ECD_01285			Inorganic Ion Transport and Metabolism	0	0	1000	0	4	2.8.1.1	R01931	29020004
CYANtex	Cyanide transport via diffusion (extracellular to periplasm)	cyan[e] <=> cyan[p]	( ECD_01348 or ECD_00238 or ECD_00933 or ECD_02142 )			Transport, Outer Membrane Porin	1	-1000	1000	0				29020004
CYNTAH	Cyanate aminohydrolase	3 h[c] + cynt[c] + hco3[c] -> nh4[c] + 2 co2[c]	ECD_00294			Nitrogen Metabolism	0	0	1000	0	4	4.2.1.104	R10079	29020004
CYNTt2pp	Cyanate transport via proton symport (periplasm)	h[p] + cynt[p] -> h[c] + cynt[c]	ECD_00295			Transport, Inner Membrane	0	0	1000	0	1			29020004
CYNTtex	Cyanate transport via diffusion (extracellular to periplasm)	cynt[e] <=> cynt[p]	( ECD_00933 or ECD_02142 or ECD_00238 or ECD_01348 )			Transport, Outer Membrane Porin	1	-1000	1000	0				29020004
CYSDS	Cysteine Desulfhydrase	cys__L[c] + h2o[c] -> h2s[c] + nh4[c] + pyr[c]	( ECD_02881 or ECD_03592 )			Cysteine Metabolism	0	0	1000	0	4	4.4.1.1; 4.4.1.28; 4.4.1.8	R00782	29020004
CYSDabcpp	D-cysteine uptake via ABC system (periplasm)	atp[c] + h2o[c] + cys__D[p] -> h[c] + adp[c] + pi[c] + cys__D[c]				Transport, Inner Membrane	0	0	1000	0	1			29020004
CYSDtex	D-cysteine transport via diffusion (extracellular to periplasm)	cys__D[e] <=> cys__D[p]	( ECD_01348 or ECD_00238 or ECD_00933 or ECD_02142 )			Transport, Outer Membrane Porin	1	-1000	1000	0				29020004
CYSItex	L cystine transport via diffusion extracellular to periplasm	cysi__L[e] <=> cysi__L[p]	( ECD_01348 or ECD_00933 or ECD_00238 or ECD_02142 )			Transport, Outer Membrane Porin	1	-1000	1000	0	0			29020004
CYSItpp	Cystine efflux transport	cysi__L[c] -> cysi__L[p]	ECD_03829			Transport, Inner Membrane	0	0	1000	0	2			29020004
CYSS	Cysteine synthase	h2s[c] + acser[c] -> h[c] + ac[c] + cys__L[c]	( ECD_02321 or ECD_02314 )			Cysteine Metabolism	0	0	1000	0	4	2.5.1.47; 2.5.1.65	R00897	29020004
CYSSADS	L-cysteine sulfinic acid desulfurase	2 h[c] + 3sala[c] -> ala__L[c] + so2[c]	( ECD_02661 or ECD_01649 )			Cysteine Metabolism	0	0	1000	0	3	4.1.1.12; 4.4.1.1	R00863	29020004
CYSTA	Cysteine transaminase	akg[c] + cys__L[c] -> glu__L[c] + mercppyr[c]	ECD_00932			Cysteine Metabolism	0	0	1000	0	2	2.6.1.1; 2.6.1.3	R00895; R00896	29020004
CYSTL	Cystathionine b-lyase	cyst__L[c] + h2o[c] -> nh4[c] + pyr[c] + hcys__L[c]	( ECD_02881 or ECD_01591 )			Methionine Metabolism	0	0	1000	0	4	4.4.1.8	R01286	29020004
CYSabc2pp	L-cysteine export via ABC system (cytoplasm to periplasm)	cys__L[c] + atp[c] + h2o[c] -> h[c] + adp[c] + pi[c] + cys__L[p]	( ECD_00891 and ECD_00890 )			Transport, Inner Membrane	0	0	1000	0	4	3.6.3.21		29020004
CYStex	L-cysteine transport via diffusion (extracellular to periplasm)	cys__L[e] <=> cys__L[p]	( ECD_01348 or ECD_00238 or ECD_00933 or ECD_02142 )			Transport, Outer Membrane Porin	1	-1000	1000	0				29020004
CYStpp	L-cysteine export via facilitated transport	cys__L[c] -> cys__L[p]	( ECD_02472 or ECD_01492 )			Transport, Inner Membrane	0	0	1000	0	3			29020004
CYTBD2pp	Cytochrome oxidase bd (menaquinol-8: 2 protons) (periplasm)	2 h[c] + 0.5 o2[c] + mql8[c] -> 2 h[p] + h2o[c] + mqn8[c]	( ECD_00981 and ECD_00982 )			Oxidative Phosphorylation	0	0	1000	0	3			29020004
CYTBDpp	Cytochrome oxidase bd (ubiquinol-8: 2 protons) (periplasm)	2 h[c] + 0.5 o2[c] + q8h2[c] -> 2 h[p] + h2o[c] + q8[c]	(( ECD_00981 and ECD_00982 ) or ( ECD_00692 and ECD_00693 and ECD_00694 ))			Oxidative Phosphorylation	0	0	1000	0	3			29020004
CYTBO3_4pp	Cytochrome oxidase bo3 (ubiquinol-8: 4 protons) (periplasm)	4 h[c] + 0.5 o2[c] + q8h2[c] -> 4 h[p] + h2o[c] + q8[c]	( ECD_00380 and ECD_00383 and ECD_00382 and ECD_00381 )			Oxidative Phosphorylation	0	0	1000	0	3			29020004
CYTD	Cytidine deaminase	h[c] + cytd[c] + h2o[c] -> nh4[c] + uri[c]	ECD_02072			Nucleotide Salvage Pathway	0	0	1000	0	4	3.5.4.5	R01878	29020004
CYTDH	Cytidine hydrolase	cytd[c] + h2o[c] -> rib__D[c] + csn[c]	( ECD_00617 or ECD_02091 or ECD_00034 )			Alternate Carbon Metabolism	0	0	1000	0	4	3.2.2.3; 3.2.2.8	R02137	29020004
CYTDK1	ATP:cytidine 5'-phosphotransferase	cytd[c] + atp[c] -> h[c] + adp[c] + cmp[c]	ECD_01972			Nucleotide Salvage Pathway	0	0	1000	0	4	2.7.1.213; 2.7.1.48	R00513	29020004
CYTDK2	Cytidine kinase (GTP)	cytd[c] + gtp[c] -> h[c] + gdp[c] + cmp[c]	ECD_01972			Nucleotide Salvage Pathway	0	0	1000	0	4	2.7.1.213; 2.7.1.48	R00517	29020004
CYTDt2pp_copy1	R_CYTDt2pp_copy1	h[p] + cytd[p] -> h[c] + cytd[c]	( ECD_02302 or ECD_02794 )			Transport, Inner Membrane	0	0	1000	0	2			29020004
CYTDtex	Cytidine transport via diffusion (extracellular to periplasm)	cytd[e] <=> cytd[p]	( ECD_01348 or ECD_00238 or ECD_00933 or ECD_02142 )			Transport, Outer Membrane Porin	1	-1000	1000	0				29020004
CYTK1	Cytidylate kinase (CMP)	atp[c] + cmp[c] <=> adp[c] + cdp[c]	ECD_00914			Nucleotide Salvage Pathway	1	-1000	1000	0	4	2.7.4.14; 2.7.4.25	R00512	29020004
CYTK2	Cytidylate kinase (dCMP)	atp[c] + dcmp[c] <=> adp[c] + dcdp[c]	ECD_00914			Nucleotide Salvage Pathway	1	-1000	1000	0	4	2.7.4.13; 2.7.4.14; 2.7.4.25	R01665	29020004
DAAD	D-Amino acid dehydrogenase	h2o[c] + ala__D[c] + fad[c] -> fadh2[c] + nh4[c] + pyr[c]	ECD_01164			Alanine and Aspartate Metabolism	0	0	1000	0	3	1.4.99.1		29020004
DADA	Deoxyadenosine deaminase	h[c] + dad_2[c] + h2o[c] -> nh4[c] + din[c]	ECD_01592			Nucleotide Salvage Pathway	0	0	1000	0	4	3.5.4.4	R02556	29020004
DADK	Deoxyadenylate kinase	atp[c] + damp[c] <=> dadp[c] + adp[c]	ECD_00425			Nucleotide Salvage Pathway	1	-1000	1000	0	4	2.7.4.11; 2.7.4.13; 2.7.4.3	R01547	29020004
DADNt2pp	Deoxyadenosine transport in via proton symport (periplasm)	h[p] + dad_2[p] -> h[c] + dad_2[c]	( ECD_02302 or ECD_02794 )			Transport, Inner Membrane	0	0	1000	0	2			29020004
DADNtex	Deoxyadenosine transport via diffusion (extracellular to periplasm)	dad_2[e] <=> dad_2[p]	ECD_00359			Transport, Outer Membrane	1	-1000	1000	0	3			29020004
DAGK120	Diacylglycerol kinase (n-C12:0)	atp[c] + 12dgr120[c] -> h[c] + adp[c] + pa120[c]	ECD_03914			Glycerophospholipid Metabolism	0	0	1000	0	4			29020004
DAGK140	Diacylglycerol kinase (n-C14:0)	atp[c] + 12dgr140[c] -> h[c] + adp[c] + pa140[c]	ECD_03914			Glycerophospholipid Metabolism	0	0	1000	0	4			29020004
DAGK141	Diacylglycerol kinase (n-C14:1)	atp[c] + 12dgr141[c] -> h[c] + pa141[c] + adp[c]	ECD_03914			Glycerophospholipid Metabolism	0	0	1000	0	4			29020004
DAGK160	Diacylglycerol kinase (n-C16:0)	atp[c] + 12dgr160[c] -> h[c] + pa160[c] + adp[c]	ECD_03914			Glycerophospholipid Metabolism	0	0	1000	0	4	2.7.1.107		29020004
DAGK161	Diacylglycerol kinase (n-C16:1)	atp[c] + 12dgr161[c] -> h[c] + adp[c] + pa161[c]	ECD_03914			Glycerophospholipid Metabolism	0	0	1000	0	4			29020004
DAGK180	Diacylglycerol kinase (n-C18:0)	atp[c] + 12dgr180[c] -> h[c] + adp[c] + pa180[c]	ECD_03914			Glycerophospholipid Metabolism	0	0	1000	0	4			29020004
DAGK181	Diacylglycerol kinase (n-C18:1)	atp[c] + 12dgr181[c] -> h[c] + pa181[c] + adp[c]	ECD_03914			Glycerophospholipid Metabolism	0	0	1000	0	4			29020004
DALAt2pp	D-alanine transport in via proton symport (periplasm)	h[p] + ala__D[p] -> h[c] + ala__D[c]	ECD_04080			Transport, Inner Membrane	0	0	1000	0	3			29020004
DALAtex	D-Alanine transport via diffusion (extracellular to periplasm)	ala__D[e] <=> ala__D[p]	( ECD_01348 or ECD_00238 or ECD_00933 or ECD_02142 )			Transport, Outer Membrane Porin	1	-1000	1000	0				29020004
DAMPtex	DAMP transport via diffusion (extracellular to periplasm)	damp[e] <=> damp[p]	( ECD_01348 or ECD_00238 or ECD_00933 or ECD_02142 )			Transport, Outer Membrane Porin	1	-1000	1000	0				29020004
DAPAL	2,3-diaminopropionate amonnia lyase	23dappa[c] + h2o[c] -> 2 nh4[c] + pyr[c]	ECD_02704			Alternate Carbon Metabolism	0	0	1000	0	4	4.3.1.15	R00195	29020004
DAPDC	Diaminopimelate decarboxylase	h[c] + 26dap__M[c] -> lys__L[c] + co2[c]	ECD_02686			Threonine and Lysine Metabolism	0	0	1000	0	4	4.1.1.20	R00451	29020004
DAPE	Diaminopimelate epimerase	26dap_LL[c] <=> 26dap__M[c]	ECD_03685			Threonine and Lysine Metabolism	1	-1000	1000	0	4	5.1.1.7	R02735	29020004
DAPabcpp	M-diaminopimelic acid ABC transport (periplasm)	atp[c] + 26dap__M[p] + h2o[c] -> h[c] + adp[c] + pi[c] + 26dap__M[c]				Transport, Inner Membrane	0	0	1000	0	0			29020004
DAPtex	1,5-Diaminopentane transport via diffusion (extracellular to periplasm)	15dap[e] <=> 15dap[p]	( ECD_01348 or ECD_00238 or ECD_00933 or ECD_02142 )			Transport, Outer Membrane Porin	1	-1000	1000	0				29020004
DASYN120	CDP-diacylglycerol synthetase (n-C12:0)	h[c] + ctp[c] + pa120[c] -> cdpdddecg[c] + ppi[c]	ECD_00173			Glycerophospholipid Metabolism	0	0	1000	0	4	2.7.7.41		29020004
DASYN140	CDP-diacylglycerol synthetase (n-C14:0)	h[c] + ctp[c] + pa140[c] -> cdpdtdecg[c] + ppi[c]	ECD_00173			Glycerophospholipid Metabolism	0	0	1000	0	4	2.7.7.41		29020004
DASYN141	CDP-diacylglycerol synthetase (n-C14:1)	h[c] + pa141[c] + ctp[c] -> cdpdtdec7eg[c] + ppi[c]	ECD_00173			Glycerophospholipid Metabolism	0	0	1000	0	4	2.7.7.41		29020004
DASYN160	CDP-diacylglycerol synthetase (n-C16:0)	h[c] + pa160[c] + ctp[c] -> ppi[c] + cdpdhdecg[c]	ECD_00173			Glycerophospholipid Metabolism	0	0	1000	0	4	2.7.7.41		29020004
DASYN161	CDP-diacylglycerol synthetase (n-C16:1)	h[c] + ctp[c] + pa161[c] -> cdpdhdec9eg[c] + ppi[c]	ECD_00173			Glycerophospholipid Metabolism	0	0	1000	0	4	2.7.7.41		29020004
DASYN180	CDP-diacylglycerol synthetase (n-C18:0)	h[c] + ctp[c] + pa180[c] -> cdpdodecg[c] + ppi[c]	ECD_00173			Glycerophospholipid Metabolism	0	0	1000	0	4	2.7.7.41		29020004
DASYN181	CDP-diacylglycerol synthetase (n-C18:1)	h[c] + pa181[c] + ctp[c] -> ppi[c] + cdpdodec11eg[c]	ECD_00173			Glycerophospholipid Metabolism	0	0	1000	0	4	2.7.7.41		29020004
DATPHs	DATP amine hydrolysis (spontaneous)	h[c] + datp[c] + h2o[c] -> nh4[c] + ditp[c]	s0001			Nucleotide Salvage Pathway	0	0	1000	0	2			29020004
DB4PS	3,4-Dihydroxy-2-butanone-4-phosphate synthase	ru5p__D[c] -> h[c] + db4p[c] + for[c]	ECD_02913			Cofactor and Prosthetic Group Biosynthesis	0	0	1000	0	4	4.1.99.12	R07281	29020004
DBTS	Dethiobiotin synthase	atp[c] + dann[c] + co2[c] -> 3 h[c] + adp[c] + pi[c] + dtbt[c]	ECD_00745			Cofactor and Prosthetic Group Biosynthesis	0	0	1000	0	3	6.3.3.3	R03182	29020004
DC6PDA	Chito-oligosaccharide mono-deacetylase	chtbs6p[c] + h2o[c] -> ac[c] + mchtbs6p[c]	ECD_01702			Alternate Carbon Metabolism	0	0	1000	0	2			29020004
DCAtex	Decanoate transport via diffusion (extracellular to periplasm)	dca[e] <=> dca[p]	( ECD_01348 or ECD_00238 or ECD_00933 or ECD_02142 )			Transport, Outer Membrane Porin	1	-1000	1000	0				29020004
DCMPtex	DCMP transport via diffusion (extracellular to periplasm)	dcmp[e] <=> dcmp[p]	( ECD_01348 or ECD_00238 or ECD_00933 or ECD_02142 )			Transport, Outer Membrane Porin	1	-1000	1000	0				29020004
DCTPD	DCTP deaminase	h[c] + dctp[c] + h2o[c] -> dutp[c] + nh4[c]	ECD_01971			Nucleotide Salvage Pathway	0	0	1000	0	4	3.5.4.13	R02325	29020004
DCYTD	Deoxycytidine deaminase	h[c] + dcyt[c] + h2o[c] -> duri[c] + nh4[c]	ECD_02072			Nucleotide Salvage Pathway	0	0	1000	0	4	3.5.4.5	R02485	29020004
DCYTt2pp	Deoxycytidine transport in via proton symport (periplasm)	dcyt[p] + h[p] -> h[c] + dcyt[c]	( ECD_02302 or ECD_02794 )			Transport, Inner Membrane	0	0	1000	0	2			29020004
DCYTtex	Deoxycytidine transport via diffusion (extracellular to periplasm)	dcyt[e] <=> dcyt[p]	ECD_00359			Transport, Outer Membrane	1	-1000	1000	0	3			29020004
DDCAtexi	Fatty acid (dodecanoate) transport via facilitated irreversible diffusion (extracellular to periplasm)	ddca[e] -> ddca[p]	ECD_02268			Transport, Outer Membrane	0	0	1000	0	4			29020004
DDGALK	2-dehydro-3-deoxygalactonokinase	atp[c] + 2dh3dgal[c] -> h[c] + adp[c] + 2dh3dgal6p[c]	ECD_03577			Alternate Carbon Metabolism	0	0	1000	0	4	2.7.1.178; 2.7.1.58	R03387	29020004
DDGLCNt2rpp	2-dehydro-3-deoxy-D-gluconate transport via proton symport, reversible (periplasm)	h[p] + 2ddglcn[p] <=> h[c] + 2ddglcn[c]	ECD_03795			Transport, Inner Membrane	1	-1000	1000	0	4			29020004
DDGLCNtex	2-dehydro-3-deoxy-D-gluconate transport via diffusion (extracellular to periplasm)	2ddglcn[e] <=> 2ddglcn[p]	( ECD_01348 or ECD_00238 or ECD_00933 or ECD_02142 )			Transport, Outer Membrane Porin	1	-1000	1000	0				29020004
DDGLK	2-dehydro-3-deoxygluconokinase	2ddglcn[c] + atp[c] -> h[c] + adp[c] + 2ddg6p[c]	ECD_03374			Alternate Carbon Metabolism	0	0	1000	0	4	2.7.1.178; 2.7.1.45	R01541	29020004
DDPA	3-deoxy-D-arabino-heptulosonate 7-phosphate synthetase	pep[c] + e4p[c] + h2o[c] -> pi[c] + 2dda7p[c]	( ECD_00707 or ECD_02490 or ECD_01673 )			Tyrosine, Tryptophan, and Phenylalanine Metabolism	0	0	1000	0	4	2.5.1.54	R01826	29020004
DDPGALA	2-dehydro-3-deoxy-6-phosphogalactonate aldolase	2dh3dgal6p[c] <=> g3p[c] + pyr[c]	ECD_03576			Alternate Carbon Metabolism	1	-1000	1000	0	4	4.1.2.21; 4.1.2.55	R01064	29020004
DGK1	Deoxyguanylate kinase (dGMP:ATP)	atp[c] + dgmp[c] <=> adp[c] + dgdp[c]	ECD_03505			Nucleotide Salvage Pathway	1	-1000	1000	0	4	2.7.4.12; 2.7.4.13; 2.7.4.8	R02090	29020004
DGMPtex	DGMP transport via diffusion (extracellular to periplasm)	dgmp[e] <=> dgmp[p]	( ECD_01348 or ECD_00238 or ECD_00933 or ECD_02142 )			Transport, Outer Membrane Porin	1	-1000	1000	0				29020004
DGSNt2pp	Deoxyguanosine transport in via proton symport (periplasm)	h[p] + dgsn[p] -> h[c] + dgsn[c]	ECD_02794			Transport, Inner Membrane	0	0	1000	0	2			29020004
DGSNtex	Deoxyguanosine transport via diffusion (extracellular to periplasm)	dgsn[e] <=> dgsn[p]	( ECD_01348 or ECD_00238 or ECD_00933 or ECD_02142 )			Transport, Outer Membrane Porin	1	-1000	1000	0				29020004
DGUNC	Diguanylate cyclase	2 gtp[c] -> cdigmp[c] + 2 ppi[c]	( ECD_01027 or ECD_01763 or ECD_01318 or ECD_01494 or ECD_01448 )			Nucleotide Salvage Pathway	0	0	1000	0	4			29020004
DHAD1	Dihydroxy-acid dehydratase (2,3-dihydroxy-3-methylbutanoate)	23dhmb[c] -> 3mob[c] + h2o[c]	ECD_03649			Valine, Leucine, and Isoleucine Metabolism	0	0	1000	0	4	4.2.1.9	R04441	29020004
DHAD2	Dihydroxy-acid dehydratase (2,3-dihydroxy-3-methylpentanoate)	23dhmp[c] -> h2o[c] + 3mop[c]	ECD_03649			Valine, Leucine, and Isoleucine Metabolism	0	0	1000	0	4	4.2.1.9	R05070	29020004
DHAPT	Dihydroxyacetone phosphotransferase	pep[c] + dha[c] -> dhap[c] + pyr[c]	( ECD_02315 and ECD_01173 and ECD_01175 and ECD_02316 and ECD_01174 )			Alternate Carbon Metabolism	0	0	1000	0	4	2.7.1.121	R01012	29020004
DHAtex	Dihydroxyacetone transport via diffusion (extracellular to periplasm)	dha[e] <=> dha[p]	( ECD_01348 or ECD_00238 or ECD_00933 or ECD_02142 )			Transport, Outer Membrane Porin	1	-1000	1000	0				29020004
DHAtpp	Dihydroxyacetone transport via facilitated diffusion (periplasm)	dha[p] <=> dha[c]				Transport, Inner Membrane	1	-1000	1000	0	1			29020004
DHBD	2,3-dihydro-2,3-dihydroxybenzoate dehydrogenase	nad[c] + 23ddhb[c] <=> h[c] + 23dhb[c] + nadh[c]	ECD_00563			Cofactor and Prosthetic Group Biosynthesis	1	-1000	1000	0	4	1.3.1.28	R01505	29020004
DHBS	2,3-dihydroxybenzoate adenylate synthase	h[c] + atp[c] + 23dhb[c] -> 23dhba[c] + ppi[c]	ECD_00561			Cofactor and Prosthetic Group Biosynthesis	0	0	1000	0	3	2.7.7.58	R01504	29020004
DHBSH	2,3-dihydroxybenzoylserine hydrolase	h2o[c] + 23dhbzs[c] -> ser__L[c] + 23dhb[c]				Cofactor and Prosthetic Group Biosynthesis	0	0	1000	0	1			29020004
DHBSZ3FEabcpp	23dhbsz3 Fe III transport via ABC system periplasm	atp[c] + h2o[c] + fe3dhbzs3[p] -> h[c] + adp[c] + pi[c] + fe3dhbzs3[c]	( ECD_00557 and ECD_00555 and ECD_00556 and ECD_00559 )			Inorganic Ion Transport and Metabolism	0	0	1000	0	4			29020004
DHCIND	2,3-dihydroxycinnamate dehydrogenase	nad[c] + cenchddd[c] -> h[c] + dhcinnm[c] + nadh[c]	ECD_02433			Alternate Carbon Metabolism	0	0	1000	0	3	1.3.1.87	R06785	29020004
DHCINDO	2,3-dihydroxycinnamate 1,2-dioxygenase	o2[c] + dhcinnm[c] -> h[c] + hkntd[c]	ECD_00302			Alternate Carbon Metabolism	0	0	1000	0	4	1.13.11.16	R06788	29020004
DHCURR	NADPH-dependent dihydrocurcumin reductase	h[c] + nadph[c] + dhcur[c] -> nadp[c] + thcur[c]	ECD_01406			Alternate Carbon Metabolism	0	0	1000	0	4			29020004
DHDPRy	Dihydrodipicolinate reductase (NADPH)	h[c] + nadph[c] + 23dhdp[c] -> nadp[c] + thdp[c]	ECD_00035			Threonine and Lysine Metabolism	0	0	1000	0	4	1.3.1.26		29020004
DHDPS	Dihydrodipicolinate synthase	aspsa[c] + pyr[c] -> h[c] + 2 h2o[c] + 23dhdp[c]	ECD_02370			Threonine and Lysine Metabolism	0	0	1000	0	4			29020004
DHFR	Dihydrofolate reductase	h[c] + nadph[c] + dhf[c] <=> thf[c] + nadp[c]	( ECD_01575 or ECD_00052 )			Cofactor and Prosthetic Group Biosynthesis	1	-1000	1000	0	4	1.5.1.3	R00939	29020004
DHFS	Dihydrofolate synthase	atp[c] + glu__L[c] + dhpt[c] -> h[c] + adp[c] + pi[c] + dhf[c]	ECD_02240			Cofactor and Prosthetic Group Biosynthesis	0	0	1000	0	4	6.3.2.12; 6.3.2.17	R02237	29020004
DHGLYH	Dehydroglycine Hydratase	h[c] + h2o[c] + dhgly[c] -> glx[c] + nh4[c]	s0001			Glyoxylate Metabolism	0	0	1000	0	4			29020004
DHMPTR	Dihydromonapterin reductase	h[c] + dhmpt[c] + nadph[c] -> thmnp[c] + nadp[c]	ECD_01575			Cofactor and Prosthetic Group Biosynthesis	0	0	1000	0	4			29020004
DHNAOT4	1,4-dihydroxy-2-naphthoate octaprenyltransferase	h[c] + dhna[c] + octdp[c] -> ppi[c] + 2dmmql8[c] + co2[c]	ECD_03815			Cofactor and Prosthetic Group Biosynthesis	0	0	1000	0	3	2.5.1.74		29020004
DHNCOAS	1,4-dihydroxy-2-napthoyl-CoA synthase	h[c] + sbzcoa[c] -> h2o[c] + 14dhncoa[c]	ECD_02189			Cofactor and Prosthetic Group Biosynthesis	0	0	1000	0	4			29020004
DHNCOAT	1,4-dihydroxy-2-napthoyl-CoA thioesterase	h2o[c] + 14dhncoa[c] -> h[c] + dhna[c] + coa[c]	ECD_01655			Cofactor and Prosthetic Group Biosynthesis	0	0	1000	0	4			29020004
DHNPA2r	Dihydroneopterin aldolase reversible	dhnpt[c] <=> 6hmhpt[c] + gcald[c]	ECD_02928			Cofactor and Prosthetic Group Biosynthesis	1	-1000	1000	0	4	4.1.2.25	R03504	29020004
DHNPTE	Dihydroneopterin epimerase	dhnpt[c] <=> dhmpt[c]	ECD_02928			Cofactor and Prosthetic Group Biosynthesis	1	-1000	1000	0	4			29020004
DHORD2	Dihydoorotic acid dehydrogenase (quinone8)	dhor__S[c] + q8[c] -> q8h2[c] + orot[c]	ECD_00949			Purine and Pyrimidine Biosynthesis	0	0	1000	0	4			29020004
DHORD5	Dihydroorotic acid (menaquinone-8)	dhor__S[c] + mqn8[c] -> orot[c] + mql8[c]	ECD_00949			Purine and Pyrimidine Biosynthesis	0	0	1000	0	2			29020004
DHORDfum	Fumarate dependent DHORD	dhor__S[c] + fum[c] -> orot[c] + succ[c]				Purine and Pyrimidine Biosynthesis	0	0	1000	0	1	1.3.98.1	R01867	29020004
DHORTS	Dihydroorotase	dhor__S[c] + h2o[c] <=> h[c] + cbasp[c]	ECD_01058			Purine and Pyrimidine Biosynthesis	1	-1000	1000	0	4	3.5.2.3	R01993	29020004
DHPPD	2,3-dihydroxyphenylpropionate dehydrogenase	nad[c] + cechddd[c] -> h[c] + dhpppn[c] + nadh[c]	ECD_02433			Alternate Carbon Metabolism	0	0	1000	0	3	1.3.1.87		29020004
DHPPDA2	Diaminohydroxyphosphoribosylaminopryrimidine deaminase (25drapp)	h[c] + h2o[c] + 25drapp[c] -> 5apru[c] + nh4[c]	ECD_00362			Cofactor and Prosthetic Group Biosynthesis	0	0	1000	0	4	3.5.4.26	R03459	29020004
DHPS2	Dihydropteroate synthase	6hmhptpp[c] + 4abz[c] -> ppi[c] + dhpt[c]	ECD_03042			Cofactor and Prosthetic Group Biosynthesis	0	0	1000	0	4	2.5.1.15	R03067	29020004
DHPStex	2,3-dihydroxypropane 1-sulfonate transport via diffusion	dhps[e] <=> dhps[p]	ECD_03760			Transport, Outer Membrane	1	-1000	1000	0	0			29020004
DHPStr	2,3-dihydroxypropane 1-sulfonate transporter	dhps[c] -> dhps[p]	ECD_03762			Transport, Inner Membrane	0	0	1000	0	2			29020004
DHPTDCs2	4,5-dihydroxy-2,3-pentanedione cyclization (spontaneous)	dhptd[c] -> mdhdhf[c]	s0001			Methionine Metabolism	0	0	1000	0	4			29020004
DHPTDNR	Dihydropteridine reductase	3 h[c] + nadph[c] + dhptdn[c] -> thptdn[c] + nadp[c]	ECD_00539			Alternate Carbon Metabolism	0	0	1000	0	4	1.5.1.34	R07355	29020004
DHPTDNRN	Dihydropteridine reductase (NADH)	3 h[c] + dhptdn[c] + nadh[c] -> nad[c] + thptdn[c]	ECD_00539			Alternate Carbon Metabolism	0	0	1000	0	4	1.5.1.34	R07354	29020004
DHPTPE	Dihydroneopterin triphosphate 2'-epimerase	ahdt[c] <=> dhmptp[c]	ECD_02228			Cofactor and Prosthetic Group Biosynthesis	1	-1000	1000	0	3	5.1.99.7; 5.1.99.d	R11082	29020004
DHQS	3-dehydroquinate synthase	2dda7p[c] -> pi[c] + 3dhq[c]	ECD_03241			Tyrosine, Tryptophan, and Phenylalanine Metabolism	0	0	1000	0	4	4.2.3.4	R03083	29020004
DHQTi	3-dehydroquinate dehydratase, irreversible	3dhq[c] -> 3dhsk[c] + h2o[c]	ECD_01662			Tyrosine, Tryptophan, and Phenylalanine Metabolism	0	0	1000	0	4	4.2.1.10	R03084	29020004
DIMPtex	DIMP transport via diffusion (extracellular to periplasm)	dimp[e] <=> dimp[p]	( ECD_01348 or ECD_00238 or ECD_00933 or ECD_02142 )			Transport, Outer Membrane Porin	1	-1000	1000	0				29020004
DINSt2pp	Deoxyinosine transport in via proton symport (periplasm)	din[p] + h[p] -> h[c] + din[c]	ECD_02794			Transport, Inner Membrane	0	0	1000	0	2			29020004
DINStex	Deoxyinosine transport via diffusion (extracellular to periplasm)	din[e] <=> din[p]	( ECD_01348 or ECD_00238 or ECD_00933 or ECD_02142 )			Transport, Outer Membrane Porin	1	-1000	1000	0				29020004
DKGLCNR1	2,5-diketo-D-gluconate reductase	h[c] + 25dkglcn[c] + nadph[c] -> 2dhguln[c] + nadp[c]	( ECD_02885 or ECD_00200 )			Alternate Carbon Metabolism	0	0	1000	0	4			29020004
DKGLCNR2x	2,5-diketo-D-gluconate reductase (NADH)	h[c] + 25dkglcn[c] + nadh[c] -> nad[c] + 5dglcn[c]	ECD_03403			Alternate Carbon Metabolism	0	0	1000	0	3			29020004
DKGLCNR2y	2,5-diketo-D-gluconate reductase (NADPH)	h[c] + 25dkglcn[c] + nadph[c] -> nadp[c] + 5dglcn[c]	ECD_03403			Alternate Carbon Metabolism	0	0	1000	0	4	1.1.1.-; 1.1.1.215	R08879	29020004
DMATT	Dimethylallyltranstransferase	ipdp[c] + dmpp[c] -> grdp[c] + ppi[c]	ECD_00369			Cofactor and Prosthetic Group Biosynthesis	0	0	1000	0	4	2.5.1.1	R01658	29020004
DMPPS	1-hydroxy-2-methyl-2-(E)-butenyl 4-diphosphate reductase (dmpp)	h[c] + h2mb4p[c] + nadh[c] -> nad[c] + h2o[c] + dmpp[c]	ECD_00033			Cofactor and Prosthetic Group Biosynthesis	0	0	1000	0	4	1.17.1.2		29020004
DMQMT	3-Dimethylubiquinonol 3-methyltransferase	amet[c] + 2omhmbl[c] -> h[c] + q8h2[c] + ahcys[c]	ECD_02158			Cofactor and Prosthetic Group Biosynthesis	0	0	1000	0	4	2.1.1.64		29020004
DMSOR1	Dimethyl sulfoxide reductase (Menaquinol 8)	mql8[c] + dmso[c] -> h2o[c] + dms[c] + mqn8[c]	(( ECD_01557 and ECD_01558 and ECD_01559 and ECD_01556 ) or ( ECD_00900 and ECD_00899 and ECD_00898 ))			Oxidative Phosphorylation	0	0	1000	0	4			29020004
DMSOR1pp	Dimethyl sulfoxide reductase (Menaquinol 8) (periplasm)	dmso[p] + mql8[c] -> h2o[p] + dms[p] + mqn8[c]	( ECD_01843 and ECD_01844 )			Oxidative Phosphorylation	0	0	1000	0	4			29020004
DMSOR2	Dimethyl sulfoxide reductase (Demethylmenaquinol 8)	2dmmql8[c] + dmso[c] -> 2dmmq8[c] + h2o[c] + dms[c]	( ECD_00900 and ECD_00899 and ECD_00898 )			Oxidative Phosphorylation	0	0	1000	0	4			29020004
DMSOR2pp	Dimethyl sulfoxide reductase (Demethylmenaquinol 8) (periplasm)	dmso[p] + 2dmmql8[c] -> h2o[p] + dms[p] + 2dmmq8[c]	( ECD_01843 and ECD_01844 )			Oxidative Phosphorylation	0	0	1000	0	4			29020004
DMSOtex	Dimethyl sulfoxide transport via diffusion (extracellular to periplasm)	dmso[e] <=> dmso[p]	( ECD_01348 or ECD_00238 or ECD_00933 or ECD_02142 )			Transport, Outer Membrane Porin	1	-1000	1000	0				29020004
DMSOtpp	Dimethyl sulfoxide transport via diffusion (periplasm)	dmso[p] <=> dmso[c]	s0001			Transport, Inner Membrane	1	-1000	1000	0	0			29020004
DMStex	Dimethyl sulfide transport via diffusion (extracellular to periplasm)	dms[e] <=> dms[p]	( ECD_01348 or ECD_00238 or ECD_00933 or ECD_02142 )			Transport, Outer Membrane Porin	1	-1000	1000	0				29020004
DM_4crsol_c	Sink needed to allow p-Cresol to leave system	4crsol[c] ->				None	0	0	1000	0				29020004
DM_5drib_c	Sink needed to allow 5'-deoxyribose to leave system	5drib[c] ->				None	0	0	1000	0				29020004
DM_aacald_c	Sink needed to allow aminoacetaldehyde to leave system	aacald[c] ->				None	0	0	1000	0				29020004
DM_amob_c	Sink needed to allow S-Adenosyl-4-methylthio-2-oxobutanoate to leave system	amob[c] ->				None	0	0	1000	0				29020004
DM_mththf_c	Sink needed to allow (2R,4S)-2-methyl-2,3,3,4-tetrahydroxytetrahydrofuran to leave system	mththf[c] ->				None	0	0	1000	0				29020004
DM_oxam_c	Sink needed to allow oxamate to leave system	oxam[c] ->				None	0	0	1000	0				29020004
DNMPPA	Dihydroneopterin monophosphate dephosphorylase	dhpmp[c] + h2o[c] -> pi[c] + dhnpt[c]				Cofactor and Prosthetic Group Biosynthesis	0	0	1000	0	0	3.6.1.-	R04621	29020004
DNTPPA	Dihydroneopterin triphosphate pyrophosphatase	h2o[c] + ahdt[c] -> h[c] + dhpmp[c] + ppi[c]	( ECD_01836 or ECD_00100 )			Cofactor and Prosthetic Group Biosynthesis	0	0	1000	0	4	3.6.1.67	R04638	29020004
DOGULNR	2,3 dioxo-L-gulonate reductase	h[c] + 23doguln[c] + nadh[c] -> nad[c] + 3dhguln[c]	ECD_03427			Alternate Carbon Metabolism	0	0	1000	0	3	1.1.1.130	R02637	29020004
DOPAtex	Dopamine transport via diffusion (extracellular to periplasm)	dopa[e] <=> dopa[p]	( ECD_01348 or ECD_00238 or ECD_00933 or ECD_02142 )			Transport, Outer Membrane Porin	1	-1000	1000	0				29020004
DOXRBCNtex	Doxorubicin transport via diffusion (extracellular to periplasm)	doxrbcn[e] <=> doxrbcn[p]	( ECD_01348 or ECD_00933 or ECD_02142 or ECD_00238 )			Transport, Outer Membrane Porin	1	-1000	1000	0	3			29020004
DOXRBCNtpp	Doxorubicin transport via TolC system	h[p] + doxrbcn[p] -> h[c] + doxrbcn[e]	(( ECD_02907 and ECD_00414 and ECD_00413 ) or ( ECD_02907 and ECD_00414 and ECD_02361 ))			Transport, Outer Membrane	0	0	1000	0	4			29020004
DPCOAK	Dephospho-CoA kinase	atp[c] + dpcoa[c] -> h[c] + adp[c] + coa[c]	ECD_00103			Cofactor and Prosthetic Group Biosynthesis	0	0	1000	0	4	2.7.1.24	R00130	29020004
DPR	2-dehydropantoate 2-reductase	h[c] + 2dhp[c] + nadph[c] -> nadp[c] + pant__R[c]	( ECD_00373 or ECD_03652 )			Cofactor and Prosthetic Group Biosynthesis	0	0	1000	0	4	1.1.1.169	R02472	29020004
DRPA	Deoxyribose-phosphate aldolase	2dr5p[c] -> g3p[c] + acald[c]	ECD_04257			Alternate Carbon Metabolism	0	0	1000	0	4	4.1.2.4	R01066	29020004
DSBAO1	DsbA protein reoxidation reaction (aerobic)	dsbard[p] + q8[c] -> q8h2[c] + dsbaox[p]	( ECD_01160 and ECD_03746 )			Unassigned	0	0	1000	0	4			29020004
DSBAO2	DsbA protein reoxidation reaction (anaerobic)	dsbard[p] + mqn8[c] -> dsbaox[p] + mql8[c]	( ECD_01160 and ECD_03746 )			Unassigned	0	0	1000	0	4			29020004
DSBCGT	DsbC:glutathione thiotransferase	dsbcox[p] + 2 gthrd[p] -> dsbcrd[p] + gthox[p]	ECD_02725			Unassigned	0	0	1000	0	3			29020004
DSBDR	DsbD reductase	dsbdox[c] + trdrd[c] -> dsbdrd[c] + trdox[c]	(( ECD_02476 and ECD_04006 ) or ( ECD_03659 and ECD_04006 ))			Unassigned	0	0	1000	0	4			29020004
DSBGGT	DsbG:glutathione thiotransferase	dsbgox[p] + 2 gthrd[p] -> gthox[p] + dsbgrd[p]	ECD_00573			Unassigned	0	0	1000	0	3			29020004
DSERDHr	D-serine dehydrogenase	nadp[c] + ser__D[c] <=> h[c] + 2amsa[c] + nadph[c]	ECD_01498			Glycine and Serine Metabolism	1	-1000	1000	0	3			29020004
DSERt2pp	D-serine transport in via proton symport (periplasm)	h[p] + ser__D[p] -> h[c] + ser__D[c]	ECD_04080			Transport, Inner Membrane	0	0	1000	0	3			29020004
DSERtex	D-serine transport via diffusion (extracellular to periplasm)	ser__D[e] <=> ser__D[p]	( ECD_01348 or ECD_00238 or ECD_00933 or ECD_02142 )			Transport, Outer Membrane Porin	1	-1000	1000	0				29020004
DTARTD	D(-)-tartrate dehydratase	tartr__D[c] -> h2o[c] + oaa[c]	ECD_03993			Alternate Carbon Metabolism	0	0	1000	0	2	4.2.1.81	R00340	29020004
DTMPK	DTMP kinase	atp[c] + dtmp[c] <=> adp[c] + dtdp[c]	ECD_01094			Nucleotide Salvage Pathway	1	-1000	1000	0	2	2.7.4.12; 2.7.4.13; 2.7.4.9	R02094	29020004
DTMPtex	DTMP transport via diffusion (extracellular to periplasm)	dtmp[e] <=> dtmp[p]	( ECD_01348 or ECD_00238 or ECD_00933 or ECD_02142 )			Transport, Outer Membrane Porin	1	-1000	1000	0				29020004
DUMPtex	DUMP transport via diffusion (extracellular to periplasm)	dump[e] <=> dump[p]	( ECD_01348 or ECD_00238 or ECD_00933 or ECD_02142 )			Transport, Outer Membrane Porin	1	-1000	1000	0				29020004
DURADx	Dihydrouracil dehydrogenase (NAD)	nad[c] + 56dura[c] <=> h[c] + ura[c] + nadh[c]	( ECD_02076 and ECD_02075 )			Nucleotide Salvage Pathway	1	-1000	1000	0	4	1.3.1.1	R00977	29020004
DURIK1	Deoxyuridine kinase (ATP:Deoxyuridine)	duri[c] + atp[c] -> h[c] + adp[c] + dump[c]	ECD_01214			Nucleotide Salvage Pathway	0	0	1000	0	4	2.7.1.145; 2.7.1.21	R02099	29020004
DURIPP	Deoxyuridine phosphorylase	duri[c] + pi[c] <=> 2dr1p[c] + ura[c]	( ECD_04258 or ECD_04260 )			Nucleotide Salvage Pathway	1	-1000	1000	0	2	2.4.2.1; 2.4.2.2; 2.4.2.3; 2.4.2.4	R02484	29020004
DURIt2pp	Deoxyuridine transport in via proton symport (periplasm)	h[p] + duri[p] -> h[c] + duri[c]	( ECD_02302 or ECD_02794 )			Transport, Inner Membrane	0	0	1000	0	2			29020004
DURItex	Deoxyuridine transport via diffusion (extracellular to periplasm)	duri[e] <=> duri[p]	ECD_00359			Transport, Outer Membrane	1	-1000	1000	0	3			29020004
DUTPDP	DUTP diphosphatase	dutp[c] + h2o[c] -> h[c] + ppi[c] + dump[c]	( ECD_03497 or ECD_02177 )			Nucleotide Salvage Pathway	0	0	1000	0	3	3.6.1.-; 3.6.1.23; 3.6.1.9	R02100	29020004
DXPRIi	1-deoxy-D-xylulose reductoisomerase	h[c] + dxyl5p[c] + nadph[c] -> 2me4p[c] + nadp[c]	ECD_00171			Cofactor and Prosthetic Group Biosynthesis	0	0	1000	0	3	1.1.1.267	R05688	29020004
DXPS	1-deoxy-D-xylulose 5-phosphate synthase	h[c] + g3p[c] + pyr[c] -> dxyl5p[c] + co2[c]	ECD_00368			Cofactor and Prosthetic Group Biosynthesis	0	0	1000	0	4	2.2.1.7	R05636	29020004
DXYLK	1-Deoxy-D-xylulose kinase	dxyl[c] + atp[c] -> h[c] + adp[c] + dxyl5p[c]	ECD_03416			Cofactor and Prosthetic Group Biosynthesis	0	0	1000	0	4	2.7.1.-		29020004
DXYLONtex	D-xylonate transport via diffusion (extracellular)	dxylnt[e] <=> dxylnt[p]	( ECD_00933 or ECD_01348 or ECD_02142 )			Transport, Outer Membrane Porin	1	-1000	1000	0	0			29020004
DXYLONtpp	D-xylonate reversible tranposrt (periplasm)	dxylnt[p] <=> dxylnt[c]				Transport, Inner Membrane	1	-1000	1000	0	0			29020004
E4PD	Erythrose 4-phosphate dehydrogenase	nad[c] + e4p[c] + h2o[c] <=> 2 h[c] + nadh[c] + 4per[c]	( ECD_02758 or ECD_01748 )			Cofactor and Prosthetic Group Biosynthesis	1	-1000	1000	0	3	1.2.1.72	R01825	29020004
E4PP	Erythrose-4-phosphate phosphatase	e4p[c] + h2o[c] -> pi[c] + erthrs[c]	( ECD_03705 or ECD_02218 or ECD_00789 or ECD_02545 or ECD_01696 )			Alternate Carbon Metabolism	0	0	1000	0	4			29020004
EAR100x	Enoyl-[acyl-carrier-protein] reductase (NADH) (n-C10:0)	h[c] + tdec2eACP[c] + nadh[c] -> nad[c] + dcaACP[c]	ECD_01265			Cell Envelope Biosynthesis	0	0	1000	0	4	2.3.1.-		29020004
EAR100y	Enoyl-[acyl-carrier-protein] reductase (NADPH) (n-C10:0)	h[c] + tdec2eACP[c] + nadph[c] -> nadp[c] + dcaACP[c]	ECD_01265			Cell Envelope Biosynthesis	0	0	1000	0	4	2.3.1.86		29020004
EAR120x	Enoyl-[acyl-carrier-protein] reductase (NADH) (n-C12:0)	h[c] + tddec2eACP[c] + nadh[c] -> nad[c] + ddcaACP[c]	ECD_01265			Cell Envelope Biosynthesis	0	0	1000	0	4	2.3.1.-		29020004
EAR120y	Enoyl-[acyl-carrier-protein] reductase (NADPH) (n-C12:0)	h[c] + tddec2eACP[c] + nadph[c] -> nadp[c] + ddcaACP[c]	ECD_01265			Cell Envelope Biosynthesis	0	0	1000	0	4	2.3.1.86		29020004
EAR121x	Enoyl-[acyl-carrier-protein] reductase (NADH) (n-C12:1)	h[c] + t3c5ddeceACP[c] + nadh[c] -> nad[c] + cddec5eACP[c]	ECD_01265			Cell Envelope Biosynthesis	0	0	1000	0	4	1.3.1.9		29020004
EAR121y	Enoyl-[acyl-carrier-protein] reductase (NADPH) (n-C12:1)	h[c] + t3c5ddeceACP[c] + nadph[c] -> nadp[c] + cddec5eACP[c]	ECD_01265			Cell Envelope Biosynthesis	0	0	1000	0	4	1.3.1.10		29020004
EAR140x	Enoyl-[acyl-carrier-protein] reductase (NADH) (n-C14:0)	h[c] + tmrs2eACP[c] + nadh[c] -> nad[c] + myrsACP[c]	ECD_01265			Cell Envelope Biosynthesis	0	0	1000	0	4	2.3.1.-		29020004
EAR140y	Enoyl-[acyl-carrier-protein] reductase (NADPH) (n-C14:0)	h[c] + tmrs2eACP[c] + nadph[c] -> nadp[c] + myrsACP[c]	ECD_01265			Cell Envelope Biosynthesis	0	0	1000	0	4	2.3.1.86		29020004
EAR141x	Enoyl-[acyl-carrier-protein] reductase (NADH) (n-C14:1)	h[c] + t3c7mrseACP[c] + nadh[c] -> nad[c] + tdeACP[c]	ECD_01265			Cell Envelope Biosynthesis	0	0	1000	0	4	1.3.1.9		29020004
EAR141y	Enoyl-[acyl-carrier-protein] reductase (NADPH) (n-C14:1)	h[c] + t3c7mrseACP[c] + nadph[c] -> tdeACP[c] + nadp[c]	ECD_01265			Cell Envelope Biosynthesis	0	0	1000	0	4	1.3.1.10		29020004
EAR160x	Enoyl-[acyl-carrier-protein] reductase (NADH) (n-C16:0)	h[c] + tpalm2eACP[c] + nadh[c] -> nad[c] + palmACP[c]	ECD_01265			Cell Envelope Biosynthesis	0	0	1000	0	4	1.3.1.9		29020004
EAR160y	Enoyl-[acyl-carrier-protein] reductase (NADPH) (n-C16:0)	h[c] + tpalm2eACP[c] + nadph[c] -> nadp[c] + palmACP[c]	ECD_01265			Cell Envelope Biosynthesis	0	0	1000	0	4	1.3.1.10		29020004
EAR161x	Enoyl-[acyl-carrier-protein] reductase (NADH) (n-C16:1)	h[c] + t3c9palmeACP[c] + nadh[c] -> nad[c] + hdeACP[c]	ECD_01265			Cell Envelope Biosynthesis	0	0	1000	0	4	1.3.1.9		29020004
EAR161y	Enoyl-[acyl-carrier-protein] reductase (NADPH) (n-C16:1)	h[c] + t3c9palmeACP[c] + nadph[c] -> hdeACP[c] + nadp[c]	ECD_01265			Cell Envelope Biosynthesis	0	0	1000	0	4	1.3.1.10		29020004
EAR180x	Enoyl-[acyl-carrier-protein] reductase (NADH) (n-C18:0)	h[c] + toctd2eACP[c] + nadh[c] -> nad[c] + ocdcaACP[c]	ECD_01265			Cell Envelope Biosynthesis	0	0	1000	0	4	1.3.1.9		29020004
EAR180y	Enoyl-[acyl-carrier-protein] reductase (NADPH) (n-C18:0)	h[c] + toctd2eACP[c] + nadph[c] -> nadp[c] + ocdcaACP[c]	ECD_01265			Cell Envelope Biosynthesis	0	0	1000	0	4	1.3.1.10		29020004
EAR181x	Enoyl-[acyl-carrier-protein] reductase (NADH) (n-C18:1)	h[c] + t3c11vaceACP[c] + nadh[c] -> nad[c] + octeACP[c]	ECD_01265			Cell Envelope Biosynthesis	0	0	1000	0	4	1.3.1.9		29020004
EAR181y	Enoyl-[acyl-carrier-protein] reductase (NADPH) (n-C18:1)	h[c] + t3c11vaceACP[c] + nadph[c] -> nadp[c] + octeACP[c]	ECD_01265			Cell Envelope Biosynthesis	0	0	1000	0	4	1.3.1.10		29020004
EAR40x	Enoyl-[acyl-carrier-protein] reductase (NADH) (n-C4:0)	h[c] + but2eACP[c] + nadh[c] -> nad[c] + butACP[c]	ECD_01265			Cell Envelope Biosynthesis	0	0	1000	0	4	2.3.1.-		29020004
EAR40y	Enoyl-[acyl-carrier-protein] reductase (NADPH) (n-C4:0)	h[c] + nadph[c] + but2eACP[c] -> butACP[c] + nadp[c]	ECD_01265			Cell Envelope Biosynthesis	0	0	1000	0	4	2.3.1.86		29020004
EAR60x	Enoyl-[acyl-carrier-protein] reductase (NADH) (n-C6:0)	h[c] + thex2eACP[c] + nadh[c] -> nad[c] + hexACP[c]	ECD_01265			Cell Envelope Biosynthesis	0	0	1000	0	4	2.3.1.-		29020004
EAR60y	Enoyl-[acyl-carrier-protein] reductase (NADPH) (n-C6:0)	h[c] + thex2eACP[c] + nadph[c] -> hexACP[c] + nadp[c]	ECD_01265			Cell Envelope Biosynthesis	0	0	1000	0	4	2.3.1.86		29020004
EAR80x	Enoyl-[acyl-carrier-protein] reductase (NADH) (n-C8:0)	h[c] + toct2eACP[c] + nadh[c] -> nad[c] + ocACP[c]	ECD_01265			Cell Envelope Biosynthesis	0	0	1000	0	4	2.3.1.-		29020004
EAR80y	Enoyl-[acyl-carrier-protein] reductase (NADPH) (n-C8:0)	h[c] + toct2eACP[c] + nadph[c] -> ocACP[c] + nadp[c]	ECD_01265			Cell Envelope Biosynthesis	0	0	1000	0	4	2.3.1.86		29020004
ECA4OALpp	Enterobacterial common antigen (x4) O-antigen ligase (periplasm)	eca4und[p] + tc_colipa[p] -> udcpdp[p] + h[p] + tc_eca4colipa[p]	ECD_03479			Lipopolysaccharide Biosynthesis / Recycling	0	0	1000	0	3			29020004
ECAP1pp	Enterobacterial common antigen polymerase (periplasm)	2 unagamuf[p] -> udcpdp[p] + h[p] + eca2und[p]	( ECD_03663 and ECD_03672 )			Lipopolysaccharide Biosynthesis / Recycling	0	0	1000	0	3			29020004
ECAP2pp	Enterobacterial common antigen polymerase (periplasm)	unagamuf[p] + eca2und[p] -> udcpdp[p] + h[p] + eca3und[p]	( ECD_03663 and ECD_03672 )			Lipopolysaccharide Biosynthesis / Recycling	0	0	1000	0	3			29020004
ECAP3pp	Enterobacterial common antigen polymerase (periplasm)	eca3und[p] + unagamuf[p] -> eca4und[p] + udcpdp[p] + h[p]	( ECD_03663 and ECD_03672 )			Lipopolysaccharide Biosynthesis / Recycling	0	0	1000	0	3			29020004
ECAtpp	Enterobacterial common antigen transferase (flippase, cytoplasm to periplasm)	unagamuf[c] -> unagamuf[p]	ECD_03670			Lipopolysaccharide Biosynthesis / Recycling	0	0	1000	0	3			29020004
ECOAH1	3-hydroxyacyl-CoA dehydratase (3-hydroxybutanoyl-CoA)	3hbcoa[c] <=> h2o[c] + b2coa[c]	( ECD_02265 or ECD_03737 )			Membrane Lipid Metabolism	1	-1000	1000	0	4	4.2.1.150; 4.2.1.17; 4.2.1.55	R03026	29020004
ECOAH2	3-hydroxyacyl-CoA dehydratase (3-hydroxyhexanoyl-CoA)	3hhcoa[c] <=> hx2coa[c] + h2o[c]	( ECD_02265 or ECD_03737 )			Membrane Lipid Metabolism	1	-1000	1000	0	4	4.2.1.17; 4.2.1.74	R04749	29020004
ECOAH3	3-hydroxyacyl-CoA dehydratase (3-hydroxyoctanoyl-CoA)	3hocoa[c] <=> h2o[c] + oc2coa[c]	( ECD_02265 or ECD_03737 )			Membrane Lipid Metabolism	1	-1000	1000	0	4	4.2.1.17; 4.2.1.74	R04746	29020004
ECOAH4	3-hydroxyacyl-CoA dehydratase (3-hydroxydecanoyl-CoA)	3hdcoa[c] <=> dc2coa[c] + h2o[c]	( ECD_02265 or ECD_03737 )			Membrane Lipid Metabolism	1	-1000	1000	0	4	4.2.1.17; 4.2.1.74	R04744	29020004
ECOAH5	3-hydroxyacyl-CoA dehydratase (3-hydroxydodecanoyl-CoA)	3hddcoa[c] <=> h2o[c] + dd2coa[c]	( ECD_02265 or ECD_03737 )			Membrane Lipid Metabolism	1	-1000	1000	0	4	4.2.1.17; 4.2.1.74	R04170	29020004
ECOAH6	3-hydroxyacyl-CoA dehydratase (3-hydroxytetradecanoyl-CoA)	3htdcoa[c] <=> h2o[c] + td2coa[c]	( ECD_02265 or ECD_03737 )			Membrane Lipid Metabolism	1	-1000	1000	0	4	4.2.1.17; 4.2.1.74	R04740	29020004
ECOAH7	3-hydroxyacyl-CoA dehydratase (3-hydroxyhexadecanoyl-CoA)	3hhdcoa[c] <=> h2o[c] + hdd2coa[c]	( ECD_02265 or ECD_03737 )			Membrane Lipid Metabolism	1	-1000	1000	0	4	4.2.1.17; 4.2.1.74	R04738	29020004
ECOAH8	3-hydroxyacyl-CoA dehydratase (3-hydroxyoctadecanoyl-CoA)	3hodcoa[c] <=> od2coa[c] + h2o[c]	( ECD_02265 or ECD_03737 )			Membrane Lipid Metabolism	1	-1000	1000	0	4	4.2.1.134; 4.2.1.17		29020004
EDA	2-dehydro-3-deoxy-phosphogluconate aldolase	2ddg6p[c] -> g3p[c] + pyr[c]	ECD_01821			Pentose Phosphate Pathway	0	0	1000	0	4	4.1.2.14; 4.1.2.55	R05605	29020004
EDD	6-phosphogluconate dehydratase	6pgc[c] -> h2o[c] + 2ddg6p[c]	ECD_01822			Pentose Phosphate Pathway	0	0	1000	0	0	4.2.1.12	R02036	29020004
EDTXS1	Endotoxin Synthesis (lauroyl transferase)	ddcaACP[c] + kdo2lipid4[c] -> kdo2lipid4L[c] + ACP[c]	ECD_01050			Lipopolysaccharide Biosynthesis / Recycling	0	0	1000	0	4	2.3.1.241		29020004
EDTXS2	Endotoxin Synthesis (myristoyl transferase)	kdo2lipid4L[c] + myrsACP[c] -> lipa[c] + ACP[c]	ECD_01826			Lipopolysaccharide Biosynthesis / Recycling	0	0	1000	0	4	2.3.1.243		29020004
EDTXS3	Endotoxin Synthesis (palmitoleoyl ACP)	hdeACP[c] + kdo2lipid4[c] -> kdo2lipid4p[c] + ACP[c]	ECD_02288			Lipopolysaccharide Biosynthesis / Recycling	0	0	1000	0	4			29020004
EDTXS4	Endotoxin Synthesis (myristoyl transferase)	kdo2lipid4p[c] + myrsACP[c] -> lipa_cold[c] + ACP[c]	ECD_01826			Lipopolysaccharide Biosynthesis / Recycling	0	0	1000	0	3			29020004
EGMEACPR	Enoylglutaryl-[ACP] methyl ester reductase	h[c] + egmeACP[c] + nadph[c] -> gmeACP[c] + nadp[c]	ECD_01265			Cofactor and Prosthetic Group Biosynthesis	0	0	1000	0	4	1.3.1.10	R10118	29020004
ENLIPAabctex	Phosphoethanolamine lipid A transport via ABC system (periplasm to extracellular)	atp[c] + enlipa[p] + h2o[c] -> h[c] + adp[c] + pi[c] + enlipa[e]	( ECD_00058 and ECD_03066 and ECD_04127 and ECD_04128 and ECD_03064 and ECD_03065 and ECD_00610 )			Lipopolysaccharide Biosynthesis / Recycling	0	0	1000	0	4			29020004
ENO	Enolase	2pg[c] <=> pep[c] + h2o[c]	ECD_02624			Glycolysis/Gluconeogenesis	1	-1000	1000	0	4	4.2.1.11	R00658	29020004
ENTCS	Enterochelin synthase	3 23dhba[c] + 3 seramp[c] -> 9 h[c] + 6 amp[c] + enter[c]	ECD_00549			Cofactor and Prosthetic Group Biosynthesis	0	0	1000	0	3			29020004
ENTERES	Enterochelin Esterase	3 h2o[c] + enter[c] -> 3 h[c] + 3 23dhbzs[c]	ECD_00551			Inorganic Ion Transport and Metabolism	0	0	1000	0	4	3.1.1.-		29020004
EPMEACPR	Enoylpimeloyl-[ACP] methyl ester reductase	h[c] + epmeACP[c] + nadph[c] -> pmeACP[c] + nadp[c]	ECD_01265			Cofactor and Prosthetic Group Biosynthesis	0	0	1000	0	4	1.3.1.10	R10122	29020004
ETHAAL	Ethanolamine ammonia-lyase	etha[c] -> nh4[c] + acald[c]	( ECD_02341 and ECD_02340 )			Cell Envelope Biosynthesis	0	0	1000	0	3	4.3.1.7	R00749	29020004
ETHAt2pp	Ethanolamine transport in via proton symport	h[p] + etha[p] -> h[c] + etha[c]				Transport, Inner Membrane	0	0	1000	0	0			29020004
ETHAtex	Ethanolamine transport via diffusion (extracellular)	etha[e] <=> etha[p]	( ECD_01348 or ECD_00238 or ECD_00933 or ECD_02142 )			Transport, Outer Membrane Porin	1	-1000	1000	0				29020004
ETHSO3abcpp	Ethanesulfonate transport via ABC system (periplasm)	atp[c] + h2o[c] + ethso3[p] -> h[c] + adp[c] + pi[c] + ethso3[c]	( ECD_00937 and ECD_00938 and ECD_00940 )			Transport, Inner Membrane	0	0	1000	0	4			29020004
ETHSO3tex	Ethanesulfonate transport via diffusion (extracellular to periplasm)	ethso3[e] <=> ethso3[p]	( ECD_01348 or ECD_00238 or ECD_00933 or ECD_02142 )			Transport, Outer Membrane Porin	1	-1000	1000	0				29020004
ETOHtex	Ethanol transport via diffusion (extracellular to periplasm)	etoh[e] <=> etoh[p]	( ECD_01348 or ECD_00238 or ECD_00933 or ECD_02142 )			Transport, Outer Membrane Porin	1	-1000	1000	0	4			29020004
ETOHtrpp	Ethanol reversible transport via diffusion (periplasm)	etoh[p] <=> etoh[c]	s0001			Transport, Inner Membrane	1	-1000	1000	0	4			29020004
EX_14glucan_e	1,4-alpha-D-glucan exchange	14glucan[e] ->				None	1	0	1000	0				29020004
EX_15dap_e	1,5-Diaminopentane exchange	15dap[e] ->				None	1	0	1000	0				29020004
EX_23camp_e	2',3'-Cyclic AMP exchange	23camp[e] ->				None	1	0	1000	0				29020004
EX_23ccmp_e	2',3'-Cyclic CMP exchange	23ccmp[e] ->				None	1	0	1000	0				29020004
EX_23cgmp_e	2',3'-Cyclic GMP exchange	23cgmp[e] ->				None	1	0	1000	0				29020004
EX_23cump_e	2',3'-Cyclic UMP exchange	23cump[e] ->				None	1	0	1000	0				29020004
EX_23dappa_e	2,3-diaminopropionate exchange	23dappa[e] ->				None	1	0	1000	0				29020004
EX_2ddglcn_e	2-Dehydro-3-deoxy-D-gluconate exchange	2ddglcn[e] ->				None	1	0	1000	0				29020004
EX_2dglc_e	2-Deoxy-D-glucose exchange	2dglc[e] ->				None	1	0	1000	0				29020004
EX_34dhpac_e	3,4-Dihydroxyphenylacetaldehyde exchange	34dhpac[e] ->				None	1	0	1000	0				29020004
EX_3amp_e	3'-AMP exchange	3amp[e] ->				None	1	0	1000	0				29020004
EX_3cmp_e	3'-cmp exchange	3cmp[e] ->				None	1	0	1000	0				29020004
EX_3gmp_e	3'-GMP exchange	3gmp[e] ->				None	1	0	1000	0				29020004
EX_3hcinnm_e	3-hydroxycinnamic acid exchange	3hcinnm[e] ->				None	1	0	1000	0				29020004
EX_3hpp_e	3-Hydroxypropanoate exchange	3hpp[e] ->				None	1	0	1000	0				29020004
EX_3hpppn_e	3-(3-hydroxy-phenyl)propionate exchange	3hpppn[e] ->				None	1	0	1000	0				29020004
EX_3ump_e	3'-UMP exchange	3ump[e] ->				None	1	0	1000	0				29020004
EX_4abut_e	4-Aminobutanoate exchange	4abut[e] ->				None	1	0	1000	0				29020004
EX_4abzglu_e	4-aminobenzoyl-glutamate exchange	4abzglu[e] ->				None	1	0	1000	0				29020004
EX_4hoxpacd_e	4-Hydroxyphenylacetaldehyde exchange	4hoxpacd[e] ->				None	1	0	1000	0				29020004
EX_5dglcn_e	5-Dehydro-D-gluconate exchange	5dglcn[e] ->				None	1	0	1000	0				29020004
EX_5mtr_e	5-Methylthio-D-ribose exchange	5mtr[e] ->				None	1	0	1000	0				29020004
EX_LalaDgluMdapDala_e	L-alanine-D-glutamate-meso-2,6-diaminoheptanedioate-D-alanine exchange	LalaDgluMdapDala[e] ->				None	1	0	1000	0				29020004
EX_LalaDgluMdap_e	L-alanine-D-glutamate-meso-2,6-diaminoheptanedioate exchange	LalaDgluMdap[e] ->				None	1	0	1000	0				29020004
EX_LalaDglu_e	L-alanine-D-glutamate exchange	LalaDglu[e] ->				None	1	0	1000	0				29020004
EX_LalaLglu_e	L-alanine-L-glutamate exchange	LalaLglu[e] ->				None	1	0	1000	0				29020004
EX_ac_e	Acetate exchange	ac[e] ->				None	1	0	1000	0				29020004
EX_acac_e	Acetoacetate exchange	acac[e] ->				None	1	0	1000	0				29020004
EX_acald_e	Acetaldehyde exchange	acald[e] ->				None	1	0	1000	0				29020004
EX_acgal1p_e	N-Acetyl-D-galactosamine 1-phosphate exchange	acgal1p[e] ->				None	1	0	1000	0				29020004
EX_acgal_e	N-Acetyl-D-galactosamine exchange	acgal[e] ->				None	1	0	1000	0				29020004
EX_acgam1p_e	N-Acetyl-D-glucosamine 1-phosphate exchange	acgam1p[e] ->				None	1	0	1000	0				29020004
EX_acgam_e	N-Acetyl-D-glucosamine exchange	acgam[e] ->				None	1	0	1000	0				29020004
EX_acmana_e	N-Acetyl-D-mannosamine exchange	acmana[e] ->				None	1	0	1000	0				29020004
EX_acmum_e	N-Acetylmuramate exchange	acmum[e] ->				None	1	0	1000	0				29020004
EX_acnam_e	N-Acetylneuraminate exchange	acnam[e] ->				None	1	0	1000	0				29020004
EX_acser_e	O-Acetyl-L-serine exchange	acser[e] ->				None	1	0	1000	0				29020004
EX_ade_e	Adenine exchange	ade[e] ->				None	1	0	1000	0				29020004
EX_adn_e	Adenosine exchange	adn[e] ->				None	1	0	1000	0				29020004
EX_adocbl_e	Adenosylcobalamin exchange	adocbl[e] ->				None	1	0	1000	0				29020004
EX_ag_e	Silver exchange	ag[e] ->				None	1	0	1000	0				29020004
EX_agm_e	Agmatine exchange	agm[e] ->				None	1	0	1000	0				29020004
EX_akg_e	2-Oxoglutarate exchange	akg[e] ->				None	1	0	1000	0				29020004
EX_alaala_e	D-Alanyl-D-alanine exchange	alaala[e] ->				None	1	0	1000	0				29020004
EX_alltn_e	Allantoin exchange	alltn[e] ->				None	1	0	1000	0				29020004
EX_amp_e	AMP exchange	amp[e] ->				None	1	0	1000	0				29020004
EX_anhgm_e	N-Acetyl-D-glucosamine(anhydrous)N-Acetylmuramic acid exchange	anhgm[e] ->				None	1	0	1000	0				29020004
EX_arbt_e	Arbutin exchange	arbt[e] ->				None	1	0	1000	0				29020004
EX_arbtn_e	Aerobactin minus Fe3 exchange	arbtn[e] ->				None	1	0	1000	0				29020004
EX_aso3_e	Arsenite exchange	aso3[e] ->				None	1	0	1000	0				29020004
EX_btn_e	Biotin exchange	btn[e] ->				None	1	0	1000	0				29020004
EX_but_e	Butyrate (n-C4:0) exchange	but[e] ->				None	1	0	1000	0				29020004
EX_butso3_e	Butanesulfonate exchange	butso3[e] ->				None	1	0	1000	0				29020004
EX_ca2_e	Calcium exchange	ca2[e] <=>				None	1	-1000	1000	0				29020004
EX_cbi_e	Cobinamide exchange	cbi[e] ->				None	1	0	1000	0				29020004
EX_cbl1_e	Cob(I)alamin exchange	cbl1[e] ->				None	1	0	1000	0				29020004
EX_cd2_e	Cadmium exchange	cd2[e] ->				None	1	0	1000	0				29020004
EX_cellb_e	Cellobiose exchange	cellb[e] ->				None	1	0	1000	0				29020004
EX_cgly_e	Cys-Gly exchange	cgly[e] ->				None	1	0	1000	0				29020004
EX_ch4_e	EX ch4 LPAREN e RPAREN	ch4[e] ->				None	1	0	1000	0				29020004
EX_chol_e	Choline exchange	chol[e] ->				None	1	0	1000	0				29020004
EX_chtbs_e	Chitobiose exchange	chtbs[e] ->				None	1	0	1000	0				29020004
EX_cit_e	Citrate exchange	cit[e] ->				None	1	0	1000	0				29020004
EX_cl_e	Chloride exchange	cl[e] <=>				None	1	-1000	1000	0				29020004
EX_cm_e	Chloramphenicol exchange	cm[e] ->				None	1	0	1000	0				29020004
EX_cmp_e	CMP exchange	cmp[e] ->				None	1	0	1000	0				29020004
EX_co2_e	CO2 exchange	co2[e] <=>				None	1	-1000	1000	0				29020004
EX_cobalt2_e	Co2+ exchange	cobalt2[e] <=>				None	1	-1000	1000	0				29020004
EX_cpgn_e	Coprogen exchange	cpgn[e] ->				None	1	0	1000	0				29020004
EX_crn_e	L-Carnitine exchange	crn[e] ->				None	1	0	1000	0				29020004
EX_cs1_e	Cesium ion exchange	cs1[e] ->				None	1	0	1000	0				29020004
EX_csn_e	Cytosine exchange	csn[e] ->				None	1	0	1000	0				29020004
EX_cu2_e	Cu2+ exchange	cu2[e] <=>				None	1	-1000	1000	0				29020004
EX_cu_e	Cu+ exchange	cu[e] ->				None	1	0	1000	0				29020004
EX_cyan_e	Hydrogen cyanide exchange	cyan[e] ->				None	1	0	1000	0				29020004
EX_cynt_e	Cyanate exchange	cynt[e] ->				None	1	0	1000	0				29020004
EX_cytd_e	Cytidine exchange	cytd[e] ->				None	1	0	1000	0				29020004
EX_damp_e	DAMP exchange	damp[e] ->				None	1	0	1000	0				29020004
EX_dca_e	Decanoate (n-C10:0) exchange	dca[e] ->				None	1	0	1000	0				29020004
EX_dcmp_e	DCMP exchange	dcmp[e] ->				None	1	0	1000	0				29020004
EX_dcyt_e	Deoxycytidine exchange	dcyt[e] ->				None	1	0	1000	0				29020004
EX_ddca_e	Dodecanoate (n-C12:0) exchange	ddca[e] ->				None	1	0	1000	0				29020004
EX_dgmp_e	DGMP exchange	dgmp[e] ->				None	1	0	1000	0				29020004
EX_dgsn_e	Deoxyguanosine exchange	dgsn[e] ->				None	1	0	1000	0				29020004
EX_dha_e	Dihydroxyacetone exchange	dha[e] ->				None	1	0	1000	0				29020004
EX_dhps_e	2,3-Dihydroxypropane-1-sulfonate exchange	dhps[e] ->				None	1	0	1000	0				29020004
EX_dimp_e	DIMP exchange	dimp[e] ->				None	1	0	1000	0				29020004
EX_din_e	Deoxyinosine exchange	din[e] ->				None	1	0	1000	0				29020004
EX_dms_e	Dimethyl sulfide exchange	dms[e] ->				None	1	0	1000	0				29020004
EX_dmso_e	Dimethyl sulfoxide exchange	dmso[e] ->				None	1	0	1000	0				29020004
EX_dopa_e	Dopamine exchange	dopa[e] ->				None	1	0	1000	0				29020004
EX_doxrbcn_e	Doxorubicin exchange	doxrbcn[e] ->				None	1	0	1000	0				29020004
EX_dtmp_e	DTMP exchange	dtmp[e] ->				None	1	0	1000	0				29020004
EX_dump_e	DUMP exchange	dump[e] ->				None	1	0	1000	0				29020004
EX_duri_e	Deoxyuridine exchange	duri[e] ->				None	1	0	1000	0				29020004
EX_dxylnt_e	D-Xylonate exchange	dxylnt[e] ->				None	1	0	1000	0				29020004
EX_enlipa_e	Phosphoethanolamine KDO(2)-lipid (A) exchange	enlipa[e] ->				None	1	0	1000	0				29020004
EX_enter_e	Enterochelin exchange	enter[e] ->				None	1	0	1000	0				29020004
EX_etha_e	Ethanolamine exchange	etha[e] ->				None	1	0	1000	0				29020004
EX_ethso3_e	Ethanesulfonate exchange	ethso3[e] ->				None	1	0	1000	0				29020004
EX_etoh_e	Ethanol exchange	etoh[e] ->				None	1	0	1000	0				29020004
EX_f6p_e	D-fructose 6-phosphate exchange	f6p[e] ->				None	1	0	1000	0				29020004
EX_fad_e	Exchange of Flavin adenine dinucleotide oxidized	fad[e] ->				None	1	0	1000	0				29020004
EX_fald_e	Formaldehyde exchange	fald[e] ->				None	1	0	1000	0				29020004
EX_fe2_e	Fe2+ exchange	fe2[e] <=>				None	1	-1000	1000	0				29020004
EX_fe3_e	Fe3+ exchange	fe3[e] <=>				None	1	-1000	1000	0				29020004
EX_fe3dcit_e	Fe(III)dicitrate exchange	fe3dcit[e] ->				None	1	0	1000	0				29020004
EX_fe3dhbzs_e	Ferric 2,3-dihydroxybenzoylserine exchange	fe3dhbzs[e] ->				None	1	0	1000	0				29020004
EX_fe3hox_e	Fe(III)hydroxamate exchange	fe3hox[e] ->				None	1	0	1000	0				29020004
EX_fecrm_e	Ferrichrome exchange	fecrm[e] ->				None	1	0	1000	0				29020004
EX_feenter_e	Fe-enterobactin exchange	feenter[e] ->				None	1	0	1000	0				29020004
EX_feoxam_e	Ferroxamine exchange	feoxam[e] ->				None	1	0	1000	0				29020004
EX_fmn_e	FMN exchange	fmn[e] ->				None	1	0	1000	0				29020004
EX_for_e	Formate exchange	for[e] ->				None	1	0	1000	0				29020004
EX_fru_e	D-Fructose exchange	fru[e] ->				None	1	0	1000	0				29020004
EX_frulys_e	Fructoselysine exchange	frulys[e] ->				None	1	0	1000	0				29020004
EX_fruur_e	D-Fructuronate exchange	fruur[e] ->				None	1	0	1000	0				29020004
EX_fum_e	Fumarate exchange	fum[e] ->				None	1	0	1000	0				29020004
EX_fusa_e	Fusidic acid exchange	fusa[e] ->				None	1	0	1000	0				29020004
EX_g1p_e	D-Glucose 1-phosphate exchange	g1p[e] ->				None	1	0	1000	0				29020004
EX_g3pc_e	Sn-Glycero-3-phosphocholine exchange	g3pc[e] ->				None	1	0	1000	0				29020004
EX_g3pe_e	Sn-Glycero-3-phosphoethanolamine exchange	g3pe[e] ->				None	1	0	1000	0				29020004
EX_g3pg_e	Glycerophosphoglycerol exchange	g3pg[e] ->				None	1	0	1000	0				29020004
EX_g3pi_e	Sn-Glycero-3-phospho-1-inositol exchange	g3pi[e] ->				None	1	0	1000	0				29020004
EX_g3ps_e	Glycerophosphoserine exchange	g3ps[e] ->				None	1	0	1000	0				29020004
EX_g6p_e	D-Glucose 6-phosphate exchange	g6p[e] ->				None	1	0	1000	0				29020004
EX_gal1p_e	Alpha-D-Galactose 1-phosphate exchange	gal1p[e] ->				None	1	0	1000	0				29020004
EX_gal_e	D-Galactose exchange	gal[e] ->				None	1	0	1000	0				29020004
EX_galt_e	Galactitol exchange	galt[e] ->				None	1	0	1000	0				29020004
EX_galur_e	D-Galacturonate exchange	galur[e] ->				None	1	0	1000	0				29020004
EX_gam6p_e	D-Glucosamine 6-phosphate exchange	gam6p[e] ->				None	1	0	1000	0				29020004
EX_gam_e	D-Glucosamine exchange	gam[e] ->				None	1	0	1000	0				29020004
EX_gbbtn_e	Gamma-butyrobetaine exchange	gbbtn[e] ->				None	1	0	1000	0				29020004
EX_gdp_e	GDP exchange	gdp[e] ->				None	1	0	1000	0				29020004
EX_glc__D_e	D-Glucose exchange	glc__D[e] <=>				None	1	-10	1000	0				29020004
EX_glcn_e	D-Gluconate exchange	glcn[e] ->				None	1	0	1000	0				29020004
EX_glcr_e	D-Glucarate exchange	glcr[e] ->				None	1	0	1000	0				29020004
EX_glcur1p_e	D-Glucuronate 1-phosphate exchange	glcur1p[e] ->				None	1	0	1000	0				29020004
EX_glcur_e	D-Glucuronate exchange	glcur[e] ->				None	1	0	1000	0				29020004
EX_gly_e	Glycine exchange	gly[e] ->				None	1	0	1000	0				29020004
EX_glyald_e	D-Glyceraldehyde exchange	glyald[e] ->				None	1	0	1000	0				29020004
EX_glyb_e	Glycine betaine exchange	glyb[e] ->				None	1	0	1000	0				29020004
EX_glyc2p_e	Glycerol 2-phosphate exchange	glyc2p[e] ->				None	1	0	1000	0				29020004
EX_glyc3p_e	Glycerol 3-phosphate exchange	glyc3p[e] ->				None	1	0	1000	0				29020004
EX_glyc_e	Glycerol exchange	glyc[e] ->				None	1	0	1000	0				29020004
EX_glyclt_e	Glycolate exchange	glyclt[e] ->				None	1	0	1000	0				29020004
EX_gmp_e	GMP exchange	gmp[e] ->				None	1	0	1000	0				29020004
EX_gsn_e	Guanosine exchange	gsn[e] ->				None	1	0	1000	0				29020004
EX_gthox_e	Oxidized glutathione exchange	gthox[e] ->				None	1	0	1000	0				29020004
EX_gthrd_e	Reduced glutathione exchange	gthrd[e] ->				None	1	0	1000	0				29020004
EX_gtp_e	GTP exchange	gtp[e] ->				None	1	0	1000	0				29020004
EX_gua_e	Guanine exchange	gua[e] ->				None	1	0	1000	0				29020004
EX_h2_e	H2 exchange	h2[e] ->				None	1	0	1000	0				29020004
EX_h2o2_e	Hydrogen peroxide exchange	h2o2[e] ->				None	1	0	1000	0				29020004
EX_h2o_e	H2O exchange	h2o[e] <=>				None	1	-1000	1000	0				29020004
EX_h2s_e	Hydrogen sulfide exchange	h2s[e] ->				None	1	0	1000	0				29020004
EX_h_e	H+ exchange	h[e] <=>				None	1	-1000	1000	0				29020004
EX_halipa_e	Hepta-acylated KDO(2)-lipid (A) exchange	halipa[e] ->				None	1	0	1000	0				29020004
EX_hdca_e	Hexadecanoate (n-C16:0) exchange	hdca[e] ->				None	1	0	1000	0				29020004
EX_hdcea_e	Hexadecenoate (n-C16:1) exchange	hdcea[e] ->				None	1	0	1000	0				29020004
EX_hg2_e	Hg2+ exchange	hg2[e] ->				None	1	0	1000	0				29020004
EX_hxa_e	Hexanoate (n-C6:0) exchange	hxa[e] ->				None	1	0	1000	0				29020004
EX_hxan_e	Hypoxanthine exchange	hxan[e] ->				None	1	0	1000	0				29020004
EX_imp_e	IMP exchange	imp[e] ->				None	1	0	1000	0				29020004
EX_indole_e	Indole exchange	indole[e] ->				None	1	0	1000	0				29020004
EX_inost_e	Myo-Inositol exchange	inost[e] ->				None	1	0	1000	0				29020004
EX_ins_e	Inosine exchange	ins[e] ->				None	1	0	1000	0				29020004
EX_isetac_e	Isethionic acid exchange	isetac[e] ->				None	1	0	1000	0				29020004
EX_k_e	K+ exchange	k[e] <=>				None	1	-1000	1000	0				29020004
EX_lcts_e	Lactose exchange	lcts[e] ->				None	1	0	1000	0				29020004
EX_lipoate_e	Lipoate exchange	lipoate[e] ->				None	1	0	1000	0				29020004
EX_malt_e	Maltose exchange	malt[e] ->				None	1	0	1000	0				29020004
EX_malthx_e	Maltohexaose exchange	malthx[e] ->				None	1	0	1000	0				29020004
EX_maltpt_e	Maltopentaose exchange	maltpt[e] ->				None	1	0	1000	0				29020004
EX_malttr_e	Maltotriose exchange	malttr[e] ->				None	1	0	1000	0				29020004
EX_maltttr_e	Maltotetraose exchange	maltttr[e] ->				None	1	0	1000	0				29020004
EX_man6p_e	D-Mannose 6-phosphate exchange	man6p[e] ->				None	1	0	1000	0				29020004
EX_man_e	D-Mannose exchange	man[e] ->				None	1	0	1000	0				29020004
EX_manglyc_e	2(alpha-D-Mannosyl)-D-glycerate exchange	manglyc[e] ->				None	1	0	1000	0				29020004
EX_melib_e	Melibiose exchange	melib[e] ->				None	1	0	1000	0				29020004
EX_meoh_e	Methanol exchange	meoh[e] ->				None	1	0	1000	0				29020004
EX_mepn_e	Methylphosphonic acid exchange	mepn[e] ->				None	1	0	1000	0				29020004
EX_metglcur_e	1-O-methyl-Beta-D-glucuronate exchange	metglcur[e] ->				None	1	0	1000	0				29020004
EX_mg2_e	Mg exchange	mg2[e] <=>				None	1	-1000	1000	0				29020004
EX_mincyc_e	Minocycline exchange	mincyc[e] ->				None	1	0	1000	0				29020004
EX_minohp_e	Myo-Inositol hexakisphosphate exchange	minohp[e] ->				None	1	0	1000	0				29020004
EX_mmet_e	S-Methyl-L-methionine exchange	mmet[e] ->				None	1	0	1000	0				29020004
EX_mn2_e	Mn2+ exchange	mn2[e] <=>				None	1	-1000	1000	0				29020004
EX_mnl_e	D-Mannitol exchange	mnl[e] ->				None	1	0	1000	0				29020004
EX_mobd_e	Molybdate exchange	mobd[e] <=>				None	1	-1000	1000	0				29020004
EX_mso3_e	Methanesulfonate exchange	mso3[e] ->				None	1	0	1000	0				29020004
EX_mththf_e	(2R,4S)-2-methyl-2,3,3,4-tetrahydroxytetrahydrofuran exchange	mththf[e] ->				None	1	0	1000	0				29020004
EX_n2o_e	Nitrous oxide exchange	n2o[e] ->				None	1	0	1000	0				29020004
EX_na1_e	Sodium exchange	na1[e] <=>				None	1	-1000	1000	0				29020004
EX_nac_e	Nicotinate exchange	nac[e] ->				None	1	0	1000	0				29020004
EX_nh4_e	Ammonia exchange	nh4[e] <=>				None	1	-1000	1000	0				29020004
EX_ni2_e	Ni2+ exchange	ni2[e] <=>				None	1	-1000	1000	0				29020004
EX_nmn_e	NMN exchange	nmn[e] ->				None	1	0	1000	0				29020004
EX_no2_e	Nitrite exchange	no2[e] ->				None	1	0	1000	0				29020004
EX_no3_e	Nitrate exchange	no3[e] ->				None	1	0	1000	0				29020004
EX_no_e	Nitric oxide exchange	no[e] ->				None	1	0	1000	0				29020004
EX_novbcn_e	Novobiocin exchange	novbcn[e] ->				None	1	0	1000	0				29020004
EX_o2_e	O2 exchange	o2[e] <=>				None	1	-18.5	1000	0				29020004
EX_o2s_e	Superoxide anion exchange	o2s[e] ->				None	1	0	1000	0				29020004
EX_ocdca_e	Octadecanoate (n-C18:0) exchange	ocdca[e] ->				None	1	0	1000	0				29020004
EX_ocdcea_e	Octadecenoate (n-C18:1) exchange	ocdcea[e] ->				None	1	0	1000	0				29020004
EX_octa_e	Octanoate (n-C8:0) exchange	octa[e] ->				None	1	0	1000	0				29020004
EX_orn_e	Ornithine exchange	orn[e] ->				None	1	0	1000	0				29020004
EX_orot_e	Orotate exchange	orot[e] ->				None	1	0	1000	0				29020004
EX_pacald_e	Phenylacetaldehyde exchange	pacald[e] ->				None	1	0	1000	0				29020004
EX_peamn_e	Phenethylamine exchange	peamn[e] ->				None	1	0	1000	0				29020004
EX_pheme_e	Protoheme exchange	pheme[e] ->				None	1	0	1000	0				29020004
EX_pi_e	Phosphate exchange	pi[e] <=>				None	1	-1000	1000	0				29020004
EX_ppa_e	Propionate exchange	ppa[e] ->				None	1	0	1000	0				29020004
EX_ppal_e	Propanal exchange	ppal[e] ->				None	1	0	1000	0				29020004
EX_pppn_e	Phenylpropanoate exchange	pppn[e] ->				None	1	0	1000	0				29020004
EX_ppt_e	Phosphonate exchange	ppt[e] ->				None	1	0	1000	0				29020004
EX_progly_e	L-Prolinylglycine exchange	progly[e] ->				None	1	0	1000	0				29020004
EX_psclys_e	Psicoselysine exchange	psclys[e] ->				None	1	0	1000	0				29020004
EX_ptrc_e	Putrescine exchange	ptrc[e] ->				None	1	0	1000	0				29020004
EX_pydam_e	Pyridoxamine exchange	pydam[e] ->				None	1	0	1000	0				29020004
EX_pydx_e	Pyridoxal exchange	pydx[e] ->				None	1	0	1000	0				29020004
EX_pydxn_e	Pyridoxine exchange	pydxn[e] ->				None	1	0	1000	0				29020004
EX_pyr_e	Pyruvate exchange	pyr[e] ->				None	1	0	1000	0				29020004
EX_quin_e	Quinate exchange	quin[e] ->				None	1	0	1000	0				29020004
EX_r5p_e	Alpha-D-Ribose 5-phosphate exchange	r5p[e] ->				None	1	0	1000	0				29020004
EX_rfamp_e	Rifampin exchange	rfamp[e] ->				None	1	0	1000	0				29020004
EX_rmn_e	L-Rhamnose exchange	rmn[e] ->				None	1	0	1000	0				29020004
EX_sel_e	Selenate exchange	sel[e] <=>				None	1	-1000	1000	0				29020004
EX_skm_e	Shikimate exchange	skm[e] ->				None	1	0	1000	0				29020004
EX_slnt_e	Selenite exchange	slnt[e] <=>				None	1	-1000	1000	0				29020004
EX_so2_e	Sulfur dioxide exchange	so2[e] ->				None	1	0	1000	0				29020004
EX_so3_e	Sulfite exchange	so3[e] ->				None	1	0	1000	0				29020004
EX_so4_e	Sulfate exchange	so4[e] <=>				None	1	-1000	1000	0				29020004
EX_spmd_e	Spermidine exchange	spmd[e] ->				None	1	0	1000	0				29020004
EX_sq_e	Sulphoquinovose exchange	sq[e] ->				None	1	0	1000	0				29020004
EX_succ_e	Succinate exchange	succ[e] ->				None	1	0	1000	0				29020004
EX_sucr_e	Sucrose exchange	sucr[e] ->				None	1	0	1000	0				29020004
EX_sulfac_e	Sulfoacetate exchange	sulfac[e] ->				None	1	0	1000	0				29020004
EX_taur_e	Taurine exchange	taur[e] ->				None	1	0	1000	0				29020004
EX_tcynt_e	Thiocyanate exchange	tcynt[e] ->				None	1	0	1000	0				29020004
EX_thm_e	Thiamin exchange	thm[e] ->				None	1	0	1000	0				29020004
EX_thrp_e	L-Threonine O-3-phosphate exchange	thrp[e] ->				None	1	0	1000	0				29020004
EX_thym_e	Thymine exchange	thym[e] ->				None	1	0	1000	0				29020004
EX_thymd_e	Thymidine exchange	thymd[e] ->				None	1	0	1000	0				29020004
EX_tma_e	Trimethylamine exchange	tma[e] ->				None	1	0	1000	0				29020004
EX_tmao_e	Trimethylamine N-oxide exchange	tmao[e] ->				None	1	0	1000	0				29020004
EX_tre_e	Trehalose exchange	tre[e] ->				None	1	0	1000	0				29020004
EX_tsul_e	Thiosulfate exchange	tsul[e] ->				None	1	0	1000	0				29020004
EX_ttdca_e	Tetradecanoate (n-C14:0) exchange	ttdca[e] ->				None	1	0	1000	0				29020004
EX_ttdcea_e	Tetradecenoate (n-C14:1) exchange	ttdcea[e] ->				None	1	0	1000	0				29020004
EX_ttrcyc_e	Tetracycline exchange	ttrcyc[e] ->				None	1	0	1000	0				29020004
EX_tungs_e	Tungstate exchange	tungs[e] <=>				None	1	-1000	1000	0				29020004
EX_tym_e	Tyramine exchange	tym[e] ->				None	1	0	1000	0				29020004
EX_tyrp_e	Phosphotyrosine exchange	tyrp[e] ->				None	1	0	1000	0				29020004
EX_uacgam_e	UDP-N-acetyl-D-glucosamine exchange	uacgam[e] ->				None	1	0	1000	0				29020004
EX_udpacgal_e	UDP-N-acetyl-D-galactosamine exchange	udpacgal[e] ->				None	1	0	1000	0				29020004
EX_udpg_e	UDPglucose exchange	udpg[e] ->				None	1	0	1000	0				29020004
EX_udpgal_e	UDPgalactose exchange	udpgal[e] ->				None	1	0	1000	0				29020004
EX_udpglcur_e	UDP-D-glucuronate exchange	udpglcur[e] ->				None	1	0	1000	0				29020004
EX_ump_e	UMP exchange	ump[e] ->				None	1	0	1000	0				29020004
EX_ura_e	Uracil exchange	ura[e] ->				None	1	0	1000	0				29020004
EX_urate_e	Urate exchange	urate[e] ->				None	1	0	1000	0				29020004
EX_urea_e	Urea exchange	urea[e] ->				None	1	0	1000	0				29020004
EX_uri_e	Uridine exchange	uri[e] ->				None	1	0	1000	0				29020004
EX_xan_e	Xanthine exchange	xan[e] ->				None	1	0	1000	0				29020004
EX_xmp_e	Xanthosine 5'-phosphate exchange	xmp[e] ->				None	1	0	1000	0				29020004
EX_xtsn_e	Xanthosine exchange	xtsn[e] ->				None	1	0	1000	0				29020004
EX_zn2_e	Zinc exchange	zn2[e] <=>				None	1	-1000	1000	0				29020004
F1PP	D-fructose 1-phosphate phosphatase	f1p[c] + h2o[c] -> fru[c] + pi[c]	( ECD_00789 or ECD_02545 or ECD_02218 or ECD_03580 )			Alternate Carbon Metabolism	0	0	1000	0	4			29020004
F6PA	Fructose 6-phosphate aldolase	f6p[c] <=> g3p[c] + dha[c]	( ECD_00792 or ECD_03832 )			Glycolysis/Gluconeogenesis	1	-1000	1000	0	4	4.1.2.-		29020004
F6PP	D-fructose 6-phosphate phosphatase	h2o[c] + f6p[c] -> fru[c] + pi[c]	( ECD_02218 or ECD_03580 or ECD_00789 or ECD_02545 or ECD_03705 )			Alternate Carbon Metabolism	0	0	1000	0	4			29020004
F6Pt6_2pp	Fructose-6-phosphate transport via phosphate antiport (periplasm)	2 pi[c] + f6p[p] -> f6p[c] + 2 pi[p]	ECD_03550			Transport, Inner Membrane	0	0	1000	0	3			29020004
F6Ptex	Fructose 6-phosphate transport via diffusion (extracellular to periplasm)	f6p[e] <=> f6p[p]	( ECD_01348 or ECD_00238 or ECD_00933 or ECD_02142 )			Transport, Outer Membrane Porin	1	-1000	1000	0				29020004
FA100ACPHi	Fatty-acyl-ACP hydrolase	h2o[c] + dcaACP[c] -> dca[c] + h[c] + ACP[c]	ECD_00352			Cell Envelope Biosynthesis	0	0	1000	0	3	3.1.2.21		29020004
FA120ACPHi	Fatty-acyl-ACP hydrolase	h2o[c] + ddcaACP[c] -> h[c] + ddca[c] + ACP[c]	ECD_00352			Cell Envelope Biosynthesis	0	0	1000	0	3	3.1.2.21		29020004
FA140ACPHi	Fatty-acyl-ACP hydrolase	h2o[c] + myrsACP[c] -> h[c] + ttdca[c] + ACP[c]	ECD_00352			Cell Envelope Biosynthesis	0	0	1000	0	3	3.1.2.14		29020004
FA141ACPHi	Fatty-acyl-ACP hydrolase	tdeACP[c] + h2o[c] -> h[c] + ttdcea[c] + ACP[c]	ECD_00352			Cell Envelope Biosynthesis	0	0	1000	0	3	3.1.2.14		29020004
FA160ACPHi	Fatty-acyl-ACP hydrolase	h2o[c] + palmACP[c] -> h[c] + hdca[c] + ACP[c]	ECD_00352			Cell Envelope Biosynthesis	0	0	1000	0	3	3.1.2.14		29020004
FA161ACPHi	Fatty-acyl-ACP hydrolase	hdeACP[c] + h2o[c] -> h[c] + hdcea[c] + ACP[c]	ECD_00352			Cell Envelope Biosynthesis	0	0	1000	0	3	3.1.2.14		29020004
FA80ACPHi	Fatty-acyl-ACP hydrolase	ocACP[c] + h2o[c] -> h[c] + octa[c] + ACP[c]	ECD_00352			Cell Envelope Biosynthesis	0	0	1000	0	3	3.1.2.21		29020004
FACOAE100	Fatty-acid-CoA thioesterase (decanoate)	h2o[c] + dcacoa[c] -> dca[c] + h[c] + coa[c]	ECD_00404			Cell Envelope Biosynthesis	0	0	1000	0	3	3.1.2.2		29020004
FACOAE120	Fatty-acid-CoA thioesterase (dodecanoate)	ddcacoa[c] + h2o[c] -> h[c] + ddca[c] + coa[c]	ECD_00404			Cell Envelope Biosynthesis	0	0	1000	0	3	3.1.2.2		29020004
FACOAE140	Fatty-acid-CoA thioesterase (tetradecanoate)	tdcoa[c] + h2o[c] -> h[c] + ttdca[c] + coa[c]	ECD_00404			Cell Envelope Biosynthesis	0	0	1000	0	3	3.1.2.2		29020004
FACOAE141	Fatty-acid-CoA thioesterase (tetradecenoate)	tdecoa[c] + h2o[c] -> h[c] + ttdcea[c] + coa[c]	ECD_00404			Cell Envelope Biosynthesis	0	0	1000	0	3			29020004
FACOAE160	Fatty-acid-CoA thioesterase (hexadecanoate)	h2o[c] + pmtcoa[c] -> h[c] + hdca[c] + coa[c]	ECD_00404			Cell Envelope Biosynthesis	0	0	1000	0	3	3.1.2.2; 3.1.2.22	R01274	29020004
FACOAE161	Fatty-acid-CoA thioesterase (hexadecenoate)	hdcoa[c] + h2o[c] -> h[c] + hdcea[c] + coa[c]	ECD_00404			Cell Envelope Biosynthesis	0	0	1000	0	3			29020004
FACOAE180	Fatty-acid-CoA thioesterase (octadecanoate)	h2o[c] + stcoa[c] -> h[c] + ocdca[c] + coa[c]	ECD_00404			Cell Envelope Biosynthesis	0	0	1000	0	3	3.1.2.2	R08174	29020004
FACOAE181	Fatty-acid-CoA thioesterase (octadecenoate)	odecoa[c] + h2o[c] -> h[c] + ocdcea[c] + coa[c]	ECD_00404			Cell Envelope Biosynthesis	0	0	1000	0	3			29020004
FACOAE60	Fatty-acid-CoA thioesterase (hexanoate)	h2o[c] + hxcoa[c] -> h[c] + hxa[c] + coa[c]	ECD_00404			Cell Envelope Biosynthesis	0	0	1000	0	3			29020004
FACOAE80	Fatty-acid-CoA thioesterase (octanoate)	occoa[c] + h2o[c] -> h[c] + octa[c] + coa[c]	ECD_00404			Cell Envelope Biosynthesis	0	0	1000	0	3			29020004
FACOAL100t2pp	Fatty-acid-CoA ligase (decanoate transport via vectoral Co-A coupling)	h[p] + atp[c] + coa[c] + dca[p] -> h[c] + ppi[c] + dcacoa[c] + amp[c]	( ECD_01775 or ECD_01670 )			Cell Envelope Biosynthesis	0	0	1000	0	3			29020004
FACOAL120t2pp	Fatty-acid-CoA ligase (dodecanoate transport via vectoral Co-A coupling)	h[p] + atp[c] + ddca[p] + coa[c] -> h[c] + ddcacoa[c] + ppi[c] + amp[c]	( ECD_01670 or ECD_01775 )			Cell Envelope Biosynthesis	0	0	1000	0	3			29020004
FACOAL140t2pp	Fatty-acid-CoA ligase (tetradecanoate transport via vectoral Co-A coupling)	h[p] + atp[c] + ttdca[p] + coa[c] -> h[c] + tdcoa[c] + ppi[c] + amp[c]	( ECD_01670 or ECD_01775 )			Cell Envelope Biosynthesis	0	0	1000	0	3			29020004
FACOAL141t2pp	Fatty-acid-CoA ligase (tetradecenoate transport via vectoral Co-A coupling)	h[p] + atp[c] + ttdcea[p] + coa[c] -> h[c] + tdecoa[c] + ppi[c] + amp[c]	( ECD_01670 or ECD_01775 )			Cell Envelope Biosynthesis	0	0	1000	0	3			29020004
FACOAL160t2pp	Fatty-acid-CoA ligase (hexadecanoate transport via vectoral Co-A coupling)	hdca[p] + h[p] + atp[c] + coa[c] -> h[c] + ppi[c] + pmtcoa[c] + amp[c]	( ECD_01670 or ECD_01775 )			Cell Envelope Biosynthesis	0	0	1000	0	3			29020004
FACOAL161t2pp	Fatty-acid-CoA ligase (hexadecenoate transport via vectoral Co-A coupling)	h[p] + atp[c] + coa[c] + hdcea[p] -> h[c] + hdcoa[c] + ppi[c] + amp[c]	( ECD_01775 or ECD_01670 )			Cell Envelope Biosynthesis	0	0	1000	0	3			29020004
FACOAL180t2pp	Fatty-acid-CoA ligase (octadecanoate transport via vectoral Co-A coupling)	h[p] + atp[c] + ocdca[p] + coa[c] -> h[c] + ppi[c] + stcoa[c] + amp[c]	( ECD_01670 or ECD_01775 )			Cell Envelope Biosynthesis	0	0	1000	0	3			29020004
FACOAL181t2pp	Fatty-acid-CoA ligase (octadecenoate transport via vectoral Co-A coupling)	ocdcea[p] + h[p] + atp[c] + coa[c] -> h[c] + odecoa[c] + ppi[c] + amp[c]	( ECD_01775 or ECD_01670 )			Cell Envelope Biosynthesis	0	0	1000	0	3			29020004
FACOAL60t2pp	Fatty-acid-CoA ligase (hexanoate transport via vectoral Co-A coupling)	h[p] + atp[c] + hxa[p] + coa[c] -> h[c] + ppi[c] + hxcoa[c] + amp[c]	( ECD_01775 or ECD_01670 )			Cell Envelope Biosynthesis	0	0	1000	0	3			29020004
FACOAL80t2pp	Fatty-acid-CoA ligase (octanoate transport via vectoral Co-A coupling)	h[p] + atp[c] + octa[p] + coa[c] -> h[c] + occoa[c] + ppi[c] + amp[c]	( ECD_01775 or ECD_01670 )			Cell Envelope Biosynthesis	0	0	1000	0	3			29020004
FADRx	FAD reductase	h[c] + nadh[c] + fad[c] -> fadh2[c] + nad[c]	ECD_03735			Cofactor and Prosthetic Group Biosynthesis	0	0	1000	0	4	1.5.1.36; 1.5.1.37; 1.5.1.45	R09748	29020004
FADRx2	FAD reductase	h[c] + nadph[c] + fad[c] -> fadh2[c] + nadp[c]	( ECD_02609 and ECD_02608 )			Cofactor and Prosthetic Group Biosynthesis	0	0	1000	0	4	1.5.1.30; 1.5.1.45	R09520	29020004
FADt	FAD transporter, periplasm	fad[c] -> fad[p]	ECD_01896			Transport, Inner Membrane	0	0	1000	0	2			29020004
FADtex	FAD transport, outer membrane	fad[p] <=> fad[e]	( ECD_01348 or ECD_00238 or ECD_02142 or ECD_00933 )			Transport, Outer Membrane	1	-1000	1000	0	0			29020004
FALDH2	Formaldehyde dehydrogenase	nad[c] + hmgth[c] <=> h[c] + Sfglutth[c] + nadh[c]	ECD_00310			Cofactor and Prosthetic Group Biosynthesis	1	-1000	1000	0	4	1.1.1.-; 1.1.1.284	R06983	29020004
FALDtex	Formaldehyde transport via diffusion (extracellular to periplasm)	fald[e] <=> fald[p]	( ECD_01348 or ECD_00238 or ECD_00933 or ECD_02142 )			Transport, Outer Membrane Porin	1	-1000	1000	0				29020004
FALDtpp	Formaldehyde transport via diffusion (periplasm)	fald[p] <=> fald[c]	s0001			Transport, Inner Membrane	1	-1000	1000	0	3			29020004
FALGTHLs	Formaldehyde glutathione ligase (spontaneous)	gthrd[c] + fald[c] <=> hmgth[c]	s0001			Cofactor and Prosthetic Group Biosynthesis	1	-1000	1000	0	4	4.4.1.22	R06982	29020004
FBA	Fructose-bisphosphate aldolase	fdp[c] <=> dhap[c] + g3p[c]	( ECD_02756 or ECD_02025 )			Glycolysis/Gluconeogenesis	1	-1000	1000	0	4	4.1.2.13	R01068	29020004
FBA3	Sedoheptulose 1,7-bisphosphate D-glyceraldehyde-3-phosphate-lyase	s17bp[c] <=> dhap[c] + e4p[c]	ECD_02756			Pentose Phosphate Pathway	1	-1000	1000	0	4	4.1.2.-; 4.1.2.13	R01829	29020004
FBP	Fructose-bisphosphatase	fdp[c] + h2o[c] -> pi[c] + f6p[c]	( ECD_02761 or ECD_04100 or ECD_03810 or ECD_03580 )			Glycolysis/Gluconeogenesis	0	0	1000	0	3	3.1.3.11		29020004
FCI	L-fucose isomerase	fuc__L[c] <=> fcl__L[c]	ECD_02653			Alternate Carbon Metabolism	1	-1000	1000	0	4	5.3.1.3		29020004
FCLK	L-fuculokinase	atp[c] + fcl__L[c] -> h[c] + adp[c] + fc1p[c]	ECD_02654			Alternate Carbon Metabolism	0	0	1000	0	4	2.7.1.51	R03241	29020004
FCLPA	L-fuculose 1-phosphate aldolase	fc1p[c] <=> dhap[c] + lald__L[c]	ECD_02588			Alternate Carbon Metabolism	1	-1000	1000	0	4	4.1.2.17	R02262	29020004
FCLT	Ferrochelatase	ppp9[c] + fe2[c] -> 2 h[c] + pheme[c]	( ECD_02331 or ECD_00426 or ECD_01021 )			Cofactor and Prosthetic Group Biosynthesis	0	0	1000	0	4	4.99.1.1	R00310	29020004
FDH4pp	Formate dehydrogenase (quinone-8) (periplasm)	2 h[c] + q8[c] + for[p] -> h[p] + q8h2[c] + co2[p]	(( ECD_03779 and ECD_03778 and ECD_03777 ) or ( ECD_01434 and ECD_01432 and ECD_01433 ))			Oxidative Phosphorylation	0	0	1000	0	4			29020004
FDH5pp	Formate Dehydrogenase (menaquinone-8) (periplasm)	2 h[c] + for[p] + mqn8[c] -> h[p] + co2[p] + mql8[c]	(( ECD_01434 and ECD_01432 and ECD_01433 ) or ( ECD_03779 and ECD_03778 and ECD_03777 ))			Oxidative Phosphorylation	0	0	1000	0	4			29020004
FDMO	FMNH2-dependent monooxygenase	o2[c] + isetac[c] + fmnh2[c] -> h[c] + so3[c] + h2o[c] + fmn[c] + gcald[c]	ECD_00939			Inorganic Ion Transport and Metabolism	0	0	1000	0	3	1.14.14.5		29020004
FDMO2	FMNH2-dependent monooxygenase (methanesulfonate)	o2[c] + fmnh2[c] + mso3[c] -> h[c] + fald[c] + so3[c] + h2o[c] + fmn[c]	ECD_00939			Inorganic Ion Transport and Metabolism	0	0	1000	0	4	1.14.14.34; 1.14.14.5; 1.14.14.ah	R10206	29020004
FDMO3	FMNH2-dependent monooxygenase (ethanesulfonate)	o2[c] + fmnh2[c] + ethso3[c] -> h[c] + so3[c] + h2o[c] + fmn[c] + acald[c]	ECD_00939			Inorganic Ion Transport and Metabolism	0	0	1000	0	3			29020004
FDMO4	FMNH2-dependent monooxygenase (butanesulfonate)	o2[c] + butso3[c] + fmnh2[c] -> h[c] + btal[c] + so3[c] + h2o[c] + fmn[c]	ECD_00939			Inorganic Ion Transport and Metabolism	0	0	1000	0	3	1.14.14.5		29020004
FDMO6	FMNH2-dependent monooxygenase (sulfoacetate)	sulfac[c] + o2[c] + fmnh2[c] -> h[c] + glx[c] + so3[c] + h2o[c] + fmn[c]	ECD_00939			Inorganic Ion Transport and Metabolism	0	0	1000	0	3			29020004
FE2abcpp	Iron (II) transport via ABC system (periplasm)	fe2[p] + atp[c] + h2o[c] -> h[c] + adp[c] + pi[c] + fe2[c]	ECD_03261			Inorganic Ion Transport and Metabolism	0	0	1000	0	1			29020004
FE2t2pp	Iron (II) transport in via proton symport (periplasm)	fe2[p] + h[p] -> h[c] + fe2[c]	ECD_02301			Inorganic Ion Transport and Metabolism	0	0	1000	0	1			29020004
FE2t3pp	Iron (Fe+2) transport out via proton antiport (periplasm)	h[p] + fe2[c] -> h[c] + fe2[p]	ECD_03800			Inorganic Ion Transport and Metabolism	0	0	1000	0	4			29020004
FE2tex	Iron (II) transport via diffusion (extracellular to periplasm)	fe2[e] <=> fe2[p]	( ECD_00238 or ECD_01348 or ECD_02142 or ECD_00933 )			Transport, Outer Membrane Porin	1	-1000	1000	0				29020004
FE2tpp	Iron (+2) transport in via permease (no H+)	fe2[p] -> fe2[c]	ECD_02912			Inorganic Ion Transport and Metabolism	0	0	1000	0	4			29020004
FE3DCITR5	Ferric-dicitrate reductase via nadph	2 fe3dcit[c] + nadph[c] -> h[c] + 2 fe2[c] + nadp[c] + 4 cit[c]	ECD_02939			Inorganic Ion Transport and Metabolism	0	0	1000	0	4			29020004
FE3DCITabcpp	Iron transport from ferric-dicitrate via ABC system (periplasm)	atp[c] + h2o[c] + fe3dcit[p] -> h[c] + adp[c] + pi[c] + fe3[c] + 2 cit[c]	( ECD_04155 and ECD_04153 and ECD_04154 and ECD_04156 )			Inorganic Ion Transport and Metabolism	0	0	1000	0	3			29020004
FE3DCITexs	Dicitrate Fe(III) binding (spontaneous)	2 cit[e] + fe3[e] -> fe3dcit[e]	s0001			Inorganic Ion Transport and Metabolism	0	0	1000	0	4			29020004
FE3DCITtonex	Ferric-dicitrate transport via ton system (extracellular)	h[p] + fe3dcit[e] -> h[c] + fe3dcit[p]	( ECD_02880 and ECD_01226 and ECD_02879 and ECD_04157 )			Transport, Outer Membrane	0	0	1000	0	3			29020004
FE3DHBZS3R	Fe(III)-(2,3-dihydroxybenzoylserine)3 reductase via NADPH	nadph[c] + 2 fe3dhbzs3[c] -> 3 h[c] + 2 fe2[c] + 2 23dhbzs3[c] + nadp[c]	ECD_02939			Inorganic Ion Transport and Metabolism	0	0	1000	0	4			29020004
FE3DHBZStonex	Ferric 2,3-dihydroxybenzoylserine transport via ton system (extracellular)	h[p] + fe3dhbzs[e] -> h[c] + fe3dhbzs[p]	(( ECD_02880 and ECD_01226 and ECD_02879 and ECD_00772 ) or ( ECD_02880 and ECD_01226 and ECD_02879 and ECD_02084 ))			Transport, Outer Membrane	0	0	1000	0	3			29020004
FE3HOXR1	Fe(III)hydroxamate reductase	fadh2[c] + 2 fe3hox[c] -> 2 h[c] + 2 fe3hox_un[c] + 2 fe2[c] + fad[c]				Inorganic Ion Transport and Metabolism	0	0	1000	0	4			29020004
FE3HOXR2	Fe(III)hydroxamate reductase	fmnh2[c] + 2 fe3hox[c] -> 2 h[c] + 2 fe3hox_un[c] + 2 fe2[c] + fmn[c]				Inorganic Ion Transport and Metabolism	0	0	1000	0	3			29020004
FE3HOXR3	Fe(III)hydroxamate reductase	2 fe3hox[c] + rbflvrd[c] -> 2 h[c] + 2 fe3hox_un[c] + 2 fe2[c] + ribflv[c]				Inorganic Ion Transport and Metabolism	0	0	1000	0	4			29020004
FE3HOXUtex	Fe(III)hydroxamate unloaded secretion	h[p] + fe3hox_un[c] -> h[c] + fe3hox_un[p]				Inorganic Ion Transport and Metabolism	0	0	1000	0	2			29020004
FE3HOXUtpp	Fe(III)hydroxamate unloaded secretion (extracellular)	h[p] + fe3hox_un[p] -> h[c] + fe3hox_un[e]				Inorganic Ion Transport and Metabolism	0	0	1000	0	2			29020004
FE3HOXabcpp	Ferric-dicitrate transport via ABC system (periplasm)	atp[c] + h2o[c] + fe3hox[p] -> h[c] + adp[c] + pi[c] + fe3hox[c]	( ECD_00151 and ECD_00150 and ECD_00152 )			Inorganic Ion Transport and Metabolism	0	0	1000	0	3			29020004
FE3HOXexs	Fe(III) hydroxamate Fe-loading reaction (spontaneaous)	fe3[e] + fe3hox_un[e] -> fe3hox[e]	s0001			Inorganic Ion Transport and Metabolism	0	0	1000	0	4			29020004
FE3HOXtonex	Fe(III)hydroxamine transport via ton system (extracellular)	h[p] + fe3hox[e] -> h[c] + fe3hox[p]	( ECD_02880 and ECD_01226 and ECD_02879 and ECD_00149 )			Transport, Outer Membrane	0	0	1000	0	3			29020004
FE3Ri	Fe(III) reduction	fadh2[c] + 2 fe3[c] -> 2 h[c] + 2 fe2[c] + fad[c]	ECD_03735			Cofactor and Prosthetic Group Biosynthesis	0	0	1000	0	2			29020004
FE3abcpp	Iron (III) transport via ABC system (periplasm to cytoplasm)	atp[c] + h2o[c] + fe3[p] -> h[c] + adp[c] + pi[c] + fe3[c]				Inorganic Ion Transport and Metabolism	0	0	1000	0	1	3.6.3.30		29020004
FE3tex	Iron (III) transport via diffusion (extracellular to periplasm)	fe3[e] <=> fe3[p]	( ECD_01348 or ECD_00238 or ECD_00933 or ECD_02142 )			Transport, Outer Membrane Porin	1	-1000	1000	0				29020004
FECRMR1	Ferrichrome reductase	fadh2[c] + 2 fecrm[c] -> 2 h[c] + 2 fecrm_un[c] + 2 fe2[c] + fad[c]				Inorganic Ion Transport and Metabolism	0	0	1000	0	4			29020004
FECRMR2	Ferrichrome reductase	2 fecrm[c] + fmnh2[c] -> 2 h[c] + 2 fecrm_un[c] + 2 fe2[c] + fmn[c]				Inorganic Ion Transport and Metabolism	0	0	1000	0	3			29020004
FECRMR3	Ferrichrome reductase	2 fecrm[c] + rbflvrd[c] -> 2 h[c] + 2 fecrm_un[c] + 2 fe2[c] + ribflv[c]				Inorganic Ion Transport and Metabolism	0	0	1000	0	3			29020004
FECRMUtex	Ferrichrome (minus Fe) secretion (to extracellular)	h[p] + fecrm_un[p] -> h[c] + fecrm_un[e]				Inorganic Ion Transport and Metabolism	0	0	1000	0	2			29020004
FECRMUtpp	Ferrichrome (minus Fe) secretion (to periplasm)	h[p] + fecrm_un[c] -> h[c] + fecrm_un[p]				Inorganic Ion Transport and Metabolism	0	0	1000	0	2			29020004
FECRMabcpp	Ferrichrome transport via ABC system (periplasm)	atp[c] + fecrm[p] + h2o[c] -> h[c] + adp[c] + pi[c] + fecrm[c]	( ECD_00151 and ECD_00152 and ECD_00150 )			Inorganic Ion Transport and Metabolism	0	0	1000	0	3	3.6.3.34		29020004
FECRMexs	Ferrichrome Fe(III)-loading reaction (spontaneous)	fecrm_un[e] + fe3[e] -> fecrm[e]	s0001			Inorganic Ion Transport and Metabolism	0	0	1000	0	4			29020004
FECRMtonex	Ferrichrome transport via ton system (extracellular)	h[p] + fecrm[e] -> h[c] + fecrm[p]	( ECD_02880 and ECD_01226 and ECD_02879 and ECD_00149 )			Transport, Outer Membrane	0	0	1000	0	3			29020004
FEENTERES	Enterochelin Esterase (Fe containing)	h2o[c] + feenter[c] -> fe3dhbzs3[c]	ECD_00551			Inorganic Ion Transport and Metabolism	0	0	1000	0	4			29020004
FEENTERR1	Fe-enterobactin reduction (Fe(III)-unloading)	fadh2[c] + 2 feenter[c] -> 2 h[c] + 2 fe2[c] + 2 enter[c] + fad[c]				Inorganic Ion Transport and Metabolism	0	0	1000	0	4			29020004
FEENTERR2	Fe-enterobactin reduction (Fe(III)-unloading)	fmnh2[c] + 2 feenter[c] -> 2 h[c] + 2 fe2[c] + fmn[c] + 2 enter[c]				Inorganic Ion Transport and Metabolism	0	0	1000	0	3			29020004
FEENTERR3	Fe-enterobactin reduction (Fe(III)-unloading)	rbflvrd[c] + 2 feenter[c] -> 2 h[c] + 2 fe2[c] + ribflv[c] + 2 enter[c]				Inorganic Ion Transport and Metabolism	0	0	1000	0	3			29020004
FEENTERR4	Fe-enterobactin reduction via nadph	nadph[c] + 2 feenter[c] -> h[c] + 2 fe2[c] + nadp[c] + 2 enter[c]	ECD_02939			Inorganic Ion Transport and Metabolism	0	0	1000	0	4			29020004
FEENTERabcpp	Fe-enterobactin transport via ABC system (periplasm)	atp[c] + feenter[p] + h2o[c] -> h[c] + adp[c] + pi[c] + feenter[c]	( ECD_00557 and ECD_00556 and ECD_00559 and ECD_00555 )			Inorganic Ion Transport and Metabolism	0	0	1000	0	4	3.6.3.34		29020004
FEENTERexs	Enterobactin Fe(III) binding (spontaneous)	enter[e] + fe3[e] -> feenter[e]	s0001			Inorganic Ion Transport and Metabolism	0	0	1000	0	4			29020004
FEENTERtex	Enterochelin transport (secretion periplasm)	h[p] + enter[p] -> h[c] + enter[e]	ECD_02907			Inorganic Ion Transport and Metabolism	0	0	1000	0	3			29020004
FEENTERtonex	Fe-enterobactin transport via ton system (extracellular)	feenter[e] + h[p] -> h[c] + feenter[p]	( ECD_00550 and ECD_02880 and ECD_01226 and ECD_02879 )			Transport, Outer Membrane	0	0	1000	0	3			29020004
FEENTERtpp	Enterochelin transport (secretion)	h[p] + enter[c] -> h[c] + enter[p]	ECD_00558			Transport, Inner Membrane	0	0	1000	0	2			29020004
FEOXAMR1	Ferroxamine reductase	fadh2[c] + 2 feoxam[c] -> 2 h[c] + 2 fe2[c] + 2 feoxam_un[c] + fad[c]	ECD_04244			Inorganic Ion Transport and Metabolism	0	0	1000	0	4			29020004
FEOXAMR2	Ferroxamine reductase	2 feoxam[c] + fmnh2[c] -> 2 h[c] + 2 fe2[c] + fmn[c] + 2 feoxam_un[c]	ECD_04244			Inorganic Ion Transport and Metabolism	0	0	1000	0	3			29020004
FEOXAMR3	Ferroxamine reductase	2 feoxam[c] + rbflvrd[c] -> 2 h[c] + 2 fe2[c] + ribflv[c] + 2 feoxam_un[c]	ECD_04244			Inorganic Ion Transport and Metabolism	0	0	1000	0	3			29020004
FEOXAMUtex	Ferroxamine (minus Fe3) secretion (to extracellular)	h[p] + feoxam_un[p] -> h[c] + feoxam_un[e]				Inorganic Ion Transport and Metabolism	0	0	1000	0	2			29020004
FEOXAMUtpp	Ferroxamine (minus Fe3) secretion (to periplasm)	h[p] + feoxam_un[c] -> h[c] + feoxam_un[p]				Inorganic Ion Transport and Metabolism	0	0	1000	0	2			29020004
FEOXAMabcpp	Ferroxamine transport via ABC system (periplasm)	atp[c] + h2o[c] + feoxam[p] -> h[c] + adp[c] + pi[c] + feoxam[c]	( ECD_00152 and ECD_00151 and ECD_00150 )			Inorganic Ion Transport and Metabolism	0	0	1000	0	3			29020004
FEOXAMexs	Ferroxamine Fe3-loading reaction (spontaneous)	fe3[e] + feoxam_un[e] -> feoxam[e]	s0001			Inorganic Ion Transport and Metabolism	0	0	1000	0	4			29020004
FEOXAMtonex	Ferroxamine transport via ton system (extracellular)	h[p] + feoxam[e] -> h[c] + feoxam[p]	( ECD_00149 and ECD_02880 and ECD_01226 and ECD_02879 )			Transport, Outer Membrane	0	0	1000	0	3			29020004
FEROpp	Ferroxidase	4 fe2[p] + 4 h[p] + o2[p] -> 2 h2o[p] + 4 fe3[p]	( ECD_00122 or ECD_03187 )			Inorganic Ion Transport and Metabolism	0	0	1000	0	4	1.16.3.1	R00078	29020004
FESD1s	Iron-sulfur cluster damage (peroxide, spontaneous)	2 h[c] + h2o2[c] + 2 4fe4s[c] -> 2 fe3[c] + 2 h2o[c] + 2 3fe4s[c]	s0001			Cofactor and Prosthetic Group Biosynthesis	0	0	1000	0	4			29020004
FESD2s	Iron-sulfur cluster damage (nitrous oxide, spontaneous)	2 h[c] + 2 no[c] + 2 4fe4s[c] -> n2o[c] + 2 fe3[c] + h2o[c] + 2 3fe4s[c]	s0001			Cofactor and Prosthetic Group Biosynthesis	0	0	1000	0	4			29020004
FESR	Iron-sulfur cluster repair	fe2[c] + 3fe4s[c] -> 4fe4s[c]	ECD_04081			Cofactor and Prosthetic Group Biosynthesis	0	0	1000	0	4			29020004
FHL	Formate-hydrogen lyase	h[c] + for[c] -> h2[c] + co2[c]	( ECD_03951 and ( ECD_02569 and ECD_02570 and ECD_02571 and ECD_02572 and ECD_02573 and ECD_02574 ) ) or ( ECD_03951 and ( ECD_02381 and ECD_02379 and ECD_02377 and ECD_02374 and ECD_02378 and ECD_02382 and ECD_02380 and ECD_02376 and ECD_02373 ) )			Pyruvate Metabolism	0	0	0	0	2			29020004
FLDR2	Flavodoxin reductase (NADPH)	2 flxso[c] + nadph[c] -> h[c] + 2 flxr[c] + nadp[c]	(( ECD_03809 and ECD_02727 ) or ( ECD_03809 and ECD_00641 ))			Unassigned	0	0	1000	0	3			29020004
FLVR	Flavin reductase	h[c] + ribflv[c] + nadph[c] -> nadp[c] + rbflvrd[c]	( ECD_03735 or ( ECD_02609 and ECD_02608 ))			Cofactor and Prosthetic Group Biosynthesis	0	0	1000	0	4	1.5.1.30; 1.5.1.41	R05707	29020004
FLVRx	Flavin reductase (NAD)	h[c] + ribflv[c] + nadh[c] -> nad[c] + rbflvrd[c]	ECD_03735			Cofactor and Prosthetic Group Biosynthesis	0	0	1000	0	4	1.5.1.36; 1.5.1.41	R09750	29020004
FMNAT	FMN adenylyltransferase	h[c] + atp[c] + fmn[c] -> ppi[c] + fad[c]	ECD_00029			Cofactor and Prosthetic Group Biosynthesis	0	0	1000	0	2	2.7.7.2	R00161	29020004
FMNRx	FMN reductase	h[c] + fmn[c] + nadh[c] -> nad[c] + fmnh2[c]	( ECD_00941 or ECD_03735 )			Cofactor and Prosthetic Group Biosynthesis	0	0	1000	0	4	1.5.1.-; 1.5.1.36; 1.5.1.39; 1.5.1.41; 1.5.1.42	R05705	29020004
FMNRx2	FMN reductase	h[c] + fmn[c] + nadph[c] -> nadp[c] + fmnh2[c]	( ECD_00941 or ECD_03735 or ( ECD_02609 and ECD_02608 ))			Cofactor and Prosthetic Group Biosynthesis	0	0	1000	0	4	1.5.1.-; 1.5.1.38; 1.5.1.39	R05706	29020004
FMNt	FMN transporter, periplasm	fmn[c] -> fmn[p]	ECD_01896			Transport, Inner Membrane	0	0	1000	0	2			29020004
FMNtex	FMN transport, outer membrane	fmn[p] <=> fmn[e]	( ECD_02142 or ECD_00933 or ECD_00238 or ECD_01348 )			Transport, Outer Membrane	1	-1000	1000	0	0			29020004
FOMETRi	Aminomethyltransferase	h[c] + 5fthf[c] -> h2o[c] + methf[c]	ECD_02743			Folate Metabolism	0	0	1000	0	1	2.1.2.10	R02300	29020004
FORCT	Formyl-CoA Transferase	oxa[c] + forcoa[c] <=> oxalcoa[c] + for[c]	ECD_02284			Alternate Carbon Metabolism	1	-1000	1000	0	4	2.8.3.16	R07290	29020004
FORt2pp	Formate transport via proton symport (uptake only, periplasm)	h[p] + for[p] -> h[c] + for[c]	( ECD_00908 or ECD_02384 )			Transport, Inner Membrane	0	0	1000	0	1			29020004
FORtex	Formate transport via diffusion (extracellular to periplasm)	for[e] <=> for[p]	( ECD_01348 or ECD_00238 or ECD_00933 or ECD_02142 )			Transport, Outer Membrane Porin	1	-1000	1000	0				29020004
FORtppi	Formate transport via diffusion (cytoplasm to periplasm)	for[c] -> for[p]	( ECD_00908 or ECD_02384 )			Transport, Inner Membrane	0	0	1000	0	1			29020004
FRD2	Fumarate reductase	fum[c] + mql8[c] -> succ[c] + mqn8[c]	( ECD_04025 and ECD_04024 and ECD_04023 and ECD_04026 )			Citric Acid Cycle	0	0	1000	0	4			29020004
FRD3	Fumarate reductase	fum[c] + 2dmmql8[c] -> 2dmmq8[c] + succ[c]	( ECD_04025 and ECD_04024 and ECD_04023 and ECD_04026 )			Citric Acid Cycle	0	0	1000	0	4	1.3.99.1		29020004
FRUK	Fructose-1-phosphate kinase	f1p[c] + atp[c] -> h[c] + adp[c] + fdp[c]	ECD_02097			Alternate Carbon Metabolism	0	0	1000	0	4	2.7.1.56		29020004
FRULYSDG	Fructoselysine phosphate deglycase	frulysp[c] + h2o[c] <=> lys__L[c] + g6p[c]	ECD_03222			Alternate Carbon Metabolism	1	-1000	1000	0	4			29020004
FRULYSE	Fructoselysine 3-epimerase	psclys[c] <=> frulys[c]	ECD_03223			Alternate Carbon Metabolism	1	-1000	1000	0	4			29020004
FRULYSK	Fructoselysine Kinase	atp[c] + frulys[c] -> h[c] + frulysp[c] + adp[c]	ECD_03224			Alternate Carbon Metabolism	0	0	1000	0	4			29020004
FRULYSt2pp	Fructoselysine transport via proton symport (periplasm)	h[p] + frulys[p] -> h[c] + frulys[c]	ECD_03221			Transport, Inner Membrane	0	0	1000	0	4			29020004
FRULYStex	Fructoselysine transporter via diffusion (extracellular)	frulys[e] <=> frulys[p]	( ECD_01348 or ECD_00238 or ECD_00933 or ECD_02142 )			Transport, Outer Membrane Porin	1	-1000	1000	0	4			29020004
FRUURt2rpp	D-fructuronate transport via proton symport, reversible (periplasm)	h[p] + fruur[p] <=> h[c] + fruur[c]	ECD_04190			Transport, Inner Membrane	1	-1000	1000	0	3			29020004
FRUURtex	D-fructuronate transport via diffusion (extracellular)	fruur[e] <=> fruur[p]	( ECD_01348 or ECD_00238 or ECD_00933 or ECD_02142 )			Transport, Outer Membrane Porin	1	-1000	1000	0				29020004
FRUpts2pp	Fructose transport via PEP:Pyr PTS (f6p generating) (periplasm)	pep[c] + fru[p] -> f6p[c] + pyr[c]	( ECD_01789 and ECD_01787 and ECD_01788 and ECD_02316 and ECD_02315 )			Transport, Inner Membrane	0	0	1000	0	4			29020004
FRUptspp	D-fructose transport via PEP:Pyr PTS (periplasm)	pep[c] + fru[p] -> f1p[c] + pyr[c]	( ECD_02098 and ECD_02315 and ECD_02096 and ECD_02316 )			Transport, Inner Membrane	0	0	1000	0	1			29020004
FRUtex	D-fructose transport via diffusion (extracellular to periplasm)	fru[e] <=> fru[p]	( ECD_01348 or ECD_00238 or ECD_00933 or ECD_02142 )			Transport, Outer Membrane Porin	1	-1000	1000	0				29020004
FTHFD	Formyltetrahydrofolate deformylase	10fthf[c] + h2o[c] -> h[c] + thf[c] + for[c]	ECD_01208			Folate Metabolism	0	0	1000	0	4	3.5.1.10	R00944	29020004
FTHFLi	Formate-tetrahydrofolate ligase	atp[c] + thf[c] + for[c] -> 10fthf[c] + adp[c] + pi[c]				Folate Metabolism	0	0	1000	0	1	6.3.4.3	R00943	29020004
FUCtex	L-fucose transport via diffusion (extracellular to periplasm)	fuc__L[e] <=> fuc__L[p]	( ECD_01348 or ECD_00238 or ECD_00933 or ECD_02142 )			Transport, Outer Membrane Porin	1	-1000	1000	0				29020004
FUCtpp	L-fucose transport via proton symport (periplasm)	h[p] + fuc__L[p] <=> h[c] + fuc__L[c]				Transport, Inner Membrane	1	-1000	1000	0	2			28379538, 16740940
FUM	Fumarase	fum[c] + h2o[c] <=> mal__L[c]	( ECD_03993 or ECD_01581 or ECD_01580 )			Citric Acid Cycle	1	-1000	1000	0	4	4.2.1.2	R01082	29020004
FUMt1pp	Fumarate transport via diffusion in (periplasm)	fum[p] <=> fum[c]	ECD_01181			Transport, Inner Membrane	1	-1000	1000	0	3			29020004
FUMt2_2pp	Fumarate transport via proton symport (2 H) (periplasm)	fum[p] + 2 h[p] -> 2 h[c] + fum[c]	ECD_03376			Transport, Inner Membrane	0	0	0	0	4			29020004
FUMt2_3pp	Fumarate transport via proton symport (3 H) (periplasm)	fum[p] + 3 h[p] -> 3 h[c] + fum[c]	( ECD_03994 or ECD_04008 or ECD_00591 )			Transport, Inner Membrane	0	0	1000	0	4			29020004
FUMtex	Fumarate transport via diffusion (extracellular to periplasm)	fum[e] <=> fum[p]	( ECD_01348 or ECD_00238 or ECD_00933 or ECD_02142 )			Transport, Outer Membrane Porin	1	-1000	1000	0				29020004
FUSAtex	Fusidic acid transport via diffusion (extracellular to periplasm)	fusa[e] <=> fusa[p]	( ECD_01348 or ECD_02142 or ECD_00933 or ECD_00238 )			Transport, Outer Membrane Porin	1	-1000	1000	0	3			29020004
FUSAtpp	Fusidic acid transport via TolC system	fusa[p] + h[p] -> h[c] + fusa[e]	(( ECD_02907 and ECD_00414 and ECD_00413 ) or ( ECD_02907 and ECD_00414 and ECD_02361 ))			Transport, Outer Membrane	0	0	1000	0	4			29020004
Ftex	Fluoride transport via diffusion	f[p] <=> f[e]	( ECD_02142 or ECD_00238 or ECD_00933 or ECD_01348 )			Transport, Outer Membrane Porin	1	-1000	1000	0	0			29020004
Ftpp	F- efflux transport	f[c] -> f[p]	ECD_00594			Transport, Inner Membrane	0	0	1000	0	2			29020004
G1PACT	Glucosamine-1-phosphate N-acetyltransferase	gam1p[c] + accoa[c] -> h[c] + acgam1p[c] + coa[c]	ECD_03614			Cell Envelope Biosynthesis	0	0	1000	0	3	2.3.1.157; 2.3.1.4		29020004
G1PP	Glucose-1-phosphatase	g1p[c] + h2o[c] -> pi[c] + glc__D[c]	( ECD_03770 or ECD_02218 or ECD_03580 )			Glycolysis/Gluconeogenesis	0	0	1000	0	4	3.1.3.10	R00304	29020004
G1PPpp	Glucose-1-phosphatase	h2o[p] + g1p[p] -> glc__D[p] + pi[p]	( ECD_01005 or ECD_00330 )			Glycolysis/Gluconeogenesis	0	0	1000	0	4	3.1.3.10	R00304	29020004
G1PTT	Glucose-1-phosphate thymidylyltransferase	h[c] + dttp[c] + g1p[c] -> ppi[c] + dtdpglu[c]	( ECD_01945 or ECD_03667 )			Cell Envelope Biosynthesis	0	0	1000	0	3	2.7.7.24	R02328	29020004
G1Ptex	D-glucose 1-phosphate transport via diffusion	g1p[e] <=> g1p[p]	( ECD_01348 or ECD_00238 or ECD_00933 or ECD_02142 )			Transport, Outer Membrane Porin	1	-1000	1000	0				29020004
G1SAT	Glutamate-1-semialdehyde aminotransferase	glu1sa[c] <=> 5aop[c]	ECD_00153			Cofactor and Prosthetic Group Biosynthesis	1	-1000	1000	0	3	5.4.3.8	R02272	29020004
G2PP	Glycerol-2-phosphate phosphatase	glyc2p[c] + h2o[c] -> pi[c] + glyc[c]	ECD_02425			Alternate Carbon Metabolism	0	0	1000	0	4	3.1.3.19	R01043	29020004
G2PPpp	Glycerol 2-phosphate phosphatase (periplasmic)	h2o[p] + glyc2p[p] -> glyc[p] + pi[p]	( ECD_03927 or ECD_00330 )			Alternate Carbon Metabolism	0	0	1000	0	4	3.1.3.19	R01043	29020004
G3PAT120	Glycerol-3-phosphate acyltransferase (C12:0)	glyc3p[c] + ddcaACP[c] -> 1ddecg3p[c] + ACP[c]	( ECD_01090 and ECD_03913 )			Glycerophospholipid Metabolism	0	0	1000	0	4	2.3.1.15		29020004
G3PAT140	Glycerol-3-phosphate acyltransferase (C14:0)	glyc3p[c] + myrsACP[c] -> 1tdecg3p[c] + ACP[c]	( ECD_01090 and ECD_03913 )			Glycerophospholipid Metabolism	0	0	1000	0	4	2.3.1.15		29020004
G3PAT141	Glycerol-3-phosphate acyltransferase (C14:1)	glyc3p[c] + tdeACP[c] -> 1tdec7eg3p[c] + ACP[c]	( ECD_01090 and ECD_03913 )			Glycerophospholipid Metabolism	0	0	1000	0	4	2.3.1.15		29020004
G3PAT160	Glycerol-3-phosphate acyltransferase (C16:0)	glyc3p[c] + palmACP[c] -> 1hdecg3p[c] + ACP[c]	( ECD_01090 and ECD_03913 )			Glycerophospholipid Metabolism	0	0	1000	0	4	2.3.1.15		29020004
G3PAT161	Glycerol-3-phosphate acyltransferase (C16:1)	glyc3p[c] + hdeACP[c] -> 1hdec9eg3p[c] + ACP[c]	( ECD_01090 and ECD_03913 )			Glycerophospholipid Metabolism	0	0	1000	0	4	2.3.1.15		29020004
G3PAT180	Glycerol-3-phosphate acyltransferase (C18:0)	glyc3p[c] + ocdcaACP[c] -> 1odecg3p[c] + ACP[c]	( ECD_01090 and ECD_03913 )			Glycerophospholipid Metabolism	0	0	1000	0	4	2.3.1.15		29020004
G3PAT181	Glycerol-3-phosphate acyltransferase (C18:1)	glyc3p[c] + octeACP[c] -> 1odec11eg3p[c] + ACP[c]	( ECD_01090 and ECD_03913 )			Glycerophospholipid Metabolism	0	0	1000	0	4	2.3.1.15		29020004
G3PCabcpp	Sn-glycerol-3-phosphocholine transport via ABC system (periplasm)	atp[c] + g3pc[p] + h2o[c] -> h[c] + g3pc[c] + adp[c] + pi[c]	( ECD_03302 and ECD_03299 and ECD_03300 and ECD_03301 )			Transport, Inner Membrane	0	0	1000	0	4			29020004
G3PCtex	Glycero-3-phosphocholine transport via diffusion (extracellular to periplasm)	g3pc[e] <=> g3pc[p]	( ECD_01348 or ECD_00238 or ECD_00933 or ECD_02142 )			Transport, Outer Membrane Porin	1	-1000	1000	0				29020004
G3PD2	Glycerol-3-phosphate dehydrogenase (NADP)	glyc3p[c] + nadp[c] <=> h[c] + dhap[c] + nadph[c]	ECD_03466			Alternate Carbon Metabolism	1	-1000	1000	0	4	1.1.1.94	R00844	29020004
G3PD5	Glycerol-3-phosphate dehydrogenase (ubiquinone-8)	glyc3p[c] + q8[c] -> dhap[c] + q8h2[c]	(( ECD_02168 and ECD_02169 and ECD_02167 ) or ECD_03277 )			Oxidative Phosphorylation	0	0	1000	0	4			29020004
G3PD6	Glycerol-3-phosphate dehydrogenase (menaquinone-8)	glyc3p[c] + mqn8[c] -> dhap[c] + mql8[c]	( ECD_02168 and ECD_02169 and ECD_02167 )			Oxidative Phosphorylation	0	0	1000	0	4			29020004
G3PD7	Glycerol-3-phosphate dehydrogenase (demethylmenaquinone-8)	glyc3p[c] + 2dmmq8[c] -> dhap[c] + 2dmmql8[c]	( ECD_02168 and ECD_02169 and ECD_02167 )			Oxidative Phosphorylation	0	0	1000	0	4	1.1.99.5		29020004
G3PEabcpp	Sn-glycerol-3-phosphoethanolamine transport via ABC system (periplasm)	g3pe[p] + atp[c] + h2o[c] -> h[c] + adp[c] + pi[c] + g3pe[c]	( ECD_03302 and ECD_03299 and ECD_03300 and ECD_03301 )			Transport, Inner Membrane	0	0	1000	0	4			29020004
G3PEtex	Glycero-3-phosphoethanolamine transport via diffusion (extracellular to periplasm)	g3pe[e] <=> g3pe[p]	( ECD_02142 or ECD_00933 or ECD_01348 or ECD_00238 )			Transport, Outer Membrane Porin	1	-1000	1000	0				29020004
G3PGabcpp	Sn-glycerol-3-phosphoglycerol transport via ABC system (periplasm)	atp[c] + h2o[c] + g3pg[p] -> h[c] + g3pg[c] + adp[c] + pi[c]	( ECD_03302 and ECD_03299 and ECD_03300 and ECD_03301 )			Transport, Inner Membrane	0	0	1000	0	4			29020004
G3PGtex	Glycerophoglycerol transport via diffusion (extracellular to periplasm)	g3pg[e] <=> g3pg[p]	( ECD_01348 or ECD_00238 or ECD_00933 or ECD_02142 )			Transport, Outer Membrane Porin	1	-1000	1000	0				29020004
G3PIabcpp	Sn-glycerol-3-phosphoethanolamine transport via ABC system (periplasm)	atp[c] + h2o[c] + g3pi[p] -> h[c] + adp[c] + pi[c] + g3pi[c]	( ECD_03302 and ECD_03299 and ECD_03300 and ECD_03301 )			Transport, Inner Membrane	0	0	1000	0	4			29020004
G3PItex	Glycero-3-phospho-1-inositol transport via diffusion (extracellular to periplasm)	g3pi[e] <=> g3pi[p]	( ECD_01348 or ECD_00238 or ECD_00933 or ECD_02142 )			Transport, Outer Membrane Porin	1	-1000	1000	0				29020004
G3PSabcpp	Sn-glycerol-3-phosphoserine transport via ABC system (periplasm)	atp[c] + h2o[c] + g3ps[p] -> h[c] + g3ps[c] + adp[c] + pi[c]	( ECD_03302 and ECD_03299 and ECD_03300 and ECD_03301 )			Transport, Inner Membrane	0	0	1000	0	4			29020004
G3PStex	Glycerophosphserine transport via diffusion (extracellular to periplasm)	g3ps[e] <=> g3ps[p]	( ECD_01348 or ECD_00238 or ECD_00933 or ECD_02142 )			Transport, Outer Membrane Porin	1	-1000	1000	0				29020004
G3PT	Glycerol-3-phosphatase	glyc3p[c] + h2o[c] -> pi[c] + glyc[c]	( ECD_00789 or ECD_00632 )			Alternate Carbon Metabolism	0	0	1000	0	3	3.1.3.21	R00841	29020004
G5SADs	L-glutamate 5-semialdehyde dehydratase (spontaneous)	glu5sa[c] -> h[c] + 1pyr5c[c] + h2o[c]	s0001			Arginine and Proline Metabolism	0	0	1000	0	3		R03314	29020004
G5SD	Glutamate-5-semialdehyde dehydrogenase	h[c] + nadph[c] + glu5p[c] -> pi[c] + nadp[c] + glu5sa[c]	ECD_00240			Arginine and Proline Metabolism	0	0	1000	0	4	1.2.1.41	R03313	29020004
G6PDA	Glucosamine-6-phosphate deaminase	h2o[c] + gam6p[c] -> nh4[c] + f6p[c]	ECD_00635			Alternate Carbon Metabolism	0	0	1000	0	4	3.5.99.6	R00765	29020004
G6PDH2r	Glucose 6-phosphate dehydrogenase	nadp[c] + g6p[c] <=> h[c] + 6pgl[c] + nadph[c]	ECD_01823			Pentose Phosphate Pathway	1	-1000	1000	0	3	1.1.1.363; 1.1.1.49	R00835	29020004
G6PP	Glucose-6-phosphate phosphatase	h2o[c] + g6p[c] -> pi[c] + glc__D[c]	( ECD_03705 or ECD_00789 or ECD_02218 )			Glycolysis/Gluconeogenesis	0	0	1000	0	4	3.1.3.58; 3.1.3.9	R00303	29020004
G6Pt6_2pp	Glucose-6-phosphate transport via phosphate antiport (periplasm)	g6p[p] + 2 pi[c] -> g6p[c] + 2 pi[p]	ECD_03550			Transport, Inner Membrane	0	0	1000	0	4			29020004
G6Ptex	Glucose 6-phosphate transport via diffusion (extracellular to periplasm)	g6p[e] <=> g6p[p]	( ECD_01348 or ECD_00238 or ECD_00933 or ECD_02142 )			Transport, Outer Membrane Porin	1	-1000	1000	0	4			29020004
GAL1PPpp	D-galactose 1-phosphatase	h2o[p] + gal1p[p] -> gal[p] + pi[p]	ECD_01005			Alternate Carbon Metabolism	0	0	1000	0	4	3.1.3.94	R10622	29020004
GAL1Ptex	D-galactose 1-phosphate transport via diffusion (extracellular to periplasm)	gal1p[e] <=> gal1p[p]	( ECD_01348 or ECD_00238 or ECD_00933 or ECD_02142 )			Transport, Outer Membrane Porin	1	-1000	1000	0				29020004
GALBDtex	Beta D-galactose transport via diffusion (extracellular to periplasm)	gal_bD[e] <=> gal_bD[p]	( ECD_00933 or ECD_02142 or ECD_00238 or ECD_01348 )			Transport, Outer Membrane Porin	1	-1000	1000	0				29020004
GALCTD	Galactarate dehydratase	galct__D[c] -> 5dh4dglc[c] + h2o[c]	ECD_02993			Alternate Carbon Metabolism	0	0	1000	0	4	4.2.1.42	R05608	29020004
GALCTLO	L-galactonate oxidoreductase	nad[c] + galctn__L[c] -> h[c] + tagur[c] + nadh[c]	ECD_04235			Alternate Carbon Metabolism	0	0	0	0	4	1.1.1.M8		29020004
GALCTND	Galactonate dehydratase	galctn__D[c] -> h2o[c] + 2dh3dgal[c]	ECD_03575			Alternate Carbon Metabolism	0	0	1000	0	4	4.2.1.140; 4.2.1.6	R03033	29020004
GALCTNLt2pp	L-galactonate transport via proton symport (periplasm)	h[p] + galctn__L[p] -> h[c] + galctn__L[c]	ECD_04233			Transport, Inner Membrane	0	0	1000	0	3			29020004
GALCTNLtex	L-galactonate transport via diffusion (extracellular to periplasm)	galctn__L[e] -> galctn__L[p]	( ECD_00933 or ECD_02142 or ECD_01348 or ECD_00238 )			Transport, Outer Membrane Porin	1	0	0	0	4			29020004
GALCTNt2pp	D-galactonate transport via proton symport (periplasm)	h[p] + galctn__D[p] -> h[c] + galctn__D[c]	ECD_03574			Transport, Inner Membrane	0	0	1000	0	2			29020004
GALCTNtex	D-galactonate transport via diffusion (extracellular to periplasm)	galctn__D[e] <=> galctn__D[p]	( ECD_01348 or ECD_00238 or ECD_00933 or ECD_02142 )			Transport, Outer Membrane Porin	1	-1000	1000	0				29020004
GALCTt2rpp	D-galactarte transport via proton symport, reversible (periplasm)	h[p] + galct__D[p] <=> h[c] + galct__D[c]	( ECD_02634 or ECD_02992 )			Transport, Inner Membrane	1	-1000	1000	0	3			29020004
GALCTtex	D-galactarte transport via diffusion (extracellular to periplasm)	galct__D[e] <=> galct__D[p]	( ECD_01348 or ECD_00238 or ECD_00933 or ECD_02142 )			Transport, Outer Membrane Porin	1	-1000	1000	0				29020004
GALS3	A-galactosidase (melibiose)	h2o[c] + melib[c] -> glc__D[c] + gal[c]	ECD_03990			Alternate Carbon Metabolism	0	0	1000	0	4	3.2.1.20; 3.2.1.22	R01101; R06091	29020004
GALT1	Galactosyltransferase I (LPS core synthesis)	gicolipa[c] + udpg[c] -> h[c] + gagicolipa[c] + udp[c]	ECD_03481			Lipopolysaccharide Biosynthesis / Recycling	0	0	1000	0	4			29020004
GALTptspp	Galactitol transport via PEP:Pyr PTS (periplasm)	pep[c] + galt[p] -> galt1p[c] + pyr[c]	( ECD_02019 and ECD_02315 and ECD_02018 and ECD_02020 and ECD_02316 )			Transport, Inner Membrane	0	0	1000	0	2			29020004
GALTtex	Galactitol transport via diffusion (extracellular to periplasm)	galt[e] <=> galt[p]	( ECD_01348 or ECD_00238 or ECD_00933 or ECD_02142 )			Transport, Outer Membrane Porin	1	-1000	1000	0				29020004
GALURt2rpp	D-galacturonate transport via proton symport, reversible (periplasm)	h[p] + galur[p] <=> h[c] + galur[c]	ECD_02962			Transport, Inner Membrane	1	-1000	1000	0	4			29020004
GALURtex	D-galacturonate transport via diffusion (extracellular to periplasm)	galur[e] <=> galur[p]	( ECD_01348 or ECD_00238 or ECD_00933 or ECD_02142 )			Transport, Outer Membrane Porin	1	-1000	1000	0				29020004
GALUi	UTP-glucose-1-phosphate uridylyltransferase (irreversible)	h[c] + utp[c] + g1p[c] -> ppi[c] + udpg[c]	ECD_01212			Cell Envelope Biosynthesis	0	0	1000	0	3	2.7.7.64; 2.7.7.9	R00289	29020004
GALabcpp	D-galactose transport via ABC system (periplasm)	gal[p] + atp[c] + h2o[c] -> h[c] + adp[c] + pi[c] + gal[c]	(ECD_04099 and ECD_04096 and ECD_04097 and ECD_04098) or (ECD_02077 and ECD_02078)			Transport, Inner Membrane	0	0	1000	0	4	3.6.3.17		29020004
GALt2pp	D-galactose transport in via proton symport (periplasm)	h[p] + gal[p] -> h[c] + gal[c]	ECD_02773			Transport, Inner Membrane	0	0	1000	0	4			29020004
GALtex	D-galactose transport via diffusion (extracellular to periplasm)	gal[e] <=> gal[p]	( ECD_01348 or ECD_00238 or ECD_00933 or ECD_02142 )			Transport, Outer Membrane Porin	1	-1000	1000	0				29020004
GAM6Pt6_2pp	D-Glucosamine 6-phosphate transport via phosphate antiport (periplasm)	2 pi[c] + gam6p[p] -> gam6p[c] + 2 pi[p]	ECD_03550			Transport, Inner Membrane	0	0	1000	0	3			29020004
GAMAN6Ptex	D-glucosamine 6-phosphate transport via diffusion (extracellular to periplasm)	gam6p[e] <=> gam6p[p]	( ECD_01348 or ECD_00238 or ECD_00933 or ECD_02142 )			Transport, Outer Membrane Porin	1	-1000	1000	0				29020004
GAMptspp	D-glucosamine transport via PEP:Pyr PTS (periplasm)	pep[c] + gam[p] -> gam6p[c] + pyr[c]	( ECD_01787 and ECD_02316 and ECD_02315 and ECD_01789 and ECD_01788 )			Transport, Inner Membrane	0	0	1000	0	4			29020004
GAMtex	D-glucosamine transport via diffusion (extracellular to periplasm)	gam[e] <=> gam[p]	( ECD_01348 or ECD_00238 or ECD_00933 or ECD_02142 )			Transport, Outer Membrane Porin	1	-1000	1000	0				29020004
GAPD	Glyceraldehyde-3-phosphate dehydrogenase	nad[c] + g3p[c] + pi[c] <=> 13dpg[c] + h[c] + nadh[c]	ECD_01748			Glycolysis/Gluconeogenesis	1	-1000	1000	0	4	1.2.1.12; 1.2.1.59	R01061	29020004
GAPP	Glyceraldehyde-3-phosphate phosphatase	g3p[c] + h2o[c] -> glyald[c] + pi[c]	ECD_01696			Alternate Carbon Metabolism	0	0	1000	0	4			29020004
GARFT	Phosphoribosylglycinamide formyltransferase	10fthf[c] + gar[c] <=> h[c] + thf[c] + fgam[c]	ECD_02392			Purine and Pyrimidine Biosynthesis	1	-1000	1000	0	4	2.1.2.2	R04325	29020004
GART	GAR transformylase-T	atp[c] + for[c] + gar[c] -> h[c] + adp[c] + pi[c] + fgam[c]	ECD_01820			Purine and Pyrimidine Biosynthesis	0	0	1000	0	4	2.1.2.-	R06974	29020004
GBBTNtex	Gamma-butyrobetaine transport via diffusion (extracellular to periplasm)	gbbtn[e] <=> gbbtn[p]	( ECD_01348 or ECD_00238 or ECD_00933 or ECD_02142 )			Transport, Outer Membrane Porin	1	-1000	1000	0				29020004
GCALDD	Glycolaldehyde dehydrogenase	nad[c] + h2o[c] + gcald[c] -> 2 h[c] + glyclt[c] + nadh[c]	ECD_01370			Folate Metabolism	0	0	1000	0	4	1.2.1.21	R01333	29020004
GDMANE	GDP-4-dehydro-6-deoxy-D-mannose epimerase	gdpddman[c] -> gdpofuc[c]	ECD_01958			Cell Envelope Biosynthesis	0	0	1000	0	4			29020004
GDPDPK	GDP diphosphokinase	atp[c] + gdp[c] -> h[c] + ppgpp[c] + amp[c]	( ECD_02629 or ECD_03507 )			Cofactor and Prosthetic Group Biosynthesis	0	0	1000	0	4	2.7.6.5		29020004
GDPMNH	GDP-mannose mannosyl hydrolase	gdpmann[c] + h2o[c] -> h[c] + gdp[c] + man[c]	ECD_01957			Cell Envelope Biosynthesis	0	0	1000	0	4			29020004
GDPMNP	GDP-mannose phyrophosphatase	gdpmann[c] + h2o[c] -> 2 h[c] + man1p[c] + gmp[c]	ECD_02358			Cell Envelope Biosynthesis	0	0	1000	0	3	3.6.1.-; 3.6.1.21	R00881	29020004
GDPTPDP	Guanosine 3'-diphosphate 5'-triphosphate 3'-diphosphatase	gdptp[c] + h2o[c] -> ppi[c] + gtp[c]	ECD_03507			Cofactor and Prosthetic Group Biosynthesis	0	0	1000	0	4	3.1.7.2		29020004
GDPtex	GDP transport via diffusion (extracellular to periplasm)	gdp[e] <=> gdp[p]	( ECD_02142 or ECD_00933 or ECD_01348 or ECD_00238 )			Transport, Outer Membrane Porin	1	-1000	1000	0				29020004
GF6PTA	Glutamine-fructose-6-phosphate transaminase	gln__L[c] + f6p[c] -> glu__L[c] + gam6p[c]	ECD_03613			Cell Envelope Biosynthesis	0	0	1000	0	4	2.6.1.16		29020004
GGGABADr	Gamma-glutamyl-gamma aminobutyric acid dehydrogenase	nadp[c] + h2o[c] + ggbutal[c] <=> gg4abut[c] + 2 h[c] + nadph[c]	ECD_01277			Alternate Carbon Metabolism	1	-1000	1000	0	3	1.2.1.-	R07418	29020004
GGGABAH	Gamma-glutamyl-gamma-aminobutyric acid hydrolase	gg4abut[c] + h2o[c] -> glu__L[c] + 4abut[c]	ECD_01275			Alternate Carbon Metabolism	0	0	1000	0	4	3.5.1.94	R07419	29020004
GGPTRCO	Gamma glutamyl putrescine oxidase	o2[c] + ggptrc[c] + h2o[c] -> nh4[c] + h2o2[c] + ggbutal[c]	ECD_01278			Alternate Carbon Metabolism	0	0	1000	0	4			29020004
GGPTRCS	Gamma glutamyl putrescine synthase	atp[c] + glu__L[c] + ptrc[c] -> h[c] + adp[c] + pi[c] + ggptrc[c]	ECD_01274			Alternate Carbon Metabolism	0	0	1000	0	4	6.3.1.11		29020004
GHBDHx	Gamma-hydroxybutyrate dehydrogenase (NADH)	h[c] + nadh[c] + sucsal[c] <=> nad[c] + ghb[c]	ECD_03767			Arginine and Proline Metabolism	1	-1000	1000	0	4	1.1.1.61	R01644	29020004
GHMT2r	Glycine hydroxymethyltransferase, reversible	ser__L[c] + thf[c] <=> mlthf[c] + h2o[c] + gly[c]	ECD_02443			Glycine and Serine Metabolism	1	-1000	1000	0	3	2.1.2.1	R00945	29020004
GK1	Guanylate kinase (GMP:ATP)	atp[c] + gmp[c] <=> adp[c] + gdp[c]	ECD_03505			Nucleotide Salvage Pathway	1	-1000	1000	0	4	2.7.4.8	R00332	29020004
GLBRAN2	1,4-alpha-glucan branching enzyme (glycogen -> bglycogen)	glycogen[c] -> bglycogen[c]	ECD_03284			Glycolysis/Gluconeogenesis	0	0	1000	0	3	2.4.1.18		29020004
GLCATr	D-glucose O-acetyltransferase	accoa[c] + glc__D[c] <=> acglc__D[c] + coa[c]	ECD_00410			Alternate Carbon Metabolism	1	-1000	1000	0	3	2.3.1.79		29020004
GLCDpp	Glucose dehydrogenase (ubiquinone-8 as acceptor) (periplasm)	h2o[p] + q8[c] + glc__D[p] -> h[p] + glcn[p] + q8h2[c]	( ECD_00123 or ECD_00804 )			Oxidative Phosphorylation	0	0	1000	0	4			29020004
GLCNt2rpp	D-gluconate transport via proton symport, reversible (periplasm)	h[p] + glcn[p] <=> h[c] + glcn[c]	( ECD_03267 or ECD_04190 or ECD_03287 or ECD_04131 )			Transport, Inner Membrane	1	-1000	1000	0	4			29020004
GLCNtex	D-gluconate transport via diffusion (extracellular to periplasm)	glcn[e] <=> glcn[p]	( ECD_01348 or ECD_00238 or ECD_00933 or ECD_02142 )			Transport, Outer Membrane Porin	1	-1000	1000	0				29020004
GLCP	Glycogen phosphorylase	pi[c] + glycogen[c] -> g1p[c]	( ECD_03280 or ECD_03269 )			Glycolysis/Gluconeogenesis	0	0	1000	0	4			29020004
GLCP2	Glycogen phosphorylase	pi[c] + bglycogen[c] -> g1p[c]	( ECD_03269 or ECD_03280 )			Glycolysis/Gluconeogenesis	0	0	1000	0	4	2.4.1.1		29020004
GLCRAL	5-dehydro-4-deoxyglucarate aldolase	5dh4dglc[c] -> 2h3oppan[c] + pyr[c]	ECD_02991			Alternate Carbon Metabolism	0	0	1000	0	4	4.1.2.20	R02754	29020004
GLCRD	Glucarate dehydratase	glcr[c] -> 5dh4dglc[c] + h2o[c]	( ECD_02633 or ECD_02632 )			Alternate Carbon Metabolism	0	0	1000	0	4	4.2.1.40	R02752	29020004
GLCRt2rpp	D-glucarate transport via proton symport, reversible (periplasm)	h[p] + glcr[p] <=> h[c] + glcr[c]	( ECD_02992 or ECD_02634 )			Transport, Inner Membrane	1	-1000	1000	0	3			29020004
GLCRtex	D-glucarate transport via diffusion (extracellular to periplasm)	glcr[e] <=> glcr[p]	( ECD_01348 or ECD_00238 or ECD_00933 or ECD_02142 )			Transport, Outer Membrane Porin	1	-1000	1000	0				29020004
GLCS1	Glycogen synthase (ADPGlc)	adpglc[c] -> h[c] + adp[c] + glycogen[c]	ECD_03281			Glycolysis/Gluconeogenesis	0	0	1000	0	4	2.4.1.21		29020004
GLCTR1	Glucosyltransferase I (LPS core synthesis)	icolipa[c] + udpg[c] -> h[c] + gicolipa[c] + udp[c]	ECD_03488			Lipopolysaccharide Biosynthesis / Recycling	0	0	1000	0	4			29020004
GLCTR3	Glucosyltransferase III (LPS core synthesis)	ggagicolipa[c] + udpg[c] -> h[c] + udp[c] + tc_colipa[c]	ECD_03486			Lipopolysaccharide Biosynthesis / Recycling	0	0	1000	0	4			29020004
GLCUR1Ptex	D-glucuronate 1-phosphate transport via diffusion (extracellular to periplasm)	glcur1p[e] <=> glcur1p[p]	( ECD_01348 or ECD_00238 or ECD_00933 or ECD_02142 )			Transport, Outer Membrane Porin	1	-1000	1000	0				29020004
GLCURt2rpp	D-glucuronate transport via proton symport, reversible (periplasm)	h[p] + glcur[p] <=> h[c] + glcur[c]	( ECD_03795 or ECD_02962 )			Transport, Inner Membrane	1	-1000	1000	0	4			29020004
GLCURtex	D-glucuronat transport via diffusion (extracellular to periplasm)	glcur[e] <=> glcur[p]	( ECD_01348 or ECD_00238 or ECD_00933 or ECD_02142 )			Transport, Outer Membrane Porin	1	-1000	1000	0				29020004
GLCptspp	D-glucose transport via PEP:Pyr PTS (periplasm)	pep[c] + glc__D[p] -> g6p[c] + pyr[c]	(( ECD_02315 and ECD_01097 and ECD_02316 and ECD_02317 ) or ( ECD_02317 and ECD_01590 and ECD_02315 and ECD_02316 ) or ( ECD_01787 and ECD_02315 and ECD_01789 and ECD_01788 and ECD_02316 ))			Transport, Inner Membrane	0	0	1000	0	4			29020004
GLCt2pp	D-glucose transport in via proton symport (periplasm)	h[p] + glc__D[p] -> h[c] + glc__D[c]	ECD_02773			Transport, Inner Membrane	0	0	1000	0	4			29020004
GLCtex_copy1	R_GLCtex_copy1	glc__D[e] -> glc__D[p]	ECD_03908			Transport, Outer Membrane	0	0	1000	0	3			29020004
GLCtex_copy2	R_GLCtex_copy2	glc__D[e] <=> glc__D[p]	( ECD_00238 or ECD_00933 or ECD_01348 or ECD_02142 )			Transport, Outer Membrane Porin	1	-1000	1000	0				29020004
GLDBRAN2	Glycogen debranching enzyme (bglycogen -> glycogen)	bglycogen[c] -> glycogen[c]	ECD_03283			Glycolysis/Gluconeogenesis	0	0	1000	0	3	2.4.1.18		29020004
GLGC	Glucose-1-phosphate adenylyltransferase	h[c] + atp[c] + g1p[c] -> adpglc[c] + ppi[c]	ECD_03282			Glycolysis/Gluconeogenesis	0	0	1000	0	4	2.7.7.27	R00948	29020004
GLNS	Glutamine synthetase	nh4[c] + atp[c] + glu__L[c] -> h[c] + adp[c] + pi[c] + gln__L[c]	ECD_03755			Glutamate Metabolism	0	0	1000	0	4	6.3.1.2	R00253	29020004
GLNabcpp	L-glutamine transport via ABC system (periplasm)	atp[c] + gln__L[p] + h2o[c] -> h[c] + adp[c] + pi[c] + gln__L[c]	( ECD_00776 and ECD_00778 and ECD_00777 )			Transport, Inner Membrane	0	0	1000	0	2	3.6.3.21		29020004
GLNtex	L-glutamine transport via diffusion (extracellular to periplasm)	gln__L[e] <=> gln__L[p]	( ECD_02142 or ECD_00933 or ECD_01348 or ECD_00238 )			Transport, Outer Membrane Porin	1	-1000	1000	0				29020004
GLTPD	Galactitol-1-phosphate dehydrogenase	nad[c] + galt1p[c] <=> h[c] + tag6p__D[c] + nadh[c]	ECD_02017			Alternate Carbon Metabolism	1	-1000	1000	0	2	1.1.1.251; 1.1.1.M6	R05571	29020004
GLU5K	Glutamate 5-kinase	atp[c] + glu__L[c] -> adp[c] + glu5p[c]	ECD_00239			Arginine and Proline Metabolism	0	0	1000	0	4	2.7.2.11	R00239	29020004
GLUABUTt7pp	4-aminobutyrate/glutamate antiport (periplasm)	4abut[c] + glu__L[p] <=> 4abut[p] + glu__L[c]	ECD_01450			Transport, Inner Membrane	1	-1000	1000	0	2			29020004
GLUCYS	Gamma-glutamylcysteine synthetase	cys__L[c] + atp[c] + glu__L[c] -> h[c] + adp[c] + pi[c] + glucys[c]	ECD_02543			Cofactor and Prosthetic Group Biosynthesis	0	0	1000	0	4	6.3.2.2	R00894	29020004
GLUDC	Glutamate Decarboxylase	h[c] + glu__L[c] -> 4abut[c] + co2[c]	( ECD_03365 or ECD_01451 )			Glutamate Metabolism	0	0	1000	0	4	4.1.1.15	R00261	29020004
GLUDy	Glutamate dehydrogenase (NADP)	nadp[c] + glu__L[c] + h2o[c] <=> h[c] + akg[c] + nh4[c] + nadph[c]	( ECD_01730 or ( ECD_03078 and ECD_03077 ))			Glutamate Metabolism	1	-1000	1000	0	4	1.4.1.13; 1.4.1.3; 1.4.1.4	R00248	29020004
GLUN	Glutaminase	gln__L[c] + h2o[c] -> nh4[c] + glu__L[c]	( ECD_00436 or ECD_01481 )			Glutamate Metabolism	0	0	1000	0	4	1.4.1.13; 1.4.7.1; 3.5.1.2; 3.5.1.38; 4.3.3.6; 6.3.4.2; 6.3.5.2; 6.3.5.4; 6.3.5.5	R00256	29020004
GLUNpp	Glutaminase	h2o[p] + gln__L[p] -> nh4[p] + glu__L[p]	ECD_02787			Glutamate Metabolism	0	0	1000	0	4	1.4.1.13; 1.4.7.1; 3.5.1.2; 3.5.1.38; 4.3.3.6; 6.3.4.2; 6.3.5.2; 6.3.5.4; 6.3.5.5	R00256	29020004
GLUPRT	Glutamine phosphoribosyldiphosphate amidotransferase	gln__L[c] + h2o[c] + prpp[c] -> ppi[c] + glu__L[c] + pram[c]	ECD_02237			Purine and Pyrimidine Biosynthesis	0	0	1000	0	4	2.4.2.14	R01072	29020004
GLUR	Glutamate racemase	glu__D[c] <=> glu__L[c]	ECD_03852			Cell Envelope Biosynthesis	1	-1000	1000	0	4	5.1.1.3	R00260	29020004
GLUSy	Glutamate synthase (NADPH)	h[c] + akg[c] + gln__L[c] + nadph[c] -> nadp[c] + 2 glu__L[c]	( ECD_03078 and ECD_03077 )			Glutamate Metabolism	0	0	1000	0	4	1.4.1.13	R00114	29020004
GLUTRR	Glutamyl-tRNA reductase	h[c] + glutrna[c] + nadph[c] -> glu1sa[c] + nadp[c] + trnaglu[c]	ECD_01185			Cofactor and Prosthetic Group Biosynthesis	0	0	1000	0	4	1.2.1.70	R04109	29020004
GLUTRS	Glutamyl-tRNA synthetase	atp[c] + glu__L[c] + trnaglu[c] -> glutrna[c] + ppi[c] + amp[c]	ECD_02306			tRNA Charging	0	0	1000	0	4	6.1.1.-; 6.1.1.17; 6.1.1.24	R05578	29020004
GLUt2rpp	L-glutamate transport via proton symport, reversible (periplasm)	h[p] + glu__L[p] <=> h[c] + glu__L[c]	ECD_03949			Transport, Inner Membrane	1	-1000	1000	0	2			29020004
GLUt4pp	Na+/glutamate symport (periplasm)	na1[p] + glu__L[p] -> glu__L[c] + na1[c]	ECD_03511			Transport, Inner Membrane	0	0	1000	0	2			29020004
GLUtex	L-glutamate transport via diffusion (extracellular to periplasm)	glu__L[e] <=> glu__L[p]	( ECD_01348 or ECD_00238 or ECD_00933 or ECD_02142 )			Transport, Outer Membrane Porin	1	-1000	1000	0				29020004
GLXCL	Glyoxalate carboligase	h[c] + 2 glx[c] -> 2h3oppan[c] + co2[c]	ECD_00457			Glyoxylate Metabolism	0	0	1000	0	4	4.1.1.47	R00013	29020004
GLYALDtex	Glyceraldehyde transport via diffusion (extracellular to periplasm)	glyald[e] <=> glyald[p]	( ECD_01348 or ECD_00238 or ECD_00933 or ECD_02142 )			Transport, Outer Membrane Porin	1	-1000	1000	0				29020004
GLYALDtpp	Glyceraldehyde facilitated diffusion (periplasm)	glyald[p] <=> glyald[c]	ECD_03812			Transport, Inner Membrane	1	-1000	1000	0	4			29020004
GLYAT	Glycine C-acetyltransferase	accoa[c] + gly[c] <=> 2aobut[c] + coa[c]	ECD_03475			Glycine and Serine Metabolism	1	-1000	1000	0	4	2.3.1.29; 2.3.1.37	R00371	29020004
GLYBabcpp	Glycine betaine transport via ABC system (periplasm)	atp[c] + h2o[c] + glyb[p] -> h[c] + glyb[c] + adp[c] + pi[c]	(( ECD_02060 and ECD_02061 and ECD_02059 and ECD_02058 ) or ( ECD_02535 and ECD_02533 and ECD_02534 ))			Transport, Inner Membrane	0	0	1000	0	4			29020004
GLYBt2pp	Glycine betaine transport via proton symport (periplasm)	h[p] + glyb[p] -> h[c] + glyb[c]	( ECD_01771 or ECD_03982 )			Transport, Inner Membrane	0	0	1000	0	2			29020004
GLYBt3pp	Glycine betaine transport via proton antiport (periplasm)	glyb[c] + h[p] -> h[c] + glyb[p]	ECD_00493			Transport, Inner Membrane	0	0	1000	0	2			29020004
GLYBtex	Glycine betaine transport via diffusion (extracellular to periplasm)	glyb[e] <=> glyb[p]	( ECD_01348 or ECD_00238 or ECD_00933 or ECD_02142 )			Transport, Outer Membrane Porin	1	-1000	1000	0				29020004
GLYC2Pabcpp	Sn-Glycerol 2-phosphate transport via ABC system (periplasm)	atp[c] + glyc2p[p] + h2o[c] -> h[c] + adp[c] + pi[c] + glyc2p[c]	( ECD_03300 and ECD_03299 and ECD_03302 and ECD_03301 )			Transport, Inner Membrane	0	0	1000	0	2			29020004
GLYC2Ptex	Glycerol-2-phosphate transport via diffusion (extracellular to periplasm)	glyc2p[e] <=> glyc2p[p]	( ECD_01348 or ECD_00238 or ECD_00933 or ECD_02142 )			Transport, Outer Membrane Porin	1	-1000	1000	0				29020004
GLYC3Pabcpp	Sn-Glycerol 3-phosphate transport via ABC system (periplasm)	atp[c] + h2o[c] + glyc3p[p] -> h[c] + glyc3p[c] + adp[c] + pi[c]	( ECD_03302 and ECD_03301 and ECD_03300 and ECD_03299 )			Transport, Inner Membrane	0	0	1000	0	2	3.6.3.20		29020004
GLYC3Pt6pp	Glycerol-3-phosphate : phosphate antiporter (periplasm)	pi[c] + glyc3p[p] -> glyc3p[c] + pi[p]	ECD_02166			Transport, Inner Membrane	0	0	1000	0	4			29020004
GLYC3Ptex	Glycerol-3-phosphate transport via diffusion (extracellular to periplasm)	glyc3p[e] <=> glyc3p[p]	( ECD_01348 or ECD_00238 or ECD_00933 or ECD_02142 )			Transport, Outer Membrane Porin	1	-1000	1000	0				29020004
GLYCAt2rpp	D-glycerate transport via proton symport, reversible (periplasm)	h[p] + glyc__R[p] <=> h[c] + glyc__R[c]	( ECD_02992 or ECD_02634 )			Transport, Inner Membrane	1	-1000	1000	0	3			29020004
GLYCAtex	D-glycerate transport via diffusion (extracellular to periplasm)	glyc__R[e] <=> glyc__R[p]	( ECD_01348 or ECD_00238 or ECD_00933 or ECD_02142 )			Transport, Outer Membrane Porin	1	-1000	1000	0				29020004
GLYCDx	Glycerol dehydrogenase	nad[c] + glyc[c] -> h[c] + dha[c] + nadh[c]	ECD_03831			Alternate Carbon Metabolism	0	0	1000	0	4	1.1.1.6	R01034	29020004
GLYCK	Glycerate kinase	atp[c] + glyc__R[c] -> h[c] + 3pg[c] + adp[c]	ECD_00464			Glyoxylate Metabolism	0	0	1000	0	4	2.7.1.31	R01514	29020004
GLYCK2	Glycerate kinase	atp[c] + glyc__R[c] -> 2pg[c] + h[c] + adp[c]	ECD_02989			Glycine and Serine Metabolism	0	0	1000	0	4	2.7.1.165; 2.7.1.31	R08572	29020004
GLYCL	Glycine Cleavage System	nad[c] + thf[c] + gly[c] -> nh4[c] + mlthf[c] + nadh[c] + co2[c]	( ECD_00115 and ECD_02736 and ECD_02735 and ECD_02737 )			Folate Metabolism	0	0	1000	0	3	1.4.4.2; 1.8.1.4; 2.1.2.10	R01221	29020004
GLYCLTDx	Glycolate dehydrogenase (NAD)	h[c] + glx[c] + nadh[c] -> glyclt[c] + nad[c]	( ECD_03403 or ECD_01030 )			Glyoxylate Metabolism	0	0	1000	0	4	1.1.1.26; 1.1.1.29; 1.1.1.79	R00717	29020004
GLYCLTDy	Glycolate dehydrogenase (NADP)	h[c] + glx[c] + nadph[c] -> glyclt[c] + nadp[c]	( ECD_01030 or ECD_03403 )			Glyoxylate Metabolism	0	0	1000	0	4	1.1.1.79	R00465	29020004
GLYCLTt2rpp	Glycolate transport via proton symport, reversible (periplasm)	h[p] + glyclt[p] <=> h[c] + glyclt[c]	( ECD_03461 or ECD_02843 )			Transport, Inner Membrane	1	-1000	1000	0	4			29020004
GLYCLTt4pp	Glycolate transport via sodium symport (periplasm)	na1[p] + glyclt[p] -> glyclt[c] + na1[c]	ECD_03939			Transport, Inner Membrane	0	0	1000	0	4			29020004
GLYCLTtex	Glycolate transport via diffusion (extracellular to periplasm)	glyclt[e] <=> glyclt[p]	( ECD_01348 or ECD_00238 or ECD_00933 or ECD_02142 )			Transport, Outer Membrane Porin	1	-1000	1000	0				29020004
GLYCTO2	Glycolate oxidase	glyclt[c] + q8[c] -> glx[c] + q8h2[c]	( ECD_02847 and ECD_02848 and ECD_02846 )			Alternate Carbon Metabolism	0	0	1000	0	4			29020004
GLYCTO3	Glycolate oxidase	glyclt[c] + mqn8[c] -> glx[c] + mql8[c]	( ECD_02847 and ECD_02848 and ECD_02846 )			Alternate Carbon Metabolism	0	0	1000	0	4			29020004
GLYCTO4	Glycolate oxidase	glyclt[c] + 2dmmq8[c] -> glx[c] + 2dmmql8[c]	( ECD_02847 and ECD_02848 and ECD_02846 )			Alternate Carbon Metabolism	0	0	1000	0	4			29020004
GLYCtex	Glycerol transport via diffusion (extracellular to periplasm)	glyc[e] <=> glyc[p]	( ECD_01348 or ECD_00238 or ECD_00933 or ECD_02142 )			Transport, Outer Membrane Porin	1	-1000	1000	0	4			29020004
GLYCtpp	Glycerol transport via channel (periplasm)	glyc[c] <=> glyc[p]	( s0001 or ECD_03812 )			Transport, Inner Membrane	1	-1000	1000	0	3			29020004
GLYK	Glycerol kinase	atp[c] + glyc[c] -> h[c] + glyc3p[c] + adp[c]	ECD_03811			Alternate Carbon Metabolism	0	0	1000	0	4	2.7.1.30	R00847	29020004
GLYOX	Hydroxyacylglutathione hydrolase	lgt__S[c] + h2o[c] -> h[c] + gthrd[c] + lac__D[c]	ECD_00205			Methylglyoxal Metabolism	0	0	1000	0	2	3.1.2.6	R01736	29020004
GLYOX3	Glyoxalase III	mthgxl[c] + h2o[c] -> h[c] + lac__D[c]	ECD_01882			Methylglyoxal Metabolism	0	0	1000	0	4	4.2.1.130	R09796	29020004
GLYt2pp	Glycine transport in via proton symport (periplasm)	h[p] + gly[p] -> h[c] + gly[c]	( ECD_01771 or ECD_04080 )			Transport, Inner Membrane	0	0	1000	0	3			29020004
GLYt4pp	Glycine transport in via sodium symport (periplasm)	na1[p] + gly[p] -> gly[c] + na1[c]	ECD_00007			Transport, Inner Membrane	0	0	1000	0	2			29020004
GLYtex	Glycine transport via diffusion (extracellular to periplasm)	gly[e] <=> gly[p]	( ECD_01348 or ECD_00238 or ECD_00933 or ECD_02142 )			Transport, Outer Membrane Porin	1	-1000	1000	0				29020004
GLYtpp	Glycine transport via facillitated diffusion	gly[c] <=> gly[p]	ECD_03812			Transport, Inner Membrane	1	-1000	1000	0	2			29020004
GMAND	GDP-D-mannose dehydratase	gdpmann[c] -> h2o[c] + gdpddman[c]	ECD_01959			Cell Envelope Biosynthesis	0	0	1000	0	4	4.2.1.47	R00888	29020004
GMHEPAT	D-glycero-D-manno-hepose 1-phosphate adenyltransferase	h[c] + atp[c] + gmhep1p[c] -> ppi[c] + adphep_DD[c]	ECD_02922			Lipopolysaccharide Biosynthesis / Recycling	0	0	1000	0	4	2.7.7.70	R05644	29020004
GMHEPK	D-glycero-D-manno-heptose 7-phosphate kinase	atp[c] + gmhep7p[c] -> h[c] + adp[c] + gmhep17bp[c]	ECD_02922			Lipopolysaccharide Biosynthesis / Recycling	0	0	1000	0	4			29020004
GMHEPPA	D-glycero-D-manno-heptose 1,7-bisphosphate phosphatase	h2o[c] + gmhep17bp[c] -> pi[c] + gmhep1p[c]	ECD_00199			Lipopolysaccharide Biosynthesis / Recycling	0	0	1000	0	4			29020004
GMPR	GMP reductase	2 h[c] + gmp[c] + nadph[c] -> imp[c] + nh4[c] + nadp[c]	ECD_00104			Purine and Pyrimidine Biosynthesis	0	0	1000	0	4	1.7.1.7	R01134	29020004
GMPS	GMP synthase	nh4[c] + atp[c] + xmp[c] -> 2 h[c] + ppi[c] + gmp[c] + amp[c]	ECD_02399			Purine and Pyrimidine Biosynthesis	0	0	1000	0	4	6.3.5.2	R01230	29020004
GMPS2	GMP synthase	atp[c] + gln__L[c] + xmp[c] + h2o[c] -> 2 h[c] + ppi[c] + glu__L[c] + gmp[c] + amp[c]	ECD_02399			Purine and Pyrimidine Biosynthesis	0	0	1000	0	4	6.3.5.2	R01231	29020004
GMPtex	GMP transport via diffusion (extracellular to periplasm)	gmp[e] <=> gmp[p]	( ECD_00933 or ECD_02142 or ECD_00238 or ECD_01348 )			Transport, Outer Membrane Porin	1	-1000	1000	0				29020004
GND	Phosphogluconate dehydrogenase	6pgc[c] + nadp[c] -> ru5p__D[c] + nadph[c] + co2[c]	ECD_01931			Pentose Phosphate Pathway	0	0	1000	0	2	1.1.1.351; 1.1.1.44	R01528	29020004
GNK	Gluconokinase	atp[c] + glcn[c] -> h[c] + adp[c] + 6pgc[c]	( ECD_03288 or ECD_04134 )			Alternate Carbon Metabolism	0	0	1000	0	4	2.7.1.12	R01737	29020004
GNP	Phosphogluconate phosphatase	6pgc[c] + h2o[c] -> pi[c] + glcn[c]	( ECD_03599 or ECD_02545 )			Alternate Carbon Metabolism	0	0	1000	0	4			29020004
GOFUCR	GDP-4-oxo-L-fucose reductase	h[c] + gdpofuc[c] + nadph[c] -> nadp[c] + gdpfuc[c]	ECD_01958			Cell Envelope Biosynthesis	0	0	1000	0	4	1.1.1.271		29020004
GP4GH	Gp4G hydrolase	gp4g[c] + h2o[c] -> 2 h[c] + 2 gdp[c]	ECD_00053			Nucleotide Salvage Pathway	0	0	1000	0	4			29020004
GPDDA1	Glycerophosphodiester phosphodiesterase (Glycerophosphocholine)	g3pc[c] + h2o[c] -> h[c] + glyc3p[c] + chol[c]	ECD_03298			Glycerophospholipid Metabolism	0	0	1000	0	3	3.1.4.2; 3.1.4.46	R01030	29020004
GPDDA1pp	Glycerophosphodiester phosphodiesterase (Glycerophosphocholine)	h2o[p] + g3pc[p] -> h[p] + chol[p] + glyc3p[p]	ECD_02165			Glycerophospholipid Metabolism	0	0	1000	0	4	3.1.4.2; 3.1.4.46	R01030	29020004
GPDDA2	Glycerophosphodiester phosphodiesterase (Glycerophosphoethanolamine)	g3pe[c] + h2o[c] -> h[c] + glyc3p[c] + etha[c]	ECD_03298			Glycerophospholipid Metabolism	0	0	1000	0	3	3.1.4.2; 3.1.4.46	R01470	29020004
GPDDA2pp	Glycerophosphodiester phosphodiesterase (Glycerophosphoethanolamine)	h2o[p] + g3pe[p] -> h[p] + glyc3p[p] + etha[p]	ECD_02165			Glycerophospholipid Metabolism	0	0	1000	0	4	3.1.4.2; 3.1.4.46	R01470	29020004
GPDDA3	Glycerophosphodiester phosphodiesterase (Glycerophosphoserine)	g3ps[c] + h2o[c] -> h[c] + glyc3p[c] + ser__L[c]	ECD_03298			Glycerophospholipid Metabolism	0	0	1000	0	3	3.1.4.46		29020004
GPDDA3pp	Glycerophosphodiester phosphodiesterase (Glycerophosphoserine)	h2o[p] + g3ps[p] -> h[p] + ser__L[p] + glyc3p[p]	ECD_02165			Glycerophospholipid Metabolism	0	0	1000	0	4	3.1.4.46		29020004
GPDDA4	Glycerophosphodiester phosphodiesterase (Glycerophosphoglycerol)	g3pg[c] + h2o[c] -> h[c] + glyc3p[c] + glyc[c]	ECD_03298			Glycerophospholipid Metabolism	0	0	1000	0	3	3.1.4.46		29020004
GPDDA4pp	Glycerophosphodiester phosphodiesterase (Glycerophosphoglycerol)	h2o[p] + g3pg[p] -> h[p] + glyc[p] + glyc3p[p]	ECD_02165			Glycerophospholipid Metabolism	0	0	1000	0	4	3.1.4.46		29020004
GPDDA5	Glycerophosphodiester phosphodiesterase (Glycerophosphoinositol)	h2o[c] + g3pi[c] -> h[c] + glyc3p[c] + inost[c]	ECD_03298			Glycerophospholipid Metabolism	0	0	1000	0	3	3.1.4.44	R01193	29020004
GPDDA5pp	Glycerophosphodiester phosphodiesterase (Glycerophosphoinositol)	h2o[p] + g3pi[p] -> h[p] + inost[p] + glyc3p[p]	ECD_02165			Glycerophospholipid Metabolism	0	0	1000	0	4	3.1.4.44	R01193	29020004
GRTT	Geranyltranstransferase	grdp[c] + ipdp[c] -> ppi[c] + frdp[c]	ECD_00369			Cofactor and Prosthetic Group Biosynthesis	0	0	1000	0	4	2.5.1.10	R02003	29020004
GRXR	Glutaredoxin reductase	2 gthrd[c] + grxox[c] -> grxrd[c] + gthox[c]	( ECD_01624 or ECD_01060 or ECD_03468 or ECD_00854 )			Unassigned	0	0	1000	0	2	1.8.4.2		29020004
GSNK	Guanosine kinase	atp[c] + gsn[c] -> h[c] + adp[c] + gmp[c]	ECD_00428			Nucleotide Salvage Pathway	0	0	1000	0	4	2.7.1.73	R01228	29020004
GSNt2pp	Guanosine transport in via proton symport (periplasm)	h[p] + gsn[p] -> h[c] + gsn[c]	ECD_02794			Transport, Inner Membrane	0	0	1000	0	2			29020004
GSNt3pp	Guanosine transport out via proton antiport (periplasm)	h[p] + gsn[c] -> h[c] + gsn[p]	ECD_03546			Transport, Inner Membrane	0	0	1000	0	2			29020004
GSNtex	Guanosine transport via diffusion (extracellular to periplasm)	gsn[e] <=> gsn[p]	( ECD_01348 or ECD_00238 or ECD_00933 or ECD_02142 )			Transport, Outer Membrane Porin	1	-1000	1000	0				29020004
GSPMDA	Glutathionylspermidine amidase	gtspmd[c] + h2o[c] -> gthrd[c] + spmd[c]	ECD_02864			Arginine and Proline Metabolism	0	0	1000	0	4	3.5.1.-; 3.5.1.78	R01918	29020004
GSPMDS	Glutathionylspermidine synthetase	gthrd[c] + atp[c] + spmd[c] -> h[c] + adp[c] + pi[c] + gtspmd[c]	ECD_02864			Arginine and Proline Metabolism	0	0	1000	0	4	6.3.1.8; 6.3.1.9	R01917	29020004
GTHOXtex	Glutathione (ox) transport via diffusion (extracellular to periplasm)	gthox[e] <=> gthox[p]	( ECD_01348 or ECD_00238 or ECD_00933 or ECD_02142 )			Transport, Outer Membrane Porin	1	-1000	1000	0	3			29020004
GTHOr	Glutathione oxidoreductase	h[c] + nadph[c] + gthox[c] <=> 2 gthrd[c] + nadp[c]	ECD_03349			Cofactor and Prosthetic Group Biosynthesis	1	-1000	1000	0	4	1.8.1.7	R00115	29020004
GTHPi	Glutathione peridoxase	2 gthrd[c] + h2o2[c] -> 2 h2o[c] + gthox[c]	ECD_01679			Unassigned	0	0	1000	0	4	1.11.1.9	R00274	29020004
GTHRDHpp	Glutathione hydralase (periplasmic)	h2o[p] + gthrd[p] -> cgly[p] + glu__L[p]	ECD_03296			Cofactor and Prosthetic Group Biosynthesis	0	0	1000	0	4	3.4.19.-; 3.4.19.13	R00494	29020004
GTHRDabc2pp	Glutathione export via ABC system (cytoplasm to periplasm)	gthrd[c] + atp[c] + h2o[c] -> h[c] + adp[c] + pi[c] + gthrd[p]	( ECD_00890 and ECD_00891 )			Transport, Inner Membrane	0	0	1000	0	4			29020004
GTHRDabcpp	Reduced glutathione via ABC system (periplasm)	atp[c] + h2o[c] + gthrd[p] -> h[c] + gthrd[c] + adp[c] + pi[c]	( ECD_00796 and ECD_00798 and ECD_00797 and ECD_00799 )			Transport, Inner Membrane	0	0	1000	0	4			29020004
GTHRDtex	Glutathione transport via diffusion (extracellular to periplasm)	gthrd[e] <=> gthrd[p]	( ECD_01348 or ECD_00238 or ECD_00933 or ECD_02142 )			Transport, Outer Membrane Porin	1	-1000	1000	0				29020004
GTHS	Glutathione synthetase	atp[c] + gly[c] + glucys[c] -> h[c] + gthrd[c] + adp[c] + pi[c]	ECD_02777			Cofactor and Prosthetic Group Biosynthesis	0	0	1000	0	3	6.3.2.3	R00497	29020004
GTPCI	GTP cyclohydrolase I	h2o[c] + gtp[c] -> h[c] + ahdt[c] + for[c]	ECD_02082			Cofactor and Prosthetic Group Biosynthesis	0	0	1000	0	4	3.5.4.16	R00424	29020004
GTPCII2	GTP cyclohydrolase II (25drapp)	3 h2o[c] + gtp[c] -> 2 h[c] + ppi[c] + for[c] + 25drapp[c]	ECD_01254			Cofactor and Prosthetic Group Biosynthesis	0	0	1000	0	4	3.5.4.25	R00425	29020004
GTPDPDP	Guanosine-5'-triphosphate,3'-diphosphate diphosphatase	gdptp[c] + h2o[c] -> h[c] + pi[c] + ppgpp[c]	ECD_03657			Cofactor and Prosthetic Group Biosynthesis	0	0	1000	0	4	3.6.1.11; 3.6.1.40	R03409	29020004
GTPDPK	GTP diphosphokinase	atp[c] + gtp[c] -> h[c] + gdptp[c] + amp[c]	ECD_02629			Cofactor and Prosthetic Group Biosynthesis	0	0	1000	0	4	2.7.6.5	R00429	29020004
GTPHs	GTP amine hydrolysis (spontaneous)	h[c] + h2o[c] + gtp[c] -> xtp[c] + nh4[c]	s0001			Nucleotide Salvage Pathway	0	0	1000	0	2			29020004
GTPtex	GTP transport via diffusion (extracellular to periplasm)	gtp[e] <=> gtp[p]	( ECD_00238 or ECD_01348 or ECD_02142 or ECD_00933 )			Transport, Outer Membrane Porin	1	-1000	1000	0				29020004
GUACYC	Guanylate cyclase	gtp[c] -> ppi[c] + 35cgmp[c]				Nucleotide Salvage Pathway	0	0	1000	0	4	4.6.1.1; 4.6.1.2	R00434	29020004
GUAD	Guanine deaminase	h[c] + gua[c] + h2o[c] -> xan[c] + nh4[c]	ECD_02716			Nucleotide Salvage Pathway	0	0	1000	0	4	3.5.4.3	R01676	29020004
GUAPRT	Guanine phosphoribosyltransferase	gua[c] + prpp[c] -> ppi[c] + gmp[c]	( ECD_00124 or ECD_00233 )			Nucleotide Salvage Pathway	0	0	1000	0	1	2.4.2.22; 2.4.2.7; 2.4.2.8	R01229	29020004
GUAt2pp	Guanine transport in via proton symport (periplasm)	h[p] + gua[p] -> h[c] + gua[c]	ECD_03512			Transport, Inner Membrane	0	0	1000	0	1			29020004
GUAtex	Guanine transport via diffusion (extracellular to periplasm)	gua[e] <=> gua[p]	ECD_00359			Transport, Outer Membrane	1	-1000	1000	0	3			29020004
GUAtpp	Guanine transport via diffusion (periplasm)	gua[p] <=> gua[c]	( ECD_02717 or ECD_03936 )			Transport, Inner Membrane	1	-1000	1000	0	3			29020004
GUI1	Glucuronate isomerase (D-glucuronate)	glcur[c] <=> fruur[c]	ECD_02961			Alternate Carbon Metabolism	1	-1000	1000	0	4	5.3.1.12	R01482	29020004
GUI2	Glucuronate isomerase (D-galacturonate)	galur[c] <=> tagur[c]	ECD_02961			Alternate Carbon Metabolism	1	-1000	1000	0	4	5.3.1.12	R01983	29020004
GUR1PPpp	Glucuronate 1-phosphate phosphatase (periplasm)	h2o[p] + glcur1p[p] -> glcur[p] + pi[p]				Alternate Carbon Metabolism	0	0	1000	0	2			29020004
H2O2tex	Hydrogen peroxide transport via diffusion (external)	h2o2[e] <=> h2o2[p]	( ECD_01348 or ECD_00238 or ECD_00933 or ECD_02142 )			Transport, Outer Membrane Porin	1	-1000	1000	0				29020004
H2Otex	H2O transport via diffusion (extracellular to periplasm)	h2o[e] <=> h2o[p]	( ECD_01348 or ECD_02142 or ECD_01296 or ECD_03760 or s0001 or ECD_00961 or ECD_00238 or ECD_00933 )			Transport, Outer Membrane Porin	1	-1000	1000	0	4			29020004
H2Otpp	H2O transport via diffusion (periplasm)	h2o[p] <=> h2o[c]	( s0001 or ECD_00880 )			Transport, Inner Membrane	1	-1000	1000	0	3			29020004
H2SO	Hydrogen sulfide oxidation	2 o2[c] + h2s[c] -> 2 h[c] + so4[c]				Inorganic Ion Transport and Metabolism	0	0	1000	0	1			29020004
H2St1pp	H2s transport (periplasm)	h2s[c] -> h2s[p]	s0001			Transport, Inner Membrane	0	0	1000	0	1			29020004
H2Stex	H2s transport via diffusion (extracellular to periplasm)	h2s[e] <=> h2s[p]	( ECD_00238 or ECD_01348 or ECD_02142 or ECD_00933 )			Transport, Outer Membrane Porin	1	-1000	1000	0				29020004
H2tex	Hydrogen transport via diffusion (extracellular to periplasm)	h2[e] <=> h2[p]	( ECD_01348 or ECD_00238 or ECD_00933 or ECD_02142 )			Transport, Outer Membrane Porin	1	-1000	1000	0				29020004
H2tpp	Hydrogen transport diffusion (periplasm)	h2[p] <=> h2[c]	s0001			Transport, Inner Membrane	1	-1000	1000	0	3			29020004
HACD1	3-hydroxyacyl-CoA dehydrogenase (acetoacetyl-CoA)	h[c] + aacoa[c] + nadh[c] <=> nad[c] + 3hbcoa[c]	( ECD_03737 or ECD_02265 )			Membrane Lipid Metabolism	1	-1000	1000	0	4	1.1.1.35	R01975	29020004
HACD2	3-hydroxyacyl-CoA dehydrogenase (3-oxohexanoyl-CoA)	h[c] + 3ohcoa[c] + nadh[c] <=> nad[c] + 3hhcoa[c]	( ECD_03737 or ECD_02265 )			Membrane Lipid Metabolism	1	-1000	1000	0	4	1.1.1.211; 1.1.1.35	R04748	29020004
HACD3	3-hydroxyacyl-CoA dehydrogenase (3-oxooctanoyl-CoA)	h[c] + 3oocoa[c] + nadh[c] <=> nad[c] + 3hocoa[c]	( ECD_03737 or ECD_02265 )			Membrane Lipid Metabolism	1	-1000	1000	0	4	1.1.1.211; 1.1.1.35	R04745	29020004
HACD4	3-hydroxyacyl-CoA dehydrogenase (3-oxodecanoyl-CoA)	h[c] + 3odcoa[c] + nadh[c] <=> nad[c] + 3hdcoa[c]	( ECD_03737 or ECD_02265 )			Membrane Lipid Metabolism	1	-1000	1000	0	4	1.1.1.211; 1.1.1.35	R04743	29020004
HACD5	3-hydroxyacyl-CoA dehydrogenase (3-oxododecanoyl-CoA)	h[c] + 3oddcoa[c] + nadh[c] <=> nad[c] + 3hddcoa[c]	( ECD_03737 or ECD_02265 )			Membrane Lipid Metabolism	1	-1000	1000	0	4	1.1.1.211; 1.1.1.35	R04741	29020004
HACD6	3-hydroxyacyl-CoA dehydrogenase (3-oxotetradecanoyl-CoA)	h[c] + 3otdcoa[c] + nadh[c] <=> nad[c] + 3htdcoa[c]	( ECD_03737 or ECD_02265 )			Membrane Lipid Metabolism	1	-1000	1000	0	4	1.1.1.211; 1.1.1.35	R04739	29020004
HACD7	3-hydroxyacyl-CoA dehydrogenase (3-oxohexadecanoyl-CoA)	h[c] + 3ohdcoa[c] + nadh[c] <=> nad[c] + 3hhdcoa[c]	( ECD_02265 or ECD_03737 )			Membrane Lipid Metabolism	1	-1000	1000	0	4	1.1.1.211; 1.1.1.35	R04737	29020004
HACD8	3-hydroxyacyl-CoA dehydrogenase (3-oxooctadecanoyl-CoA), peroxisomal	h[c] + 3ohodcoa[c] + nadh[c] <=> 3hodcoa[c] + nad[c]	( ECD_03737 or ECD_02265 )			Membrane Lipid Metabolism	1	-1000	1000	0	4	1.1.1.35		29020004
HBZOPT	Hydroxybenzoate octaprenyltransferase	4hbz[c] + octdp[c] -> ppi[c] + 3ophb[c]	ECD_03912			Cofactor and Prosthetic Group Biosynthesis	0	0	1000	0	3	2.5.1.39	R05615	29020004
HCINNMt2rpp	3-hydroxycinnamic acid transport via proton symport, reversible (periplasm)	h[p] + 3hcinnm[p] <=> h[c] + 3hcinnm[c]	ECD_00307			Transport, Inner Membrane	1	-1000	1000	0	2			29020004
HCINNMtex	3-hydroxycinnamic acid transport via diffusion (extracellular to periplasm)	3hcinnm[e] <=> 3hcinnm[p]	( ECD_01348 or ECD_00238 or ECD_00933 or ECD_02142 )			Transport, Outer Membrane Porin	1	-1000	1000	0	4			29020004
HCO3E	HCO3 equilibration reaction	h2o[c] + co2[c] <=> h[c] + hco3[c]	( ECD_00125 or ECD_00293 )			Unassigned	1	-1000	1000	0	3	4.2.1.1	R00132; R10092	29020004
HDCAtexi	Hexadecanoate transport via facilitated irreversible diffusion (extracellular to periplasm)	hdca[e] -> hdca[p]	ECD_02268			Transport, Outer Membrane	0	0	1000	0	4			29020004
HDCEAtexi	Hexadecenoate transport via facilitated irreversible diffusion (extracellular to periplasm)	hdcea[e] -> hdcea[p]	ECD_02268			Transport, Outer Membrane	0	0	1000	0	4			29020004
HEMEOS	Heme O synthase	frdp[c] + h2o[c] + pheme[c] -> ppi[c] + hemeO[c]	ECD_00379			Cofactor and Prosthetic Group Biosynthesis	0	0	1000	0	3	2.5.1.-	R07411	29020004
HEPK1	LPS heptose kinase I (LPS core synthesis)	hhlipa[c] + atp[c] -> h[c] + phhlipa[c] + adp[c]	ECD_03487			Lipopolysaccharide Biosynthesis / Recycling	0	0	1000	0	4			29020004
HEPK2	LPS heptose kinase II (LPS core synthesis)	hphhlipa[c] + atp[c] -> h[c] + adp[c] + icolipa[c]	ECD_03482			Lipopolysaccharide Biosynthesis / Recycling	0	0	1000	0	4			29020004
HEPT1	Heptosyltransferase I (LPS core synthesis)	adphep_LD[c] + lipa[c] -> h[c] + hlipa[c] + adp[c]	ECD_03478			Lipopolysaccharide Biosynthesis / Recycling	0	0	1000	0	4	2.4.-.-		29020004
HEPT2	Heptosyltransferase II (LPS core synthesis)	adphep_LD[c] + hlipa[c] -> h[c] + adp[c] + hhlipa[c]	ECD_03477			Lipopolysaccharide Biosynthesis / Recycling	0	0	1000	0	4			29020004
HEPT3	Heptosyltransferase III (LPS core synthesis)	adphep_LD[c] + phhlipa[c] -> h[c] + hphhlipa[c] + adp[c]	ECD_03489			Lipopolysaccharide Biosynthesis / Recycling	0	0	1000	0	4			29020004
HETZK	Hydroxyethylthiazole kinase	atp[c] + 4mhetz[c] -> h[c] + adp[c] + 4mpetz[c]	ECD_02032			Cofactor and Prosthetic Group Biosynthesis	0	0	1000	0	2	2.7.1.50	R04448	29020004
HEX1	Hexokinase (D-glucose:ATP)	atp[c] + glc__D[c] -> h[c] + adp[c] + g6p[c]	ECD_02298			Glycolysis/Gluconeogenesis	0	0	1000	0	4	2.7.1.1; 2.7.1.2	R00299	29020004
HEX4	Hexokinase (D-mannose:ATP)	atp[c] + man[c] -> h[c] + adp[c] + man6p[c]				Alternate Carbon Metabolism	0	0	1000	0	3	2.7.1.1; 2.7.1.7	R01326	29020004
HEX7	Hexokinase (D-fructose:ATP)	fru[c] + atp[c] -> h[c] + adp[c] + f6p[c]	ECD_00343			Alternate Carbon Metabolism	0	0	1000	0	2	2.7.1.1; 2.7.1.4	R00867	29020004
HEXt2rpp	Hexanoate transport via proton symport, reversible (periplasm)	h[p] + hxa[p] <=> h[c] + hxa[c]	ECD_02150			Transport, Inner Membrane	1	-1000	1000	0	2			29020004
HG2abcpp	Mercury (Hg+2) ABC transporter (periplasm)	hg2[c] + atp[c] + h2o[c] -> h[c] + adp[c] + pi[c] + hg2[p]	ECD_03318			Inorganic Ion Transport and Metabolism	0	0	1000	0	4			29020004
HG2t3pp	Mercury (Hg+2) transport out via proton antiport (periplasm)	h[p] + hg2[c] -> h[c] + hg2[p]	ECD_03800			Inorganic Ion Transport and Metabolism	0	0	1000	0	3			29020004
HG2tex	Mercury (Hg+2) transport via diffusion (extracellular to periplasm)	hg2[e] <=> hg2[p]	( ECD_01348 or ECD_00238 or ECD_00933 or ECD_02142 )			Transport, Outer Membrane Porin	1	-1000	1000	0				29020004
HISTD	Histidinol dehydrogenase	2 nad[c] + h2o[c] + histd[c] -> 3 h[c] + his__L[c] + 2 nadh[c]	ECD_01922			Histidine Metabolism	0	0	1000	0	4	1.1.1.23	R01158	29020004
HISTP	Histidinol-phosphatase	hisp[c] + h2o[c] -> pi[c] + histd[c]	ECD_01924			Histidine Metabolism	0	0	1000	0	2	3.1.3.15	R03013	29020004
HISabcpp	L-histidine transport via ABC system (periplasm)	his__L[p] + atp[c] + h2o[c] -> h[c] + adp[c] + pi[c] + his__L[c]	( ECD_02233 and ECD_02232 and ECD_02231 and ECD_02234 )			Transport, Inner Membrane	0	0	1000	0	3	3.6.3.21		29020004
HISt2rpp	L-histidine reversible transport via proton symport (periplasm)	h[p] + his__L[p] <=> h[c] + his__L[c]	ECD_00111			Transport, Inner Membrane	1	-1000	1000	0	4			29020004
HIStex	L-histidine transport via diffusion (extracellular to periplasm)	his__L[e] <=> his__L[p]	( ECD_01348 or ECD_00238 or ECD_00933 or ECD_02142 )			Transport, Outer Membrane Porin	1	-1000	1000	0				29020004
HKNDDH	2-hydroxy-6-ketonona-2,4-dienedioic acid hydrolase	h2o[c] + hkndd[c] -> h[c] + succ[c] + op4en[c]	ECD_00303			Alternate Carbon Metabolism	0	0	1000	0	4	3.7.1.14	R02603	29020004
HKNTDH	2-hydroxy-6-ketononotrienedioate hydrolase	hkntd[c] + h2o[c] -> h[c] + fum[c] + op4en[c]	ECD_00303			Alternate Carbon Metabolism	0	0	1000	0	4	3.7.1.14	R06789	29020004
HMBS	Hydroxymethylbilane synthase	h2o[c] + 4 ppbng[c] -> 4 nh4[c] + hmbil[c]	ECD_03680			Cofactor and Prosthetic Group Biosynthesis	0	0	1000	0	4	2.5.1.61; 4.3.1.8	R00084	29020004
HMPK1	Hydroxymethylpyrimidine kinase (ATP)	atp[c] + 4ahmmp[c] -> h[c] + adp[c] + 4ampm[c]	( ECD_02031 or ECD_02318 )			Cofactor and Prosthetic Group Biosynthesis	0	0	1000	0	4	2.7.1.49	R03471	29020004
HOMt2pp	L-homoserineserine efflux via proton symport	h[p] + hom__L[c] -> h[c] + hom__L[p]	( ECD_00780 or ECD_03703 )			Transport, Inner Membrane	0	0	1000	0	3			29020004
HOMtex	L-homoserine transport via diffusion (extracellular to periplasm)	hom__L[e] <=> hom__L[p]	( ECD_01348 or ECD_00238 or ECD_00933 or ECD_02142 )			Transport, Outer Membrane Porin	1	-1000	1000	0				29020004
HOPNTAL	4-hydroxy-2-oxopentanoate aldolase	4h2opntn[c] -> pyr[c] + acald[c]	ECD_00306			Alternate Carbon Metabolism	0	0	1000	0	4	4.1.2.-; 4.1.2.n4; 4.1.3.39	R00750	29020004
HPPK2	6-hydroxymethyl-dihydropterin pyrophosphokinase	atp[c] + 6hmhpt[c] -> h[c] + 6hmhptpp[c] + amp[c]	ECD_00141			Cofactor and Prosthetic Group Biosynthesis	0	0	1000	0	4	2.7.6.3	R03503	29020004
HPPPNDO	2,3-dihydroxypheylpropionate 1,2-dioxygenase	dhpppn[c] + o2[c] -> h[c] + hkndd[c]	ECD_00302			Alternate Carbon Metabolism	0	0	1000	0	4	1.13.11.16	R04376	29020004
HPPPNt2rpp	3-(3-hydroxyphenyl)propionate transport via proton symport, reversible (periplasm)	h[p] + 3hpppn[p] <=> h[c] + 3hpppn[c]	ECD_00307			Transport, Inner Membrane	1	-1000	1000	0	2			29020004
HPPPNtex	3-(3-hydroxyphenyl)propionate transport via diffusion (extracellular to periplasm)	3hpppn[e] <=> 3hpppn[p]	( ECD_02142 or ECD_00933 or ECD_01348 or ECD_00238 )			Transport, Outer Membrane Porin	1	-1000	1000	0				29020004
HPYRI	Hydroxypyruvate isomerase	hpyr[c] <=> 2h3oppan[c]	ECD_00458			Alternate Carbon Metabolism	1	-1000	1000	0	4	5.3.1.22	R01394	29020004
HPYRP	3-phosphohydroxypyruvate phosphatase	h2o[c] + 3php[c] -> pi[c] + hpyr[c]	ECD_01783			Alternate Carbon Metabolism	0	0	1000	0	4			29020004
HPYRRx	Hydroxypyruvate reductase (NADH)	h[c] + hpyr[c] + nadh[c] -> nad[c] + glyc__R[c]	( ECD_01030 or ECD_03403 )			Alternate Carbon Metabolism	0	0	1000	0	4	1.1.1.26; 1.1.1.29; 1.1.1.81	R01388	29020004
HPYRRy	Hydroxypyruvate reductase (NADPH)	h[c] + hpyr[c] + nadph[c] -> nadp[c] + glyc__R[c]	( ECD_01030 or ECD_03403 )			Alternate Carbon Metabolism	0	0	1000	0	4	1.1.1.-; 1.1.1.79; 1.1.1.81	R01392	29020004
HSDy	Homoserine dehydrogenase (NADPH)	hom__L[c] + nadp[c] <=> h[c] + aspsa[c] + nadph[c]	( ECD_03826 or ECD_00002 )			Threonine and Lysine Metabolism	1	-1000	1000	0	0	1.1.1.3	R01775	29020004
HSK	Homoserine kinase	hom__L[c] + atp[c] -> h[c] + adp[c] + phom[c]	ECD_00003			Threonine and Lysine Metabolism	0	0	1000	0	4	2.7.1.39	R01771	29020004
HSST	Homoserine O-succinyltransferase	hom__L[c] + succoa[c] -> suchms[c] + coa[c]	ECD_03885			Methionine Metabolism	0	0	1000	0	4	2.3.1.46	R01777	29020004
HSTPT	Histidinol-phosphate transaminase	glu__L[c] + imacp[c] -> akg[c] + hisp[c]	ECD_01923			Histidine Metabolism	0	0	1000	0	2	2.6.1.9	R03243	29020004
HXAND	Hypoxanthine dehydrogenase	nad[c] + h2o[c] + hxan[c] -> h[c] + xan[c] + nadh[c]	( ECD_02700 and ECD_02699 and ECD_02701 )			Nucleotide Salvage Pathway	0	0	1000	0	2	1.17.1.4	R01768	29020004
HXAtex	Hexanoate transport via diffusion (extracellular to periplasm)	hxa[e] <=> hxa[p]	( ECD_01348 or ECD_00238 or ECD_00933 or ECD_02142 )			Transport, Outer Membrane Porin	1	-1000	1000	0				29020004
HXCT	Acetyl-CoA:hexanoate-CoA transferase	accoa[c] + hxa[c] -> ac[c] + hxcoa[c]	( ECD_02149 and ECD_02148 )			Alternate Carbon Metabolism	0	0	1000	0	4	2.8.3.8		29020004
HXPRT	Hypoxanthine phosphoribosyltransferase (Hypoxanthine)	prpp[c] + hxan[c] -> imp[c] + ppi[c]	( ECD_00233 or ECD_00124 )			Nucleotide Salvage Pathway	0	0	1000	0	4	2.4.2.8	R01132	29020004
HYD1pp	Hydrogenase (ubiquinone-8: 2 protons) (periplasm)	2 h[c] + q8[c] + h2[c] -> 2 h[p] + q8h2[c]	(( ECD_02872 and ECD_02870 and ECD_02873 and ECD_02871 ) or ( ECD_00977 and ECD_00976 and ECD_00975 ) or ( ECD_02571 and ECD_02574 and ECD_02572 and ECD_02573 and ECD_02570 and ECD_02569 ))			Oxidative Phosphorylation	0	0	1000	0	4			29020004
HYD2pp	Hydrogenase (menaquinone8: 2 protons) (periplasm)	2 h[c] + mqn8[c] + h2[c] -> 2 h[p] + mql8[c]	(( ECD_00977 and ECD_00976 and ECD_00975 ) or ( ECD_02872 and ECD_02870 and ECD_02873 and ECD_02871 ))			Oxidative Phosphorylation	0	0	1000	0	4			29020004
HYD3pp	Hydrogenase (Demethylmenaquinone-8: 2 protons) (periplasm)	2 h[c] + 2dmmq8[c] + h2[c] -> 2 h[p] + 2dmmql8[c]	(( ECD_00977 and ECD_00976 and ECD_00975 ) or ( ECD_02872 and ECD_02870 and ECD_02873 and ECD_02871 ))			Oxidative Phosphorylation	0	0	1000	0	4	1.18.99.1		29020004
HYPOE	Hypothetical enyme	pyam5p[c] + h2o[c] -> pydam[c] + pi[c]				Cofactor and Prosthetic Group Biosynthesis	0	0	1000	0	0	3.1.3.74	R02494	29020004
HYXNtex	Hypoxanthine transport via diffusion (extracellular to periplasm)	hxan[e] <=> hxan[p]	( ECD_00933 or ECD_02142 or ECD_00238 or ECD_01348 )			Transport, Outer Membrane Porin	1	-1000	1000	0				29020004
HYXNtpp	Hypoxanthine transport (periplasm)	hxan[p] <=> hxan[c]	( ECD_03936 or ECD_02717 )			Transport, Inner Membrane	1	-1000	1000	0	3			29020004
Htex	Proton transport via diffusion (extracellular to periplasm)	h[e] <=> h[p]	( ECD_01348 or ECD_00238 or ECD_00933 or ECD_02142 )			Transport, Outer Membrane Porin	1	-1000	1000	0				29020004
I2FE2SR	ISC [2Fe-2S] regeneration	iscssh[c] + 2fe1s[c] + iscu[c] -> 4 h[c] + iscu_2fe2s[c] + iscs[c]	( ECD_02421 and ECD_02422 )			Cofactor and Prosthetic Group Biosynthesis	0	0	1000	0	1			29020004
I2FE2SS	ISC [2Fe-2S] Synthesis	2 iscssh[c] + fadh2[c] + 2 fe2[c] + iscu[c] -> 6 h[c] + iscu_2fe2s[c] + 2 iscs[c] + fad[c]	( ECD_02422 and ECD_02421 )			Cofactor and Prosthetic Group Biosynthesis	0	0	1000	0	2			29020004
I2FE2SS2	ISC [2Fe-2S] Synthesis II	2 iscssh[c] + iscu_2fe2s[c] + fadh2[c] + 2 fe2[c] -> 6 h[c] + iscu_2fe2s2[c] + 2 iscs[c] + fad[c]	( ECD_02422 and ECD_02421 )			Cofactor and Prosthetic Group Biosynthesis	0	0	1000	0	2			29020004
I2FE2ST	ISC [2Fe-2S] Transfer	4 h[c] + iscu_2fe2s[c] -> 2fe2s[c] + iscu[c]	( ECD_02421 and ECD_02420 )			Cofactor and Prosthetic Group Biosynthesis	0	0	1000	0	2			29020004
I4FE4SR	ISC [4Fe-4S] Reduction	2 h[c] + fadh2[c] + iscu_2fe2s2[c] -> iscu_4fe4s[c] + fad[c]	ECD_02421			Cofactor and Prosthetic Group Biosynthesis	0	0	1000	0	2			29020004
I4FE4ST	ISC [4Fe-4S] Transfer	4 h[c] + iscu_4fe4s[c] -> iscu[c] + 4fe4s[c]	( ECD_02421 and ECD_02420 )			Cofactor and Prosthetic Group Biosynthesis	0	0	1000	0	2			29020004
ICDHyr	Isocitrate dehydrogenase (NADP)	nadp[c] + icit[c] <=> akg[c] + nadph[c] + co2[c]	ECD_01134			Citric Acid Cycle	1	-1000	1000	0	1	1.1.1.42	R00267	29020004
ICHORS_copy1	R_ICHORS_copy1	chor[c] -> ichor[c]	ECD_00560			Cofactor and Prosthetic Group Biosynthesis	0	0	1000	0	4	5.4.4.2	R01717	29020004
ICHORS_copy2	R_ICHORS_copy2	chor[c] <=> ichor[c]	ECD_02192			Cofactor and Prosthetic Group Biosynthesis	1	-1000	1000	0	4	5.4.4.2	R01717	29020004
ICHORT	Isochorismatase	ichor[c] + h2o[c] -> pyr[c] + 23ddhb[c]	ECD_00562			Cofactor and Prosthetic Group Biosynthesis	0	0	1000	0	4	3.3.2.1	R03037	29020004
ICL	Isocitrate lyase	icit[c] -> glx[c] + succ[c]	ECD_03887			Anaplerotic Reactions	0	0	1000	0	1	4.1.3.1	R00479	29020004
ICYSDS	ISC Cysteine desulfuration	cys__L[c] + iscs[c] -> iscssh[c] + ala__L[c]	ECD_02422			Cofactor and Prosthetic Group Biosynthesis	0	0	1000	0	2			29020004
IDOND	L-idonate 5-dehydrogenase	h[c] + 5dglcn[c] + nadh[c] <=> nad[c] + idon__L[c]	ECD_04133			Alternate Carbon Metabolism	1	-1000	1000	0	4	1.1.1.264; 1.1.1.366	R05683	29020004
IDOND2	L-indonate 5-dehydrogenase (NADP)	h[c] + 5dglcn[c] + nadph[c] -> idon__L[c] + nadp[c]	ECD_04133			Alternate Carbon Metabolism	0	0	1000	0	4	1.1.1.264	R05684	29020004
IDONt2rpp	L-idonate transport via proton symport, reversible (periplasm)	h[p] + idon__L[p] <=> h[c] + idon__L[c]	ECD_04131			Transport, Inner Membrane	1	-1000	1000	0	4	3.6.3.-		29020004
IDONtex	L-idonate transport via diffusion (extracellular to periplasm)	idon__L[e] <=> idon__L[p]	( ECD_01348 or ECD_00238 or ECD_00933 or ECD_02142 )			Transport, Outer Membrane Porin	1	-1000	1000	0				29020004
IG3PS	Imidazole-glycerol-3-phosphate synthase	gln__L[c] + prlp[c] -> h[c] + aicar[c] + eig3p[c] + glu__L[c]	( ECD_01925 and ECD_01927 )			Histidine Metabolism	0	0	1000	0	4	2.4.2.-; 4.1.3.-; 4.3.2.M2	R04558	29020004
IGPDH	Imidazoleglycerol-phosphate dehydratase	eig3p[c] -> h2o[c] + imacp[c]	ECD_01924			Histidine Metabolism	0	0	1000	0	2	4.2.1.19	R03457	29020004
IGPS	Indole-3-glycerol-phosphate synthase	h[c] + 2cpr5p[c] -> 3ig3p[c] + h2o[c] + co2[c]	ECD_01236			Tyrosine, Tryptophan, and Phenylalanine Metabolism	0	0	1000	0	4	4.1.1.48	R03508	29020004
ILETA	Isoleucine transaminase	akg[c] + ile__L[c] <=> glu__L[c] + 3mop[c]	ECD_03648			Valine, Leucine, and Isoleucine Metabolism	1	-1000	1000	0	4	2.6.1.42	R02199	29020004
ILEabcpp	L-isoleucine transport via ABC system (periplasm)	atp[c] + ile__L[p] + h2o[c] -> h[c] + adp[c] + pi[c] + ile__L[c]	( ECD_03306 and ECD_03304 and ECD_03305 and ECD_03309 and ECD_03303 )			Transport, Inner Membrane	0	0	1000	0	4			29020004
ILEt2rpp	L-isoleucine reversible transport via proton symport (periplasm)	h[p] + ile__L[p] -> h[c] + ile__L[c]	ECD_00349			Transport, Inner Membrane	0	0	1000	0	2			29020004
ILEt3pp	L-isoleucine transport out via proton antiport (periplasm)	h[p] + ile__L[c] -> h[c] + ile__L[p]	ECD_04011			Transport, Inner Membrane	0	0	1000	0	4			29020004
ILEtex	L-isoleucine transport via diffusion (extracellular to periplasm)	ile__L[e] <=> ile__L[p]	( ECD_01348 or ECD_00238 or ECD_00933 or ECD_02142 )			Transport, Outer Membrane Porin	1	-1000	1000	0				29020004
IMPC	IMP cyclohydrolase	imp[c] + h2o[c] <=> fprica[c]	ECD_03883			Purine and Pyrimidine Biosynthesis	1	-1000	1000	0	2	2.1.2.3; 3.5.4.10	R01127	29020004
IMPD	IMP dehydrogenase	nad[c] + imp[c] + h2o[c] -> h[c] + xmp[c] + nadh[c]	ECD_02400			Purine and Pyrimidine Biosynthesis	0	0	1000	0	4	1.1.1.205	R01130	29020004
IMPtex	IMP transport via diffusion (extracellular to periplasm)	imp[e] <=> imp[p]	( ECD_01348 or ECD_00238 or ECD_00933 or ECD_02142 )			Transport, Outer Membrane Porin	1	-1000	1000	0				29020004
INDOLEt2pp	Indole transport via proton symport, irreversible (periplasm)	h[c] + indole[c] -> h[p] + indole[p]	( ECD_03123 and ECD_03124 and ECD_02907 )			Transport, Inner Membrane	0	0	1000	0	4			29020004
INDOLEt2rpp	Indole transport via proton symport, reversible (periplasm)	h[p] + indole[p] -> h[c] + indole[c]	ECD_03028			Transport, Inner Membrane	0	0	1000	0	2			29020004
INDOLEtex	Indole transport via diffusion (extracellular to periplasm)	indole[e] <=> indole[p]	( ECD_01348 or ECD_00238 or ECD_00933 or ECD_02142 )			Transport, Outer Membrane Porin	1	-1000	1000	0				29020004
INSH	Inosine hydrolase	ins[c] + h2o[c] -> rib__D[c] + hxan[c]	ECD_00034			Nucleotide Salvage Pathway	0	0	1000	0	4	3.2.2.1; 3.2.2.2; 3.2.2.8	R01770	29020004
INSK	Insosine kinase	atp[c] + ins[c] -> h[c] + adp[c] + imp[c]	ECD_00428			Nucleotide Salvage Pathway	0	0	1000	0	4	2.7.1.73	R01131	29020004
INSTtex	Inositol transport via diffusion (extracellular to periplasm)	inost[e] <=> inost[p]	( ECD_01348 or ECD_00238 or ECD_00933 or ECD_02142 )			Transport, Outer Membrane Porin	1	-1000	1000	0				29020004
INSt2pp	Inosine transport in via proton symport (periplasm)	h[p] + ins[p] -> h[c] + ins[c]	( ECD_02794 or ECD_02302 )			Transport, Inner Membrane	0	0	1000	0	3			29020004
INSt3pp	Inosine transport out via proton antiport (perisplasm)	h[p] + ins[c] -> h[c] + ins[p]	ECD_03546			Transport, Inner Membrane	0	0	1000	0	2			29020004
INStex	Inosine transport via diffusion (extracellular to periplasm)	ins[e] <=> ins[p]	ECD_00359			Transport, Outer Membrane	1	-1000	1000	0	3			29020004
IPDDI	Isopentenyl-diphosphate D-isomerase	ipdp[c] <=> dmpp[c]	ECD_02721			Cofactor and Prosthetic Group Biosynthesis	1	-1000	1000	0	3	5.3.3.2	R01123	29020004
IPDPS	1-hydroxy-2-methyl-2-(E)-butenyl 4-diphosphate reductase (ipdp)	h[c] + h2mb4p[c] + nadh[c] -> nad[c] + h2o[c] + ipdp[c]	ECD_00033			Cofactor and Prosthetic Group Biosynthesis	0	0	1000	0	4	1.17.1.2		29020004
IPMD	3-isopropylmalate dehydrogenase	nad[c] + 3c2hmp[c] -> h[c] + 3c4mop[c] + nadh[c]	( ECD_00075 or ECD_01770 )			Valine, Leucine, and Isoleucine Metabolism	0	0	1000	0	4	1.1.1.85	R04426	29020004
IPPMIa	3-isopropylmalate dehydratase	3c2hmp[c] <=> h2o[c] + 2ippm[c]	( ECD_00073 and ECD_00074 )			Valine, Leucine, and Isoleucine Metabolism	1	-1000	1000	0	2	4.2.1.33	R04001	29020004
IPPMIb	2-isopropylmalate hydratase	h2o[c] + 2ippm[c] <=> 3c3hmp[c]	( ECD_00073 and ECD_00074 )			Valine, Leucine, and Isoleucine Metabolism	1	-1000	1000	0	2	4.2.1.33	R03968	29020004
IPPS	2-isopropylmalate synthase	accoa[c] + 3mob[c] + h2o[c] -> h[c] + 3c3hmp[c] + coa[c]	ECD_00076			Valine, Leucine, and Isoleucine Metabolism	0	0	1000	0	3	2.3.3.13	R01213	29020004
ISETACabcpp	Isethionate transport via ABC system (periplasm)	isetac[p] + atp[c] + h2o[c] -> h[c] + adp[c] + pi[c] + isetac[c]	(( ECD_00316 and ECD_00315 and ECD_00317 ) or ( ECD_00938 and ECD_00937 and ECD_00940 ))			Transport, Inner Membrane	0	0	1000	0	4			29020004
ISETACtex	Isethionate transport via diffusion (extracellular to periplasm)	isetac[e] <=> isetac[p]	( ECD_01348 or ECD_00238 or ECD_00933 or ECD_02142 )			Transport, Outer Membrane Porin	1	-1000	1000	0				29020004
K2L4Aabcpp	KDO(2)-lipid IV A transport via ABC system (periplasm)	atp[c] + h2o[c] + kdo2lipid4[c] -> h[c] + adp[c] + pi[c] + kdo2lipid4[p]	ECD_00918			Transport, Inner Membrane	0	0	1000	0	4			29020004
K2L4Aabctex	KDO(2)-lipid IV A transport via ABC system (periplasm to extracellular)	atp[c] + kdo2lipid4[p] + h2o[c] -> h[c] + adp[c] + pi[c] + kdo2lipid4[e]	( ECD_00058 and ECD_03066 and ECD_04127 and ECD_04128 and ECD_03064 and ECD_03065 and ECD_00610 )			Lipopolysaccharide Biosynthesis / Recycling	0	0	1000	0	4			29020004
KARA1	Ketol-acid reductoisomerase (2,3-dihydroxy-3-methylbutanoate)	23dhmb[c] + nadp[c] <=> h[c] + alac__S[c] + nadph[c]	ECD_03652			Valine, Leucine, and Isoleucine Metabolism	1	-1000	1000	0	4	1.1.1.383; 1.1.1.86	R04439	29020004
KARA2	Ketol-acid reductoisomerase (2-Acetolactate)	h[c] + 2ahbut[c] + nadph[c] <=> nadp[c] + 23dhmp[c]	ECD_03652			Valine, Leucine, and Isoleucine Metabolism	1	-1000	1000	0	4	1.1.1.86		29020004
KAS14	Beta-ketoacyl-ACP synthase	h[c] + acACP[c] + malACP[c] -> actACP[c] + co2[c] + ACP[c]	( ECD_02248 or ECD_01091 )			Membrane Lipid Metabolism	0	0	1000	0	4	2.3.1.-; 2.3.1.179; 2.3.1.180; 2.3.1.41; 2.3.1.85; 2.3.1.86	R04355	29020004
KAS15	Beta-ketoacyl-ACP synthase (2)	h[c] + accoa[c] + malACP[c] -> actACP[c] + coa[c] + co2[c]	ECD_01087			Membrane Lipid Metabolism	0	0	1000	0	4	2.3.1.180	R10707	29020004
KDOCT2	3-deoxy-manno-octulosonate cytidylyltransferase	ctp[c] + kdo[c] -> ppi[c] + ckdo[c]	ECD_00922			Lipopolysaccharide Biosynthesis / Recycling	0	0	1000	0	4	2.7.7.38		29020004
KDOPP	3-deoxy-manno-octulosonate-8-phosphatase	h2o[c] + kdo8p[c] -> pi[c] + kdo[c]	ECD_03063			Lipopolysaccharide Biosynthesis / Recycling	0	0	1000	0	4	3.1.3.45		29020004
KDOPS	3-deoxy -D-manno-octulosonic -acid 8-phosphate synthase	pep[c] + h2o[c] + ara5p[c] -> pi[c] + kdo8p[c]	ECD_01190			Lipopolysaccharide Biosynthesis / Recycling	0	0	1000	0	4	2.5.1.55	R03254	29020004
KDUI	5-keto-4-deoxyuronate isomerase	dt5hsu[c] -> dkdglcn[c]	ECD_02691			Cell Envelope Biosynthesis	0	0	1000	0	4			29020004
KG6PDC	3-keto-L-gulonate 6-phosphate decarboxylase	h[c] + 3dhgulnp[c] -> xu5p__L[c] + co2[c]	( ECD_04063 or ECD_03433 )			Alternate Carbon Metabolism	0	0	1000	0	4	4.1.1.85	R07125	29020004
Kabcpp	Potassium ABC transporter (periplasm)	atp[c] + h2o[c] + k[p] -> h[c] + adp[c] + pi[c] + k[c]	(( ECD_00654 and ECD_00655 and ECD_00653 ) or ( ECD_00654 and ECD_00655 and ECD_00653 and ECD_00656 ))			Inorganic Ion Transport and Metabolism	0	0	1000	0	4	3.6.3.10; 3.6.3.12		29020004
Kt2pp	Potassium transport in via proton symport (periplasm)	h[p] + k[p] -> h[c] + k[c]	(( ECD_01339 and ECD_01268 and ECD_03140 ) or ( ECD_01268 and ECD_03740 and ECD_03140 ) or ECD_01224 or ECD_03631 )			Inorganic Ion Transport and Metabolism	0	0	1000	0	3			29020004
Kt3pp	Potassium transport out via proton antiport (periplasm)	h[p] + k[c] -> h[c] + k[p]	( ECD_01194 or ECD_03201 or ECD_00051 or ECD_00809 )			Inorganic Ion Transport and Metabolism	0	0	1000	0	4			29020004
Ktex	Potassium transport via diffusion (extracellular to periplasm)	k[e] <=> k[p]	( ECD_01348 or ECD_00238 or ECD_00933 or ECD_02142 )			Transport, Outer Membrane Porin	1	-1000	1000	0				29020004
LA4NTpp	4-amino-4-deoxy-L-arabinotransferase (LPS lipid A modification, periplasmic face of membrane))	uLa4n[p] + tc_colipa[p] -> udcpp[p] + tc_acolipa[p]	ECD_02183			Lipopolysaccharide Biosynthesis / Recycling	0	0	1000	0	4			29020004
LACZ	B-galactosidase	lcts[c] + h2o[c] -> glc__D[c] + gal[c]	ECD_00298			Alternate Carbon Metabolism	0	0	1000	0	4	3.2.1.108; 3.2.1.23	R01100; R06114	29020004
LACZpp	B-galactosidase	h2o[p] + lcts[p] -> gal[p] + glc__D[p]	ECD_02062			Alternate Carbon Metabolism	0	0	1000	0	4	3.2.1.108; 3.2.1.23	R01100; R06114	29020004
LADGMDH	L-alanyl-gamma-D-glutamyl-meso-diaminopimelate hydrolase	h2o[c] + LalaDgluMdap[c] -> 26dap__M[c] + LalaDglu[c]	ECD_01303			Murein Recycling	0	0	1000	0	4			29020004
LALADGLUtex	L-alanyl-D-glutamate transport via diffusion (extracellular to periplasm)	LalaDglu[e] <=> LalaDglu[p]	( ECD_00238 or ECD_02142 or ECD_01348 or ECD_00933 )			Transport, Outer Membrane Porin	1	-1000	1000	0	0			29020004
LALADGLUtpp	L-alanyl-D-glutamate transport in via proton symport (periplasm)	h[p] + LalaDglu[p] -> h[c] + LalaDglu[c]	( ECD_03345 or ECD_00669 or ECD_01604 or ECD_04001 )			Transport, Inner Membrane	0	0	1000	0	3			29020004
LALALGLUtex	L-alanyl-L-glutamate transport via diffusion (extracellular to periplasm)	LalaLglu[e] <=> LalaLglu[p]	( ECD_00933 or ECD_01348 or ECD_00238 or ECD_02142 )			Transport, Outer Membrane Porin	1	-1000	1000	0	0			29020004
LALALGLUtpp	L-alanyl-L-glutamate transport in via proton symport (periplasm)	h[p] + LalaLglu[p] -> h[c] + LalaLglu[c]	( ECD_04001 or ECD_01604 or ECD_03345 or ECD_00669 )			Transport, Inner Membrane	0	0	1000	0	3			29020004
LALDO2x	D-Lactaldehyde:NAD+ 1-oxidoreductase	h[c] + mthgxl[c] + nadh[c] -> nad[c] + lald__D[c]	ECD_03831			Methylglyoxal Metabolism	0	0	1000	0	3	1.1.1.78; 1.1.1.79	R02527	29020004
LALDO3	L-Lactaldehyde:NADP+ 1-oxidoreductase	h[c] + mthgxl[c] + nadph[c] -> lald__L[c] + nadp[c]				Methylglyoxal Metabolism	0	0	1000	0	3	1.1.1.283; 1.2.1.49	R02260	29020004
LALGP	L-alanyl-gamma-L-glutamate peptidase	h2o[c] + LalaLglu[c] -> glu__L[c] + ala__L[c]	ECD_00232			Murein Recycling	0	0	1000	0	4	3.4.13.18		29020004
LCADi	Lactaldehyde dehydrogenase	nad[c] + lald__L[c] + h2o[c] -> 2 h[c] + lac__L[c] + nadh[c]	ECD_01370			Alternate Carbon Metabolism	0	0	1000	0	4	1.2.1.22	R01446	29020004
LCARS	Lacaldehyde reductase (S-propane-1,2-diol forming)	h[c] + lald__L[c] + nadh[c] <=> nad[c] + 12ppd__S[c]	ECD_02644			Alternate Carbon Metabolism	1	-1000	1000	0	4	1.1.1.77	R02258	29020004
LCARSyi	Lacaldehyde reductase (S-propane-1,2-diol forming)	h[c] + lald__L[c] + nadph[c] -> nadp[c] + 12ppd__S[c]	ECD_00280			Alternate Carbon Metabolism	0	0	1000	0	4			29020004
LCTSt3ipp	Lactose transport via proton aniport (periplasm)	lcts[c] + h[p] -> h[c] + lcts[p]	( ECD_02099 or ECD_01485 or ECD_00072 )			Transport, Inner Membrane	0	0	1000	0	3			29020004
LCTStex	Lactose transport via diffusion (extracellular to periplasm)	lcts[e] <=> lcts[p]	( ECD_01348 or ECD_00238 or ECD_00933 or ECD_02142 )			Transport, Outer Membrane Porin	1	-1000	1000	0				29020004
LCTStpp	Lactose transport via proton symport (periplasm)	h[p] + lcts[p] -> h[c] + lcts[c]	ECD_00297			Transport, Inner Membrane	0	0	1000	0	4			29020004
LDGUNPD	Linear diguanylate phosphodiesterase	5pg35pg[c] + h2o[c] -> h[c] + 2 gmp[c]	ECD_01262			Nucleotide Salvage Pathway	0	0	1000	0	3			29020004
LDH_D	D-lactate dehydrogenase	nad[c] + lac__D[c] <=> h[c] + pyr[c] + nadh[c]	ECD_01352			Pyruvate Metabolism	1	-1000	1000	0	3	1.1.1.28	R00704	29020004
LDH_D2	D-lactate dehydrogenase	q8[c] + lac__D[c] -> q8h2[c] + pyr[c]	ECD_02063			Oxidative Phosphorylation	0	0	1000	0	4			29020004
LEUTAi	Leucine transaminase (irreversible)	4mop[c] + glu__L[c] -> akg[c] + leu__L[c]	( ECD_03648 or ECD_03926 )			Valine, Leucine, and Isoleucine Metabolism	0	0	1000	0	4	2.6.1.42; 2.6.1.6; 2.6.1.67	R01090	29020004
LEUabcpp	L-leucine transport via ABC system (periplasm)	atp[c] + h2o[c] + leu__L[p] -> h[c] + adp[c] + pi[c] + leu__L[c]	(( ECD_03303 and ECD_03309 and ECD_03304 and ECD_03306 and ECD_03305 ) or ( ECD_03306 and ECD_03305 and ECD_03307 and ECD_03304 and ECD_03303 ))			Transport, Inner Membrane	0	0	1000	0	4			29020004
LEUt2rpp	L-leucine reversible transport via proton symport (periplasm)	h[p] + leu__L[p] -> h[c] + leu__L[c]	ECD_00349			Transport, Inner Membrane	0	0	1000	0	2			29020004
LEUt3pp	L-leucine transport out via proton antiport (periplasm)	h[p] + leu__L[c] -> h[c] + leu__L[p]	( ECD_01768 or ECD_04011 )			Transport, Inner Membrane	0	0	1000	0	3			29020004
LEUtex	L-leucine transport via diffusion (extracellular to periplasm)	leu__L[e] <=> leu__L[p]	( ECD_01348 or ECD_00238 or ECD_00933 or ECD_02142 )			Transport, Outer Membrane Porin	1	-1000	1000	0				29020004
LGTHL	Lactoylglutathione lyase	gthrd[c] + mthgxl[c] -> lgt__S[c]	ECD_01621			Methylglyoxal Metabolism	0	0	1000	0	4	4.4.1.5	R02530	29020004
LIPACabcpp	Lipid (cold) A transport via ABC system (periplasm)	atp[c] + h2o[c] + lipa_cold[c] -> h[c] + adp[c] + lipa_cold[p] + pi[c]	ECD_00918			Lipopolysaccharide Biosynthesis / Recycling	0	0	1000	0	4			29020004
LIPAHT2ex	Truncated core oligosaccharide lipid A:hexadecanoate transferase (n-C16:0) (extracellular membrane)	h[e] + hdca[e] + tc_colipa[e] -> h2o[e] + tc_hacolipa[e]	ECD_00592			Lipopolysaccharide Biosynthesis / Recycling	0	0	1000	0	3			29020004
LIPAHTex	Lipid A:hexadecanoate transferase (n-C16:0) (extracellular membrane)	h[e] + lipa[e] + hdca[e] -> halipa[e] + h2o[e]	ECD_00592			Lipopolysaccharide Biosynthesis / Recycling	0	0	1000	0	4			29020004
LIPAMPL	Lipoyl-adenylate protein ligase	lipoamp[c] -> lipopb[c] + amp[c]	ECD_04262			Cofactor and Prosthetic Group Biosynthesis	0	0	1000	0	4			29020004
LIPATPT	Lipoate-ATP adenylate transferase	atp[c] + lipoate[c] -> ppi[c] + lipoamp[c]	ECD_04262			Cofactor and Prosthetic Group Biosynthesis	0	0	1000	0	4	2.7.7.63; 6.3.1.20	R07770	29020004
LIPAabcpp	Lipid A transport via ABC system (periplasm)	lipa[c] + atp[c] + h2o[c] -> h[c] + adp[c] + pi[c] + lipa[p]	ECD_00918			Lipopolysaccharide Biosynthesis / Recycling	0	0	1000	0	4			29020004
LIPAabctex	Lipid A transport via ABC system (periplasm to extracellular)	lipa[p] + atp[c] + h2o[c] -> h[c] + adp[c] + pi[c] + lipa[e]	( ECD_00058 and ECD_03066 and ECD_04127 and ECD_04128 and ECD_03064 and ECD_03065 and ECD_00610 )			Lipopolysaccharide Biosynthesis / Recycling	0	0	1000	0	4			29020004
LIPOCT	Lipoyl(octanoyl) transferase	h[c] + ocACP[c] -> octapb[c] + ACP[c]	ECD_00599			Cofactor and Prosthetic Group Biosynthesis	0	0	1000	0	4			29020004
LIPOS	Lipoate synthase	h[c] + octapb[c] + nad[c] + 2 amet[c] + 4fe4s[c] -> 2 met__L[c] + 2 dad_5[c] + 2 fe2[c] + lipopb[c] + 2fe2s[c] + nadh[c]	ECD_00597			Cofactor and Prosthetic Group Biosynthesis	0	0	1000	0	4			29020004
LIPOt2pp	Lipoate transport via proton symport (periplasm)	h[p] + lipoate[p] -> h[c] + lipoate[c]				Transport, Inner Membrane	0	0	1000	0	2			29020004
LIPOtex	Lipoate transport via diffusion (extracellular to periplasm)	lipoate[e] <=> lipoate[p]	( ECD_00933 or ECD_01348 or ECD_02142 or ECD_00238 )			Transport, Outer Membrane Porin	1	-1000	1000	0	2			29020004
LKDRA	2-keto-3-deoxy-L-rhamnonate aldolase	lkdr[c] <=> lald__L[c] + pyr[c]	ECD_02171			Alternate Carbon Metabolism	1	-1000	1000	0	4			29020004
LPADSS	Lipid A disaccaride synthase	u23ga[c] + lipidX[c] -> h[c] + lipidAds[c] + udp[c]	ECD_00180			Lipopolysaccharide Biosynthesis / Recycling	0	0	1000	0	4	2.4.1.182	R04606	29020004
LPLIPAL1A120pp	Lysophospholipase L1 (2-acylglycerophosphotidate, n-C12:0) (periplasm)	1ddecg3p[p] + h2o[p] -> h[p] + ddca[p] + glyc3p[p]	ECD_00445			Glycerophospholipid Metabolism	0	0	1000	0	2	3.1.1.5		29020004
LPLIPAL1A140pp	Lysophospholipase L1 (2-acylglycerophosphotidate, n-C14:0) (periplasm)	h2o[p] + 1tdecg3p[p] -> h[p] + ttdca[p] + glyc3p[p]	ECD_00445			Glycerophospholipid Metabolism	0	0	1000	0	2	3.1.1.5		29020004
LPLIPAL1A141pp	Lysophospholipase L1 (2-acylglycerophosphotidate, n-C14:1) (periplasm)	h2o[p] + 1tdec7eg3p[p] -> h[p] + ttdcea[p] + glyc3p[p]	ECD_00445			Glycerophospholipid Metabolism	0	0	1000	0	2	3.1.1.5		29020004
LPLIPAL1A160pp	Lysophospholipase L1 (2-acylglycerophosphotidate, n-C16:0) (periplasm)	h2o[p] + 1hdecg3p[p] -> hdca[p] + h[p] + glyc3p[p]	ECD_00445			Glycerophospholipid Metabolism	0	0	1000	0	2	3.1.1.5		29020004
LPLIPAL1A161pp	Lysophospholipase L1 (2-acylglycerophosphotidate, n-C16:1) (periplasm)	h2o[p] + 1hdec9eg3p[p] -> h[p] + glyc3p[p] + hdcea[p]	ECD_00445			Glycerophospholipid Metabolism	0	0	1000	0	2			29020004
LPLIPAL1A180pp	Lysophospholipase L1 (2-acylglycerophosphotidate, n-C18:0) (periplasm)	1odecg3p[p] + h2o[p] -> h[p] + ocdca[p] + glyc3p[p]	ECD_00445			Glycerophospholipid Metabolism	0	0	1000	0	2	3.1.1.5		29020004
LPLIPAL1A181pp	Lysophospholipase L1 (2-acylglycerophosphotidate, n-C18:1) (periplasm)	h2o[p] + 1odec11eg3p[p] -> ocdcea[p] + h[p] + glyc3p[p]	ECD_00445			Glycerophospholipid Metabolism	0	0	1000	0	2			29020004
LPLIPAL1E120pp	Lysophospholipase L1 (2-acylglycerophosphoethanolamine, n-C12:0) (periplasm)	h2o[p] + 1agpe120[p] -> h[p] + g3pe[p] + ddca[p]	ECD_00445			Glycerophospholipid Metabolism	0	0	1000	0	2			29020004
LPLIPAL1E140pp	Lysophospholipase L1 (2-acylglycerophosphoethanolamine, n-C14:0) (periplasm)	h2o[p] + 1agpe140[p] -> h[p] + g3pe[p] + ttdca[p]	ECD_00445			Glycerophospholipid Metabolism	0	0	1000	0	2			29020004
LPLIPAL1E141pp	Lysophospholipase L1 (2-acylglycerophosphoethanolamine, n-C14:1) (periplasm)	h2o[p] + 1agpe141[p] -> h[p] + g3pe[p] + ttdcea[p]	ECD_00445			Glycerophospholipid Metabolism	0	0	1000	0	2			29020004
LPLIPAL1E160pp	Lysophospholipase L1 (2-acylglycerophosphoethanolamine, n-C16:0) (periplasm)	h2o[p] + 1agpe160[p] -> hdca[p] + h[p] + g3pe[p]	ECD_00445			Glycerophospholipid Metabolism	0	0	1000	0	2			29020004
LPLIPAL1E161pp	Lysophospholipase L1 (2-acylglycerophosphoethanolamine, n-C16:1) (periplasm)	h2o[p] + 1agpe161[p] -> h[p] + g3pe[p] + hdcea[p]	ECD_00445			Glycerophospholipid Metabolism	0	0	1000	0	2			29020004
LPLIPAL1E180pp	Lysophospholipase L1 (2-acylglycerophosphoethanolamine, n-C18:0) (periplasm)	h2o[p] + 1agpe180[p] -> h[p] + g3pe[p] + ocdca[p]	ECD_00445			Glycerophospholipid Metabolism	0	0	1000	0	2			29020004
LPLIPAL1E181pp	Lysophospholipase L1 (2-acylglycerophosphoethanolamine, n-C18:1) (periplasm)	h2o[p] + 1agpe181[p] -> ocdcea[p] + h[p] + g3pe[p]	ECD_00445			Glycerophospholipid Metabolism	0	0	1000	0	2			29020004
LPLIPAL1G120pp	Lysophospholipase L1 (2-acylglycerophosphoglycerol, n-C12:0) (periplasm)	h2o[p] + 1agpg120[p] -> h[p] + g3pg[p] + ddca[p]	ECD_00445			Glycerophospholipid Metabolism	0	0	1000	0	2			29020004
LPLIPAL1G140pp	Lysophospholipase L1 (2-acylglycerophosphoglycerol, n-C14:0) (periplasm)	h2o[p] + 1agpg140[p] -> h[p] + ttdca[p] + g3pg[p]	ECD_00445			Glycerophospholipid Metabolism	0	0	1000	0	2			29020004
LPLIPAL1G141pp	Lysophospholipase L1 (2-acylglycerophosphoglycerol, n-C14:1) (periplasm)	h2o[p] + 1agpg141[p] -> h[p] + ttdcea[p] + g3pg[p]	ECD_00445			Glycerophospholipid Metabolism	0	0	1000	0	2			29020004
LPLIPAL1G160pp	Lysophospholipase L1 (2-acylglycerophosphoglycerol, n-C16:0) (periplasm)	h2o[p] + 1agpg160[p] -> hdca[p] + h[p] + g3pg[p]	ECD_00445			Glycerophospholipid Metabolism	0	0	1000	0	2			29020004
LPLIPAL1G161pp	Lysophospholipase L1 (2-acylglycerophosphoglycerol, n-C16:1) (periplasm)	h2o[p] + 1agpg161[p] -> h[p] + g3pg[p] + hdcea[p]	ECD_00445			Glycerophospholipid Metabolism	0	0	1000	0	2			29020004
LPLIPAL1G180pp	Lysophospholipase L1 (2-acylglycerophosphoglycerol, n-C18:0) (periplasm)	h2o[p] + 1agpg180[p] -> h[p] + ocdca[p] + g3pg[p]	ECD_00445			Glycerophospholipid Metabolism	0	0	1000	0	2			29020004
LPLIPAL1G181pp	Lysophospholipase L1 (2-acylglycerophosphoglycerol, n-C18:1) (periplasm)	h2o[p] + 1agpg181[p] -> ocdcea[p] + h[p] + g3pg[p]	ECD_00445			Glycerophospholipid Metabolism	0	0	1000	0	2			29020004
LPLIPAL2A120	Lysophospholipase L2 (2-acylglycerophosphotidate, n-C12:0)	2ddecg3p[c] + h2o[c] -> 2 h[c] + glyc3p[c] + ddca[c]	ECD_03704			Glycerophospholipid Metabolism	0	0	1000	0	3	3.1.1.5		29020004
LPLIPAL2A140	Lysophospholipase L2 (2-acylglycerophosphotidate, n-C14:0)	2tdecg3p[c] + h2o[c] -> 2 h[c] + glyc3p[c] + ttdca[c]	ECD_03704			Glycerophospholipid Metabolism	0	0	1000	0	3	3.1.1.5		29020004
LPLIPAL2A141	Lysophospholipase L2 (2-acylglycerophosphotidate, n-C14:1)	2tdec7eg3p[c] + h2o[c] -> 2 h[c] + glyc3p[c] + ttdcea[c]	ECD_03704			Glycerophospholipid Metabolism	0	0	1000	0	3	3.1.1.5		29020004
LPLIPAL2A160	Lysophospholipase L2 (2-acylglycerophosphotidate, n-C16:0)	2hdecg3p[c] + h2o[c] -> 2 h[c] + glyc3p[c] + hdca[c]	ECD_03704			Glycerophospholipid Metabolism	0	0	1000	0	3	3.1.1.5		29020004
LPLIPAL2A161	Lysophospholipase L2 (2-acylglycerophosphotidate, n-C16:1)	h2o[c] + 2hdec9eg3p[c] -> 2 h[c] + hdcea[c] + glyc3p[c]	ECD_03704			Glycerophospholipid Metabolism	0	0	1000	0	3			29020004
LPLIPAL2A180	Lysophospholipase L2 (2-acylglycerophosphotidate, n-C18:0)	2odecg3p[c] + h2o[c] -> 2 h[c] + glyc3p[c] + ocdca[c]	ECD_03704			Glycerophospholipid Metabolism	0	0	1000	0	3	3.1.1.5		29020004
LPLIPAL2A181	Lysophospholipase L2 (2-acylglycerophosphotidate, n-C18:1)	2odec11eg3p[c] + h2o[c] -> 2 h[c] + glyc3p[c] + ocdcea[c]	ECD_03704			Glycerophospholipid Metabolism	0	0	1000	0	3			29020004
LPLIPAL2ATE120	Lysophospholipase L2 (acyltransferase, 2-acyl-glycerophosphoethanolamine, n-C12:0)	2agpe120[c] + pg120[c] -> apg120[c] + g3pe[c]	ECD_03704			Glycerophospholipid Metabolism	0	0	1000	0	3			29020004
LPLIPAL2ATE140	Lysophospholipase L2 (acyltransferase, 2-acyl-glycerophosphoethanolamine, n-C14:0)	2agpe140[c] + pg140[c] -> apg140[c] + g3pe[c]	ECD_03704			Glycerophospholipid Metabolism	0	0	1000	0	3			29020004
LPLIPAL2ATE141	Lysophospholipase L2 (acyltransferase, 2-acyl-glycerophosphoethanolamine, n-C14:1)	pg141[c] + 2agpe141[c] -> apg141[c] + g3pe[c]	ECD_03704			Glycerophospholipid Metabolism	0	0	1000	0	3			29020004
LPLIPAL2ATE160	Lysophospholipase L2 (acyltransferase, 2-acyl-glycerophosphoethanolamine, n-C16:0)	2agpe160[c] + pg160[c] -> apg160[c] + g3pe[c]	ECD_03704			Glycerophospholipid Metabolism	0	0	1000	0	3			29020004
LPLIPAL2ATE161	Lysophospholipase L2 (acyltransferase, 2-acyl-glycerophosphoethanolamine, n-C16:1)	pg161[c] + 2agpe161[c] -> apg161[c] + g3pe[c]	ECD_03704			Glycerophospholipid Metabolism	0	0	1000	0	3			29020004
LPLIPAL2ATE180	Lysophospholipase L2 (acyltransferase, 2-acyl-glycerophosphoethanolamine, n-C18:0)	pg180[c] + 2agpe180[c] -> g3pe[c] + apg180[c]	ECD_03704			Glycerophospholipid Metabolism	0	0	1000	0	3			29020004
LPLIPAL2ATE181	Lysophospholipase L2 (acyltransferase, 2-acyl-glycerophosphoethanolamine, n-C18:1)	2agpe181[c] + pg181[c] -> apg181[c] + g3pe[c]	ECD_03704			Glycerophospholipid Metabolism	0	0	1000	0	3			29020004
LPLIPAL2ATG120	Lysophospholipase L2 (acyltransferase, 2-acyl-glycerophosphoglycerol, n-C12:0)	2agpg120[c] + pg120[c] -> g3pg[c] + apg120[c]	ECD_03704			Glycerophospholipid Metabolism	0	0	1000	0	3			29020004
LPLIPAL2ATG140	Lysophospholipase L2 (acyltransferase, 2-acyl-glycerophosphoglycerol, n-C14:0)	2agpg140[c] + pg140[c] -> g3pg[c] + apg140[c]	ECD_03704			Glycerophospholipid Metabolism	0	0	1000	0	3			29020004
LPLIPAL2ATG141	Lysophospholipase L2 (acyltransferase, 2-acyl-glycerophosphoglycerol, n-C14:1)	2agpg141[c] + pg141[c] -> apg141[c] + g3pg[c]	ECD_03704			Glycerophospholipid Metabolism	0	0	1000	0	3			29020004
LPLIPAL2ATG160	Lysophospholipase L2 (acyltransferase, 2-acyl-glycerophosphoglycerol, n-C16:0)	2agpg160[c] + pg160[c] -> g3pg[c] + apg160[c]	ECD_03704			Glycerophospholipid Metabolism	0	0	1000	0	3			29020004
LPLIPAL2ATG161	Lysophospholipase L2 (acyltransferase, 2-acyl-glycerophosphoglycerol, n-C16:1)	pg161[c] + 2agpg161[c] -> g3pg[c] + apg161[c]	ECD_03704			Glycerophospholipid Metabolism	0	0	1000	0	3			29020004
LPLIPAL2ATG180	Lysophospholipase L2 (acyltransferase, 2-acyl-glycerophosphoglycerol, n-C18:0)	2agpg180[c] + pg180[c] -> g3pg[c] + apg180[c]	ECD_03704			Glycerophospholipid Metabolism	0	0	1000	0	3			29020004
LPLIPAL2ATG181	Lysophospholipase L2 (acyltransferase, 2-acyl-glycerophosphoglycerol, n-C18:1)	2agpg181[c] + pg181[c] -> g3pg[c] + apg181[c]	ECD_03704			Glycerophospholipid Metabolism	0	0	1000	0	3			29020004
LPLIPAL2E120	Lysophospholipase L2 (2-acylglycerophosphoethanolamine, n-C12:0)	2agpe120[c] + h2o[c] -> h[c] + g3pe[c] + ddca[c]	ECD_03704			Glycerophospholipid Metabolism	0	0	1000	0	3			29020004
LPLIPAL2E140	Lysophospholipase L2 (2-acylglycerophosphoethanolamine, n-C14:0)	2agpe140[c] + h2o[c] -> h[c] + ttdca[c] + g3pe[c]	ECD_03704			Glycerophospholipid Metabolism	0	0	1000	0	3			29020004
LPLIPAL2E141	Lysophospholipase L2 (2-acylglycerophosphoethanolamine, n-C14:1)	h2o[c] + 2agpe141[c] -> h[c] + g3pe[c] + ttdcea[c]	ECD_03704			Glycerophospholipid Metabolism	0	0	1000	0	3			29020004
LPLIPAL2E160	Lysophospholipase L2 (2-acylglycerophosphoethanolamine, n-C16:0)	2agpe160[c] + h2o[c] -> h[c] + g3pe[c] + hdca[c]	ECD_03704			Glycerophospholipid Metabolism	0	0	1000	0	3	3.1.1.5		29020004
LPLIPAL2E161	Lysophospholipase L2 (2-acylglycerophosphoethanolamine, n-C16:1)	h2o[c] + 2agpe161[c] -> h[c] + hdcea[c] + g3pe[c]	ECD_03704			Glycerophospholipid Metabolism	0	0	1000	0	3			29020004
LPLIPAL2E180	Lysophospholipase L2 (2-acylglycerophosphoethanolamine, n-C18:0)	h2o[c] + 2agpe180[c] -> h[c] + ocdca[c] + g3pe[c]	ECD_03704			Glycerophospholipid Metabolism	0	0	1000	0	3	3.1.1.5		29020004
LPLIPAL2E181	Lysophospholipase L2 (2-acylglycerophosphoethanolamine, n-C18:1)	h2o[c] + 2agpe181[c] -> h[c] + ocdcea[c] + g3pe[c]	ECD_03704			Glycerophospholipid Metabolism	0	0	1000	0	3			29020004
LPLIPAL2G120	Lysophospholipase L2 (2-acylglycerophosphoglycerol, n-C12:0)	2agpg120[c] + h2o[c] -> h[c] + g3pg[c] + ddca[c]	ECD_03704			Glycerophospholipid Metabolism	0	0	1000	0	3			29020004
LPLIPAL2G140	Lysophospholipase L2 (2-acylglycerophosphoglycerol, n-C14:0)	2agpg140[c] + h2o[c] -> h[c] + g3pg[c] + ttdca[c]	ECD_03704			Glycerophospholipid Metabolism	0	0	1000	0	3			29020004
LPLIPAL2G141	Lysophospholipase L2 (2-acylglycerophosphoglycerol, n-C14:1)	h2o[c] + 2agpg141[c] -> h[c] + g3pg[c] + ttdcea[c]	ECD_03704			Glycerophospholipid Metabolism	0	0	1000	0	3			29020004
LPLIPAL2G160	Lysophospholipase L2 (2-acylglycerophosphoglycerol, n-C16:0)	2agpg160[c] + h2o[c] -> h[c] + g3pg[c] + hdca[c]	ECD_03704			Glycerophospholipid Metabolism	0	0	1000	0	3			29020004
LPLIPAL2G161	Lysophospholipase L2 (2-acylglycerophosphoglycerol, n-C16:1)	h2o[c] + 2agpg161[c] -> h[c] + hdcea[c] + g3pg[c]	ECD_03704			Glycerophospholipid Metabolism	0	0	1000	0	3			29020004
LPLIPAL2G180	Lysophospholipase L2 (2-acylglycerophosphoglycerol, n-C18:0)	2agpg180[c] + h2o[c] -> h[c] + g3pg[c] + ocdca[c]	ECD_03704			Glycerophospholipid Metabolism	0	0	1000	0	3			29020004
LPLIPAL2G181	Lysophospholipase L2 (2-acylglycerophosphoglycerol, n-C18:1)	2agpg181[c] + h2o[c] -> h[c] + g3pg[c] + ocdcea[c]	ECD_03704			Glycerophospholipid Metabolism	0	0	1000	0	3			29020004
LSERDHr	L-serine dehydrogenase	ser__L[c] + nadp[c] <=> h[c] + 2amsa[c] + nadph[c]	ECD_01498			Glycine and Serine Metabolism	1	-1000	1000	0	3	1.1.1.276	R06126	29020004
LYSAM	Lysine 2,3-aminomutase	lys__L[c] <=> 36dahx[c]	ECD_04016			Threonine and Lysine Metabolism	1	-1000	1000	0	4	5.4.3.2	R00461	29020004
LYSDC	Lysine decarboxylase	h[c] + lys__L[c] -> 15dap[c] + co2[c]	( ECD_00184 or ECD_04002 )			Threonine and Lysine Metabolism	0	0	1000	0	4	4.1.1.18	R00462	29020004
LYSabcpp	L-lysine transport via ABC system (periplasm)	atp[c] + h2o[c] + lys__L[p] -> h[c] + adp[c] + pi[c] + lys__L[c]	( ECD_02235 and ECD_02233 and ECD_02231 and ECD_02232 )			Transport, Inner Membrane	0	0	1000	0	2	3.6.3.21		29020004
LYSt2pp	L-lysine transport in via proton symport (periplasm)	h[p] + lys__L[p] -> h[c] + lys__L[c]	ECD_02085			Transport, Inner Membrane	0	0	1000	0	3			29020004
LYSt3pp	L-lysine transport out via proton antiport (cytoplasm to periplasm)	h[p] + lys__L[c] -> h[c] + lys__L[p]	( ECD_02754 or ECD_00879 )			Transport, Inner Membrane	0	0	1000	0	3			29020004
LYStex	L-lysine transport via diffusion (extracellular to periplasm)	lys__L[e] <=> lys__L[p]	( ECD_01348 or ECD_00238 or ECD_00933 or ECD_02142 )			Transport, Outer Membrane Porin	1	-1000	1000	0				29020004
LYXI	Lyxose isomerase	lyx__L[c] -> xylu__L[c]	ECD_03789			Alternate Carbon Metabolism	0	0	1000	0	4	5.3.1.-	R01906	29020004
LYXt2pp	L-Lyxose transport via proton symport (periplasm)	h[p] + lyx__L[p] -> h[c] + lyx__L[c]	ECD_03793			Transport, Inner Membrane	0	0	1000	0	4			29020004
LYXtex	L-Lyxose transport via diffusion (extracellular to periplasm)	lyx__L[e] <=> lyx__L[p]	( ECD_01348 or ECD_00238 or ECD_00933 or ECD_02142 )			Transport, Outer Membrane Porin	1	-1000	1000	0				29020004
M1PD	Mannitol-1-phosphate 5-dehydrogenase	nad[c] + mnl1p[c] <=> h[c] + f6p[c] + nadh[c]	ECD_03455			Alternate Carbon Metabolism	1	-1000	1000	0	4	1.1.1.17	R02703	29020004
MACPD	Malonyl-ACP decarboxylase	h[c] + malACP[c] -> acACP[c] + co2[c]	ECD_02248			Membrane Lipid Metabolism	0	0	1000	0	4	2.3.1.-; 4.1.1.87	R09482	29020004
MALCOAMT	Malonyl-CoA methyltransferase	amet[c] + malcoa[c] -> malcoame[c] + ahcys[c]	ECD_00744			Cofactor and Prosthetic Group Biosynthesis	0	0	1000	0	4			29020004
MALDDH	Malate decarboxylating oxidoreductase (decarboxylating)	nad[c] + mal__D[c] -> pyr[c] + nadh[c] + co2[c]	ECD_01770			Alternate Carbon Metabolism	0	0	1000	0	3	1.1.1.83	R00215	29020004
MALDt2_2pp	D-Malate transport via proton symport (2 H) (periplasm)	2 h[p] + mal__D[p] -> 2 h[c] + mal__D[c]	ECD_03376			Transport, Inner Membrane	0	0	0	0	3			29020004
MALDtex	D-Malate transport via diffusion (extracellular to periplasm)	mal__D[e] <=> mal__D[p]	( ECD_00238 or ECD_01348 or ECD_02142 or ECD_00933 )			Transport, Outer Membrane Porin	1	-1000	1000	0	4			29020004
MALS	Malate synthase	accoa[c] + glx[c] + h2o[c] -> h[c] + mal__L[c] + coa[c]	( ECD_03886 or ECD_02844 )			Anaplerotic Reactions	0	0	1000	0	4	2.3.3.9	R00472	29020004
MALTATr	Maltose O-acetyltransferase	accoa[c] + malt[c] <=> acmalt[c] + coa[c]	ECD_00410			Alternate Carbon Metabolism	1	-1000	1000	0	3	2.3.1.79	R01556; R06251	29020004
MALTHXabcpp	Maltohexaose transport via ABC system (periplasm)	atp[c] + h2o[c] + malthx[p] -> h[c] + adp[c] + pi[c] + malthx[c]	( ECD_03905 and ECD_03906 and ECD_03904 and ECD_03907 )			Transport, Inner Membrane	0	0	1000	0	4			29020004
MALTHXtexi	Maltohexaose transport via diffusion (extracellular to periplasm) irreversible	malthx[e] -> malthx[p]	ECD_03908			Transport, Outer Membrane	0	0	1000	0	4			29020004
MALTPTabcpp	Maltopentaose transport via ABC system (periplasm)	atp[c] + h2o[c] + maltpt[p] -> h[c] + adp[c] + pi[c] + maltpt[c]	( ECD_03905 and ECD_03907 and ECD_03904 and ECD_03906 )			Transport, Inner Membrane	0	0	1000	0	4			29020004
MALTPTtexi	MaltopentaoseMaltotriose transport via diffusion (extracellular to periplasm) irreversible	maltpt[e] -> maltpt[p]	ECD_03908			Transport, Outer Membrane	0	0	1000	0	4			29020004
MALTTRabcpp	Maltotriose transport via ABC system (periplasm)	atp[c] + malttr[p] + h2o[c] -> h[c] + adp[c] + pi[c] + malttr[c]	( ECD_03905 and ECD_03906 and ECD_03907 and ECD_03904 )			Transport, Inner Membrane	0	0	1000	0	4	3.6.3.-		29020004
MALTTRtexi	Maltotriose transport via diffusion (extracellular to periplasm) irreversible	malttr[e] -> malttr[p]	ECD_03908			Transport, Outer Membrane	0	0	1000	0	4			29020004
MALTTTRabcpp	Maltotetraose transport via ABC system (periplasm)	maltttr[p] + atp[c] + h2o[c] -> h[c] + adp[c] + pi[c] + maltttr[c]	( ECD_03906 and ECD_03905 and ECD_03904 and ECD_03907 )			Transport, Inner Membrane	0	0	1000	0	4	3.6.3.-		29020004
MALTTTRtexi	MaltotetraoseMaltotriose transport via diffusion (extracellular to periplasm) irreversible	maltttr[e] -> maltttr[p]	ECD_03908			Transport, Outer Membrane	0	0	1000	0	4			29020004
MALTabcpp	Maltose transport via ABC system (periplasm)	malt[p] + atp[c] + h2o[c] -> h[c] + malt[c] + adp[c] + pi[c]	( ECD_03904 and ECD_03905 and ECD_03907 and ECD_03906 )			Transport, Inner Membrane	0	0	1000	0	4	3.6.3.19		29020004
MALTptspp	Maltose transport via PEP:Pyr PTS (periplasm)	pep[c] + malt[p] -> malt6p[c] + pyr[c]	( ECD_02315 and ECD_01590 and ECD_02317 and ECD_02316 )			Transport, Inner Membrane	0	0	1000	0	2			29020004
MALTtexi	MaltoseMaltotriose transport via diffusion (extracellular to periplasm) irreversible	malt[e] -> malt[p]	ECD_03908			Transport, Outer Membrane	0	0	1000	0	4			29020004
MALt2_2pp	Malate transport via proton symport (2 H) (periplasm)	2 h[p] + mal__L[p] -> 2 h[c] + mal__L[c]	ECD_03376			Transport, Inner Membrane	0	0	0	0	4			29020004
MALt2_3pp	Malate transport via proton symport (3 H) (periplasm)	3 h[p] + mal__L[p] -> 3 h[c] + mal__L[c]	( ECD_03994 or ECD_04008 )			Transport, Inner Membrane	0	0	1000	0	4			29020004
MALt3pp	L-malate transport out via proton antiport (periplasm)	h[p] + mal__L[c] -> h[c] + mal__L[p]				Transport, Inner Membrane	0	0	1000	0	2			29020004
MALtex	Malate transport via diffusion (extracellular to periplasm)	mal__L[e] <=> mal__L[p]	( ECD_01348 or ECD_00238 or ECD_00933 or ECD_02142 )			Transport, Outer Membrane Porin	1	-1000	1000	0				29020004
MAN1PT2	Mannose-1-phosphate guanylyltransferase (GDP)	h[c] + man1p[c] + gdp[c] -> pi[c] + gdpmann[c]	( ECD_01955 or ECD_01933 )			Cell Envelope Biosynthesis	0	0	1000	0	4	2.7.7.22	R00883	29020004
MAN6PI	Mannose-6-phosphate isomerase	man6p[c] <=> f6p[c]	ECD_01582			Alternate Carbon Metabolism	1	-1000	1000	0	3	5.3.1.8	R01819	29020004
MAN6Pt6_2pp	Mannose-6-phosphate transport via phosphate antiport (periplasm)	man6p[p] + 2 pi[c] -> man6p[c] + 2 pi[p]	ECD_03550			Transport, Inner Membrane	0	0	1000	0	4			29020004
MAN6Ptex	Mannose 6-phosphate transport via diffusion (extracellular to periplasm)	man6p[e] <=> man6p[p]	( ECD_00933 or ECD_02142 or ECD_00238 or ECD_01348 )			Transport, Outer Membrane Porin	1	-1000	1000	0				29020004
MANAO	Mannonate oxidoreductase	nad[c] + mana[c] <=> h[c] + fruur[c] + nadh[c]	ECD_04192			Alternate Carbon Metabolism	1	-1000	1000	0	4	1.1.1.57	R02454	29020004
MANGLYCptspp	2-O-alpha-mannosyl-D-glycerate transport via PEP:Pyr PTS (periplasm)	pep[c] + manglyc[p] -> man6pglyc[c] + pyr[c]	( ECD_00690 and ECD_02315 and ECD_02316 )			Transport, Inner Membrane	0	0	1000	0	4			29020004
MANGLYCtex	2-O-alpha-mannosyl-D-glycerate transport via diffusion (extracellular to periplasm)	manglyc[e] <=> manglyc[p]	( ECD_01348 or ECD_00238 or ECD_00933 or ECD_02142 )			Transport, Outer Membrane Porin	1	-1000	1000	0				29020004
MANPGH	2-O-alpha-mannosyl-6-phosphate-D-glycerate hydrolase	man6pglyc[c] + h2o[c] -> man6p[c] + glyc__R[c]	ECD_00691			Alternate Carbon Metabolism	0	0	1000	0	3	3.2.1.170	R09645	29020004
MANptspp	D-mannose transport via PEP:Pyr PTS (periplasm)	pep[c] + man[p] -> man6p[c] + pyr[c]	( ECD_02316 and ECD_01788 and ECD_01789 and ECD_01787 and ECD_02315 )			Transport, Inner Membrane	0	0	1000	0	4			29020004
MANtex	D-mannose transport via diffusion (extracellular to periplasm)	man[e] <=> man[p]	( ECD_01348 or ECD_00238 or ECD_00933 or ECD_02142 )			Transport, Outer Membrane Porin	1	-1000	1000	0				29020004
MC6PH	Monoacetylchitobiose-6-phosphate hydrolase	mchtbs6p[c] + h2o[c] -> acgam6p[c] + gam[c]	ECD_01703			Alternate Carbon Metabolism	0	0	1000	0	2			29020004
MCITD	2-methylcitrate dehydratase	2mcit[c] -> 2mcacn[c] + h2o[c]	ECD_00288			Alternate Carbon Metabolism	0	0	1000	0	4	4.2.1.79	R04424	29020004
MCITL2	Methylisocitrate lyase	micit[c] <=> succ[c] + pyr[c]	ECD_00286			Alternate Carbon Metabolism	1	-1000	1000	0	4	4.1.3.30	R00409	29020004
MCITS	2-methylcitrate synthase	ppcoa[c] + h2o[c] + oaa[c] -> h[c] + 2mcit[c] + coa[c]	ECD_00287			Alternate Carbon Metabolism	0	0	1000	0	4	2.3.3.5	R00931	29020004
MCOATA	Malonyl-CoA-ACP transacylase	malcoa[c] + ACP[c] <=> coa[c] + malACP[c]	( ECD_01090 and ECD_01088 )			Membrane Lipid Metabolism	1	-1000	1000	0	4	2.3.1.-; 2.3.1.0; 2.3.1.39; 2.3.1.85; 2.3.1.86	R01626	29020004
MCPST	3-mercaptopyruvate sulfurtransferase	cyan[c] + mercppyr[c] -> h[c] + tcynt[c] + pyr[c]	ECD_02413			Cysteine Metabolism	0	0	1000	0	4	2.8.1.2	R03106	29020004
MCTP1App	Murein crosslinking transpeptidase 1A:(A2pm->D-ala) (periplasm)	murein5p5p[p] -> murein5px4p[p] + ala__D[p]	(( ECD_00085 and ECD_00604 and ECD_03248 ) or ( ECD_00085 and ECD_00604 and ECD_00148 ))			Murein Biosynthesis	0	0	1000	0	4			29020004
MCTP1Bpp	Murein crosslinking transpeptidase 1B:(A2pm->A2pm) (periplasm)	murein5p5p[p] -> alaala[p] + murein5px3p[p]	( ECD_01647 or ECD_00929 )			Murein Biosynthesis	0	0	1000	0	4			29020004
MCTP2App	Murein crosslinking transpeptidase 1A:(A2pm->D-ala) (periplasm)	murein5p5p5p[p] -> murein5px4px4p[p] + 2 ala__D[p]	(( ECD_00085 and ECD_00604 and ECD_03248 ) or ( ECD_00085 and ECD_00604 and ECD_00148 ))			Murein Biosynthesis	0	0	1000	0	4			29020004
MDDCP1pp	Murein D,D-carboxypeptidase (murein5px4p) (periplasm)	h2o[p] + murein5px4p[p] -> murein4px4p[p] + ala__D[p]	( ECD_00323 or ECD_00806 or ECD_00601 or ECD_03047 or ECD_01913 or ECD_02330 )			Murein Biosynthesis	0	0	1000	0	4	3.4.16.4		29020004
MDDCP2pp	Murein D,D-carboxypeptidase (murein5px4px4p) (periplasm)	h2o[p] + murein5px4px4p[p] -> ala__D[p] + murein4px4px4p[p]	( ECD_02330 or ECD_00806 or ECD_00601 or ECD_03047 or ECD_01913 or ECD_00323 )			Murein Biosynthesis	0	0	1000	0	4	3.4.16.4		29020004
MDDCP3pp	Murein D,D-carboxypeptidase (murein5p5p) (periplasm)	murein5p5p[p] + h2o[p] -> murein5p4p[p] + ala__D[p]	( ECD_02330 or ECD_00806 or ECD_00601 or ECD_03047 or ECD_01913 or ECD_00323 )			Murein Biosynthesis	0	0	1000	0	4	3.4.16.4		29020004
MDDCP4pp	Murein D,D-carboxypeptidase (murein5p4p) (periplasm)	h2o[p] + murein5p4p[p] -> murein4p4p[p] + ala__D[p]	( ECD_02330 or ECD_00806 or ECD_00601 or ECD_03047 or ECD_01913 or ECD_00323 )			Murein Biosynthesis	0	0	1000	0	4	3.4.16.4		29020004
MDDCP5pp	Murein D,D-carboxypeptidase (murein5p3p) (periplasm)	h2o[p] + murein5p3p[p] -> ala__D[p] + murein4p3p[p]	( ECD_02330 or ECD_00806 or ECD_00601 or ECD_03047 or ECD_01913 or ECD_00323 )			Murein Biosynthesis	0	0	1000	0	4	3.4.16.4		29020004
MDDEP1pp	Murein D,D-endopeptidase (murein4px4p) (periplasm)	h2o[p] + murein4px4p[p] -> murein4p4p[p]	( ECD_02105 or ECD_01625 or ECD_02253 or ECD_03047 or ECD_02064 or ECD_01827 or ECD_00323 )			Murein Recycling	0	0	1000	0	4			29020004
MDDEP2pp	Murein D,D-endopeptidase (murein3px4p) (periplasm)	murein3px4p[p] + h2o[p] -> murein4p3p[p]	( ECD_02105 or ECD_01625 or ECD_02253 or ECD_03047 or ECD_02064 or ECD_01827 or ECD_00323 )			Murein Recycling	0	0	1000	0	4			29020004
MDDEP3pp	Murein D,D-endopeptidase (murein5px4p) (periplasm)	h2o[p] + murein5px4p[p] -> murein5p4p[p]	( ECD_01625 or ECD_02105 or ECD_02253 or ECD_03047 or ECD_02064 or ECD_00323 or ECD_01827 )			Murein Recycling	0	0	1000	0	4			29020004
MDDEP4pp	Murein D,D-endopeptidase (murein4px4px4p) (periplasm)	h2o[p] + murein4px4px4p[p] -> murein4px4p4p[p]	( ECD_01625 or ECD_00323 or ECD_02253 or ECD_03047 or ECD_02064 or ECD_02105 or ECD_01827 )			Murein Recycling	0	0	1000	0	4			29020004
MDH	Malate dehydrogenase	nad[c] + mal__L[c] <=> h[c] + oaa[c] + nadh[c]	ECD_03096			Citric Acid Cycle	1	-1000	1000	0	2	1.1.1.299; 1.1.1.37	R00342	29020004
MDH2	Malate dehydrogenase (ubiquinone 8 as acceptor)	mal__L[c] + q8[c] -> q8h2[c] + oaa[c]	ECD_02137			Citric Acid Cycle	0	0	1000	0	4			29020004
MDH3	Malate dehydrogenase (menaquinone 8 as acceptor)	mal__L[c] + mqn8[c] -> mql8[c] + oaa[c]	ECD_02137			Citric Acid Cycle	0	0	1000	0	2			29020004
ME1	Malic enzyme (NAD)	nad[c] + mal__L[c] -> pyr[c] + nadh[c] + co2[c]	ECD_01437			Anaplerotic Reactions	0	0	1000	0	4	1.1.1.38; 1.1.1.39	R00214	29020004
ME2	Malic enzyme (NADP)	mal__L[c] + nadp[c] -> nadph[c] + pyr[c] + co2[c]	ECD_02354			Anaplerotic Reactions	0	0	1000	0	4	1.1.1.40	R00216	29020004
MECDPDH5	2C-methyl-D-erythritol 2,4 cyclodiphosphate dehydratase	h[c] + 2 flxr[c] + 2mecdp[c] -> h2o[c] + 2 flxso[c] + h2mb4p[c]	(( ECD_02407 and ECD_02727 ) or ( ECD_02407 and ECD_00641 ))			Cofactor and Prosthetic Group Biosynthesis	0	0	1000	0	3			29020004
MECDPS	2-C-methyl-D-erythritol 2,4-cyclodiphosphate synthase	2p4c2me[c] -> 2mecdp[c] + cmp[c]	ECD_02596			Cofactor and Prosthetic Group Biosynthesis	0	0	1000	0	4	4.6.1.12	R05637	29020004
MELIBt2pp	Melibiose transport in via symport (periplasm)	h[p] + melib[p] -> h[c] + melib[c]	( ECD_03991 or ECD_00297 )			Transport, Inner Membrane	0	0	1000	0	4			29020004
MELIBt3ipp	Melibiose transport in via antiport (periplasm)	h[p] + melib[c] -> h[c] + melib[p]	ECD_01485			Transport, Inner Membrane	0	0	1000	0	3			29020004
MELIBtex	Melibiose transport via diffusion (extracellular to periplasm)	melib[e] <=> melib[p]	( ECD_01348 or ECD_00238 or ECD_00933 or ECD_02142 )			Transport, Outer Membrane Porin	1	-1000	1000	0				29020004
MEOHtex	Methanol transport via diffusion (extracellular to periplasm)	meoh[e] <=> meoh[p]	( ECD_02142 or ECD_00933 or ECD_01348 or ECD_00238 )			Transport, Outer Membrane Porin	1	-1000	1000	0	1			29020004
MEOHtrpp	Methanol reversible transport via diffusion (periplasm)	meoh[p] <=> meoh[c]	s0001			Transport, Inner Membrane	1	-1000	1000	0	1			29020004
MEPCT	2-C-methyl-D-erythritol 4-phosphate cytidylyltransferase	h[c] + ctp[c] + 2me4p[c] -> 4c2me[c] + ppi[c]	ECD_02597			Cofactor and Prosthetic Group Biosynthesis	0	0	1000	0	4	2.7.7.60	R05633	29020004
MEPNabcpp	Methylpshophonic acid abc transporter	mepn[p] + atp[c] + h2o[c] -> h[c] + mepn[c] + adp[c] + pi[c]	( ECD_03976 and ECD_03975 and ECD_03977 )			Transport, Inner Membrane	0	0	1000	0	4			29020004
MEPNtex	Methylphosphonic acid transport via diffusion (extracellular to periplasm)	mepn[e] <=> mepn[p]	( ECD_02142 or ECD_00933 or ECD_00238 or ECD_01348 )			Transport, Outer Membrane	1	-1000	1000	0	0			29020004
METAT	Methionine adenosyltransferase	met__L[c] + atp[c] + h2o[c] -> amet[c] + pi[c] + ppi[c]	ECD_02772			Methionine Metabolism	0	0	1000	0	4	2.5.1.6	R00177	29020004
METDabcpp	D-methionine transport via ABC system (periplasm)	atp[c] + h2o[c] + met__D[p] -> h[c] + met__D[c] + adp[c] + pi[c]	( ECD_00198 and ECD_00197 and ECD_00196 )			Transport, Inner Membrane	0	0	1000	0	4			29020004
METDtex	D-methionine transport via diffusion (extracellular to periplasm)	met__D[e] <=> met__D[p]	( ECD_01348 or ECD_00238 or ECD_00933 or ECD_02142 )			Transport, Outer Membrane Porin	1	-1000	1000	0				29020004
METGLCUR	1-O-Methyl-Beta-D-glucuronidase	metglcur[c] + h2o[c] -> glcur[c] + meoh[c]	ECD_01586			Alternate Carbon Metabolism	0	0	1000	0	4			29020004
METGLCURt2pp	1-O-methyl-Beta-D-glucuronate transport via proton symport (periplasm)	h[p] + metglcur[p] -> metglcur[c] + h[c]	ECD_01585			Transport, Inner Membrane	0	0	1000	0	3			29020004
METGLCURtex	1-O-methyl-Beta-D-glucuronate via diffusion (extracellular)	metglcur[e] <=> metglcur[p]	( ECD_02142 or ECD_01348 or ECD_00238 or ECD_00933 )			Transport, Outer Membrane	1	-1000	1000	0	0			29020004
METNA	L-amino acid N-acyltransferase	accoa[c] + met__L[c] <=> h[c] + acmet[c] + coa[c]	ECD_01405			Methionine Metabolism	1	-1000	1000	0	3			29020004
METOX1s	Methionine oxidation (spontaneous)	met__L[c] + h2o2[c] -> h2o[c] + metsox_S__L[c]	s0001			Methionine Metabolism	0	0	1000	0	2			29020004
METOX2s	Methionine oxidation 2 (spontaneous)	met__L[c] + h2o2[c] -> h2o[c] + metsox_R__L[c]	s0001			Methionine Metabolism	0	0	1000	0	2			29020004
METS	Methionine synthase	5mthf[c] + hcys__L[c] -> h[c] + met__L[c] + thf[c]	( ECD_03891 or ECD_03708 )			Methionine Metabolism	0	0	1000	0	2	2.1.1.13	R00946	29020004
METSOX1abcpp	L-methionine S-oxide transport via ABC system (periplasm)	atp[c] + metsox_S__L[p] + h2o[c] -> h[c] + adp[c] + pi[c] + metsox_S__L[c]				Transport, Inner Membrane	0	0	1000	0	1			29020004
METSOX1tex	L-methionine S-oxide diffusion (extracellular)	metsox_S__L[e] <=> metsox_S__L[p]	( ECD_01348 or ECD_00238 or ECD_00933 or ECD_02142 )			Transport, Outer Membrane Porin	1	-1000	1000	0				29020004
METSOX2abcpp	L-methionine R-oxide transport via ABC system (periplasm)	atp[c] + metsox_R__L[p] + h2o[c] -> h[c] + adp[c] + pi[c] + metsox_R__L[c]				Transport, Inner Membrane	0	0	1000	0	1			29020004
METSOX2tex	L-methionine R-oxide diffusion (extracellular)	metsox_R__L[e] <=> metsox_R__L[p]	( ECD_01348 or ECD_00238 or ECD_00933 or ECD_02142 )			Transport, Outer Membrane Porin	1	-1000	1000	0				29020004
METSOXR1	L-methionine-S-oxide reductase	trdrd[c] + metsox_S__L[c] -> met__L[c] + trdox[c] + h2o[c]	(( ECD_03401 and ECD_02476 ) or ( ECD_02476 and ECD_04090 ) or ( ECD_03659 and ECD_04090 ) or ( ECD_03401 and ECD_03659 ))			Methionine Metabolism	0	0	1000	0	2	1.8.4.11; 1.8.4.13; 1.8.4.14	R02025; R07606; R07608	29020004
METSOXR2	L-methionine-R-sulfoxide reductase	trdrd[c] + metsox_R__L[c] -> met__L[c] + trdox[c] + h2o[c]	(( ECD_01803 and ECD_03659 ) or ( ECD_02476 and ECD_01747 ) or ( ECD_03659 and ECD_01747 ) or ( ECD_01803 and ECD_02476 ))			Methionine Metabolism	0	0	1000	0	2	1.8.4.11; 1.8.4.13; 1.8.4.14	R02025; R07606; R07608	29020004
METabcpp	L-methionine transport via ABC system (periplasm)	atp[c] + met__L[p] + h2o[c] -> h[c] + adp[c] + met__L[c] + pi[c]	( ECD_00196 and ECD_00197 and ECD_00198 )			Transport, Inner Membrane	0	0	1000	0	1			29020004
METt3pp	L-methionine tranport out via proton antiport (periplasm)	h[p] + met__L[c] -> h[c] + met__L[p]	( ECD_01768 or ECD_04011 )			Transport, Inner Membrane	0	0	1000	0	3			29020004
METtex	L-methionine transport via diffusion (extracellular to periplasm)	met__L[e] <=> met__L[p]	( ECD_01348 or ECD_00238 or ECD_00933 or ECD_02142 )			Transport, Outer Membrane Porin	1	-1000	1000	0				29020004
MG2t3_2pp	Magnesium (Mg+2) transport in/out via proton antiport (periplasm)	2 h[c] + mg2[p] <=> 2 h[p] + mg2[c]				Inorganic Ion Transport and Metabolism	1	-1000	1000	0	2			29020004
MG2tex	Magnesium (Mg+2) transport via diffusion (extracellular to periplasm)	mg2[e] <=> mg2[p]	( ECD_01348 or ECD_00238 or ECD_00933 or ECD_02142 )			Transport, Outer Membrane Porin	1	-1000	1000	0				29020004
MG2tpp	Magnesium (+2) transport in via diffusion	mg2[p] -> mg2[c]	ECD_03692			Inorganic Ion Transport and Metabolism	0	0	1000	0	4			29020004
MG2uabcpp	Magnesium (Mg+2) ABC transporter (ubtake, periplasm)	atp[c] + mg2[p] + h2o[c] -> h[c] + mg2[c] + adp[c] + pi[c]	ECD_04110			Inorganic Ion Transport and Metabolism	0	0	1000	0	4	3.6.3.2		29020004
MGSA	Methylglyoxal synthase	dhap[c] -> pi[c] + mthgxl[c]	ECD_00967			Methylglyoxal Metabolism	0	0	1000	0	4	4.2.3.3	R01016	29020004
MI1PP	Myo-inositol 1-phosphatase	mi1p__D[c] + h2o[c] -> pi[c] + inost[c]	ECD_02425			Cell Envelope Biosynthesis	0	0	1000	0	4	3.1.3.25	R01185	29020004
MICITDr	2-methylisocitrate dehydratase	2mcacn[c] + h2o[c] <=> micit[c]	ECD_00117			Alternate Carbon Metabolism	1	-1000	1000	0	4	4.2.1.99	R04425	29020004
MINCYCtex	Minocycline transport via diffusion (extracellular to periplasm)	mincyc[e] <=> mincyc[p]	( ECD_00933 or ECD_01348 or ECD_00238 or ECD_02142 )			Transport, Outer Membrane Porin	1	-1000	1000	0	3			29020004
MINCYCtpp	Minocycline transport via TolC system	h[p] + mincyc[p] -> h[c] + mincyc[e]	(( ECD_02907 and ECD_00414 and ECD_02361 ) or ( ECD_02907 and ECD_00414 and ECD_00413 ))			Transport, Outer Membrane	0	0	1000	0	4			29020004
MINOHPtexi	Myo-inositol phosphate transport via diffusion (extracellular to periplasm)	minohp[e] -> minohp[p]				Transport, Outer Membrane	0	0	1000	0	2			29020004
MLDCP1App	Murein L,D-carboxypeptidase (murein5px4p) (periplasm)	h2o[p] + murein5px4p[p] -> murein3px4p[p] + alaala[p]	( ECD_01647 or ECD_01899 or ECD_00929 or ECD_01109 or ECD_00786 )			Murein Biosynthesis	0	0	1000	0	4	3.4.17.13		29020004
MLDCP1Bpp	Murein L,D-carboxypeptidase (murein4p4p) (periplasm)	h2o[p] + murein4p4p[p] -> ala__D[p] + murein4p3p[p]	( ECD_01647 or ECD_01899 or ECD_00929 or ECD_01109 or ECD_00786 )			Murein Biosynthesis	0	0	1000	0	4	3.4.17.13		29020004
MLDCP2App	Murein L,D-carboxypeptidase (murein5p5p) (periplasm)	murein5p5p[p] + h2o[p] -> alaala[p] + murein5p3p[p]	( ECD_00929 or ECD_01647 or ECD_01109 or ECD_00786 or ECD_01899 )			Murein Biosynthesis	0	0	1000	0	4	3.4.17.13		29020004
MLDCP2Bpp	Murein L,D-carboxypeptidase (murein4p3p) (periplasm)	h2o[p] + murein4p3p[p] -> murein3p3p[p] + ala__D[p]	( ECD_01647 or ECD_00786 or ECD_01109 or ECD_01899 or ECD_00929 )			Murein Biosynthesis	0	0	1000	0	4	3.4.17.13		29020004
MLDCP3App	Murein L,D-carboxypeptidase (murein5px3p) (periplasm)	h2o[p] + murein5px3p[p] -> alaala[p] + murein3px3p[p]	( ECD_01647 or ECD_01899 or ECD_00929 or ECD_01109 or ECD_00786 )			Murein Biosynthesis	0	0	1000	0	4	3.4.17.13		29020004
MLDEP1pp	Murein L,D-endopeptidase (murein3px3p) (periplasm)	h2o[p] + murein3px3p[p] -> murein3p3p[p]	ECD_02253			Murein Recycling	0	0	1000	0	2			29020004
MLDEP2pp	Murein L,D-endopeptidase (murein5px3p) (periplasm)	h2o[p] + murein5px3p[p] -> murein5p3p[p]	ECD_02253			Murein Recycling	0	0	1000	0	2			29020004
MLTG1	Maltodextrin glucosidase (maltotriose)	h2o[c] + malttr[c] -> malt[c] + glc__D[c]	ECD_00351			Alternate Carbon Metabolism	0	0	1000	0	4	3.2.1.20		29020004
MLTG2	Maltodextrin glucosidase (maltotetraose)	maltttr[c] + h2o[c] -> glc__D[c] + malttr[c]	ECD_00351			Alternate Carbon Metabolism	0	0	1000	0	4			29020004
MLTG3	Maltodextrin glucosidase (maltopentaose)	maltpt[c] + h2o[c] -> glc__D[c] + maltttr[c]	ECD_00351			Alternate Carbon Metabolism	0	0	1000	0	4	3.2.1.20; 3.2.1.74		29020004
MLTG4	Maltodextrin glucosidase (maltohexaose)	malthx[c] + h2o[c] -> glc__D[c] + maltpt[c]	ECD_00351			Alternate Carbon Metabolism	0	0	1000	0	4	3.2.1.20		29020004
MLTG5	Maltodextrin glucosidase (maltoheptaose)	h2o[c] + malthp[c] -> glc__D[c] + malthx[c]	ECD_00351			Alternate Carbon Metabolism	0	0	1000	0	4	3.2.1.20		29020004
MLTGY1pp	Murein lytic transglycosylase (murein4p4p) (periplasm)	murein4p4p[p] -> 2 anhgm4p[p]	( ECD_00204 or ECD_01168 or ECD_02664 or ECD_02793 or ECD_04268 or ECD_02551 or ECD_01093 )			Murein Recycling	0	0	1000	0	3			29020004
MLTGY2pp	Murein lytic transglycosylase (murein4p3p) (periplasm)	murein4p3p[p] -> anhgm4p[p] + anhgm3p[p]	( ECD_00204 or ECD_01168 or ECD_02664 or ECD_02793 or ECD_04268 or ECD_02551 or ECD_01093 )			Murein Recycling	0	0	1000	0	3			29020004
MLTGY3pp	Murein lytic transglycosylase (murein3p3p) (periplasm)	murein3p3p[p] -> 2 anhgm3p[p]	( ECD_00204 or ECD_02793 or ECD_02551 or ECD_04268 or ECD_02664 or ECD_01168 or ECD_01093 )			Murein Recycling	0	0	1000	0	3			29020004
MLTGY4pp	Murein lytic transglycosylase (murein4px4p4p) (periplasm)	murein4px4p4p[p] -> anhgm4p[p] + murein4px4p[p]	( ECD_00204 or ECD_02793 or ECD_02551 or ECD_04268 or ECD_02664 or ECD_01168 or ECD_01093 )			Murein Recycling	0	0	1000	0	3			29020004
MLTP1	Maltodextrin phosphorylase (maltopentaose)	pi[c] + maltpt[c] <=> g1p[c] + maltttr[c]	ECD_03269			Alternate Carbon Metabolism	1	-1000	1000	0	4	2.4.1.1		29020004
MLTP2	Maltodextrin phosphorylase (maltohexaose)	pi[c] + malthx[c] <=> g1p[c] + maltpt[c]	ECD_03269			Alternate Carbon Metabolism	1	-1000	1000	0	4	2.4.1.1		29020004
MLTP3	Maltodextrin phosphorylase (maltoheptaose)	pi[c] + malthp[c] <=> g1p[c] + malthx[c]	ECD_03269			Alternate Carbon Metabolism	1	-1000	1000	0	4	2.4.1.1		29020004
MMCD	Methylmalonyl-CoA decarboxylase	h[c] + mmcoa__S[c] -> ppcoa[c] + co2[c]	ECD_02750			Alternate Carbon Metabolism	0	0	1000	0	4	4.1.1.41; 4.1.1.9	R00923	29020004
MMETtex	S-methyl-L-methionine transport via diffusion (extracellular to periplasm)	mmet[e] <=> mmet[p]	( ECD_01348 or ECD_00238 or ECD_00933 or ECD_02142 )			Transport, Outer Membrane Porin	1	-1000	1000	0				29020004
MMM	Methylmalonyl-CoA mutase	succoa[c] -> mmcoa__S[c]	ECD_02748			Alternate Carbon Metabolism	0	0	1000	0	4			29020004
MN2t3pp	Manganese (Mn+2) transport out via proton antiport (periplasm)	mn2[c] + h[p] -> h[c] + mn2[p]	( ECD_03800 or ECD_00705 )			Inorganic Ion Transport and Metabolism	0	0	1000	0	3			29020004
MN2tipp	Manganese transport in via permease (no H+)	mn2[c] -> mn2[p]	ECD_01791			Transport, Inner Membrane	0	0	1000	0	3			29020004
MN2tpp	Manganese transport in via permease (no H+)	mn2[p] -> mn2[c]	ECD_02912			Inorganic Ion Transport and Metabolism	0	0	1000	0	4			29020004
MN6PP	Mannose 6-phosphate phosphatase	h2o[c] + man6p[c] -> pi[c] + man[c]	( ECD_03580 or ECD_00789 or ECD_01696 or ECD_03705 )			Alternate Carbon Metabolism	0	0	1000	0	4			29020004
MNLptspp	Mannitol transport via PEP:Pyr PTS (periplasm)	pep[c] + mnl[p] -> mnl1p[c] + pyr[c]	(( ECD_02763 and ECD_02315 and ECD_02764 and ECD_02316 ) or ( ECD_03454 and ECD_02315 and ECD_02316 ) or ( ECD_02553 and ECD_02554 and ECD_02315 and ECD_02552 and ECD_02316 ))			Transport, Inner Membrane	0	0	1000	0	4			29020004
MNLtex	Mannitol transport via diffusion (extracellular to periplasm)	mnl[e] <=> mnl[p]	( ECD_00238 or ECD_01348 or ECD_02142 or ECD_00933 )			Transport, Outer Membrane Porin	1	-1000	1000	0				29020004
MNNH	D-mannonate hydrolyase	mana[c] -> 2ddglcn[c] + h2o[c]	ECD_04191			Alternate Carbon Metabolism	0	0	1000	0	4	4.2.1.8	R05606	29020004
MNt2pp	Manganese (Mn+2) transport in via proton symport (periplasm)	h[p] + mn2[p] -> h[c] + mn2[c]	ECD_02301			Transport, Inner Membrane	0	0	1000	0	3			29020004
MNtex	Manganese (Mn+2) transport via diffusion (extracellular to periplasm)	mn2[e] <=> mn2[p]	( ECD_01348 or ECD_00238 or ECD_00933 or ECD_02142 )			Transport, Outer Membrane Porin	1	-1000	1000	0	4			29020004
MOADSUx	MoaD sulfuration (nadh, assumed)	iscssh[c] + moadamp[c] + nadh[c] -> nad[c] + moadcosh[c] + iscs[c] + amp[c]	( ECD_00751 and ECD_02422 )			Cofactor and Prosthetic Group Biosynthesis	0	0	1000	0	2			29020004
MOAT	3-deoxy-D-manno-octulosonic acid transferase	ckdo[c] + lipidA[c] -> h[c] + cmp[c] + kdolipid4[c]	ECD_03490			Lipopolysaccharide Biosynthesis / Recycling	0	0	1000	0	4	2.4.99.12	R04658	29020004
MOAT2	3-deoxy-D-manno-octulosonic acid transferase	ckdo[c] + kdolipid4[c] -> h[c] + cmp[c] + kdo2lipid4[c]	ECD_03490			Lipopolysaccharide Biosynthesis / Recycling	0	0	1000	0	4	2.4.99.13	R05074; R06285	29020004
MOBDabcpp	Molybdate transport via ABC system (periplasm)	atp[c] + mobd[p] + h2o[c] -> h[c] + adp[c] + pi[c] + mobd[c]	(( ECD_02324 and ECD_02322 and ECD_02323 and ECD_03802 ) or ( ECD_02323 and ECD_02325 and ECD_02322 and ECD_02324 ))			Inorganic Ion Transport and Metabolism	0	0	1000	0	4	3.6.3.29		29020004
MOBDtex	Molybdate transport via diffusion (extracellular to periplasm)	mobd[e] <=> mobd[p]	( ECD_01348 or ECD_00238 or ECD_00933 or ECD_02142 )			Transport, Outer Membrane Porin	1	-1000	1000	0				29020004
MOCDS	Molybdopterin cytidine dinucleotide synthase	h[c] + ctp[c] + moco[c] -> ppi[c] + mococdp[c]	ECD_02710			Cofactor and Prosthetic Group Biosynthesis	0	0	1000	0	3			29020004
MOCOS	Molybdenum cofactor synthase	2 h[c] + mptamp[c] + mobd[c] -> h2o[c] + cu2[c] + moco[c] + amp[c]	ECD_00794			Cofactor and Prosthetic Group Biosynthesis	0	0	1000	0	4			29020004
MOGDS	Molybdopterin guanine dinucleotide synthase	h[c] + gtp[c] + moco[c] -> mocogdp[c] + ppi[c]	(( ECD_03743 and ECD_03742 ) or ECD_03743 )			Cofactor and Prosthetic Group Biosynthesis	0	0	1000	0	3			29020004
MOHMT	3-methyl-2-oxobutanoate hydroxymethyltransferase	3mob[c] + mlthf[c] + h2o[c] -> thf[c] + 2dhp[c]	ECD_00133			Cofactor and Prosthetic Group Biosynthesis	0	0	1000	0	4	2.1.2.11	R01226	29020004
MOX	Malate oxidase	mal__L[c] + o2[c] -> h2o2[c] + oaa[c]				Citric Acid Cycle	0	0	1000	0	3	1.1.5.4	R00360	29020004
MPTAT	Molybdopterin adenylyltransferase	h[c] + mpt[c] + atp[c] -> mptamp[c] + ppi[c]	ECD_00009			Cofactor and Prosthetic Group Biosynthesis	0	0	1000	0	4	2.7.7.75	R09726	29020004
MPTG	Murein polymerizing transglycosylase	2 uaagmda[c] -> 2 h[c] + murein5p5p[p] + 2 udcpdp[c]	(( ECD_01065 and ECD_02411 and ECD_00090 ) or ( ECD_00090 and ECD_01065 and ECD_03073 ) or ( ECD_01065 and ECD_03248 and ECD_00090 ) or ( ECD_01065 and ECD_00148 and ECD_00090 ))			Murein Biosynthesis	0	0	1000	0	3			29020004
MPTG2	Murein polymerizing transglycosylase 2 (three linked units)	murein5p5p[p] + uaagmda[c] -> h[c] + udcpdp[c] + murein5p5p5p[p]	(( ECD_01065 and ECD_03248 and ECD_00090 ) or ( ECD_01065 and ECD_00148 and ECD_00090 ) or ( ECD_00090 and ECD_01065 and ECD_03073 ) or ( ECD_01065 and ECD_02411 and ECD_00090 ))			Murein Biosynthesis	0	0	1000	0	3			29020004
MPTS	Molybdopterin synthase	cpmp[c] + cu2[c] + 2 moadcosh[c] -> 5 h[c] + mpt[c] + 2 moadcoo[c]	( ECD_00752 and ECD_00751 )			Cofactor and Prosthetic Group Biosynthesis	0	0	1000	0	4			29020004
MPTSS	Molybdopterin synthase sulfurylase	h[c] + atp[c] + moadcoo[c] -> moadamp[c] + ppi[c]	ECD_00793			Cofactor and Prosthetic Group Biosynthesis	0	0	1000	0	4			29020004
MSAR	Malonic semialdehyde reductase	h[c] + msa[c] + nadph[c] -> nadp[c] + 3hpp[c]	( ECD_01011 or ECD_01498 )			Nucleotide Salvage Pathway	0	0	1000	0	4	1.1.1.-; 1.1.1.298	R09289	29020004
MSO3abcpp	Methanesulfonate transport via ABC system (periplasm)	atp[c] + h2o[c] + mso3[p] -> h[c] + adp[c] + pi[c] + mso3[c]	( ECD_00940 and ECD_00937 and ECD_00938 )			Transport, Inner Membrane	0	0	1000	0	4			29020004
MSO3tex	Methanesulfonate transport via diffusion (extracellular to periplasm)	mso3[e] <=> mso3[p]	( ECD_01348 or ECD_00238 or ECD_00933 or ECD_02142 )			Transport, Outer Membrane Porin	1	-1000	1000	0				29020004
MTAN	Methylthioadenosine nucleosidase	5mta[c] + h2o[c] -> 5mtr[c] + ade[c]	ECD_00158			Arginine and Proline Metabolism	0	0	1000	0	4	3.2.2.16; 3.2.2.9	R01401	29020004
MTHFC	Methenyltetrahydrofolate cyclohydrolase	h2o[c] + methf[c] <=> h[c] + 10fthf[c]	ECD_00479			Folate Metabolism	1	-1000	1000	0	4	3.5.4.9	R01655	29020004
MTHFD	Methylenetetrahydrofolate dehydrogenase (NADP)	nadp[c] + mlthf[c] <=> methf[c] + nadph[c]	ECD_00479			Folate Metabolism	1	-1000	1000	0	4	1.5.1.5	R01220	29020004
MTHFR2	5,10-methylenetetrahydrofolate reductase (NADH)	2 h[c] + mlthf[c] + nadh[c] -> nad[c] + 5mthf[c]	ECD_03827			Folate Metabolism	0	0	1000	0	4	1.5.1.20	R07168	29020004
MTHTHFSs	(2R,4S)-2-methyl-2,3,3,4-tetrahydroxytetrahydrofuran synthesis (spontaneous)	mdhdhf[c] + h2o[c] -> mththf[c]	s0001			Methionine Metabolism	0	0	1000	0	4			29020004
MTRPOX	N-methyltryptophan oxidase	o2[c] + Nmtrp[c] + h2o[c] -> fald[c] + trp__L[c] + h2o2[c]	ECD_01055			Glycine and Serine Metabolism	0	0	1000	0	3	1.5.3.2		29020004
N2Otex	Nitrious oxide transport via diffusion (extracellular to periplasm)	n2o[e] <=> n2o[p]	( ECD_01348 or ECD_00238 or ECD_00933 or ECD_02142 )			Transport, Outer Membrane Porin	1	-1000	1000	0				29020004
N2Otpp	Nitrious oxide transport (diffusion)	n2o[p] <=> n2o[c]	s0001			Inorganic Ion Transport and Metabolism	1	-1000	1000	0	3			29020004
NACtex	Nicotinic acid transport via diffusion (extracellular to periplasm)	nac[e] <=> nac[p]	( ECD_01348 or ECD_00238 or ECD_00933 or ECD_02142 )			Transport, Outer Membrane Porin	1	-1000	1000	0				29020004
NACtpp	Nicotinic acid uptake (periplasm)	nac[p] -> nac[c]				Transport, Inner Membrane	0	0	1000	0	0			29020004
NADDP	NAD diphosphatase	nad[c] + h2o[c] -> 2 h[c] + nmn[c] + amp[c]	( ECD_03873 or ECD_02311 )			Cofactor and Prosthetic Group Biosynthesis	0	0	1000	0	3	3.6.1.22; 3.6.1.9	R00103	29020004
NADH10	NADH dehydrogenase (menaquinone-8 & 0 protons)	h[c] + mqn8[c] + nadh[c] -> nad[c] + mql8[c]	( ECD_00050 or ECD_01105 or ECD_03597 or ECD_01007 )			Oxidative Phosphorylation	0	0	1000	0	4			29020004
NADH16pp	NADH dehydrogenase (ubiquinone-8 & 3 protons) (periplasm)	4 h[c] + q8[c] + nadh[c] -> 3 h[p] + nad[c] + q8h2[c]	( ECD_02205 and ECD_02206 and ECD_02212 and ECD_02213 and ECD_02207 and ECD_02202 and ECD_02204 and ECD_02209 and ECD_02203 and ECD_02201 and ECD_02208 and ECD_02211 and ECD_02210 )			Oxidative Phosphorylation	0	0	1000	0	3	1.6.5.3		29020004
NADH17pp	NADH dehydrogenase (menaquinone-8 & 3 protons) (periplasm)	4 h[c] + mqn8[c] + nadh[c] -> 3 h[p] + nad[c] + mql8[c]	( ECD_02205 and ECD_02206 and ECD_02212 and ECD_02213 and ECD_02207 and ECD_02202 and ECD_02204 and ECD_02209 and ECD_02203 and ECD_02201 and ECD_02208 and ECD_02211 and ECD_02210 )			Oxidative Phosphorylation	0	0	1000	0	3	1.6.5.3		29020004
NADH18pp	NADH dehydrogenase (demethylmenaquinone-8 & 3 protons) (periplasm)	4 h[c] + 2dmmq8[c] + nadh[c] -> 3 h[p] + nad[c] + 2dmmql8[c]	( ECD_02205 and ECD_02206 and ECD_02212 and ECD_02213 and ECD_02207 and ECD_02202 and ECD_02204 and ECD_02209 and ECD_02203 and ECD_02201 and ECD_02208 and ECD_02211 and ECD_02210 )			Oxidative Phosphorylation	0	0	1000	0	3	1.6.5.3		29020004
NADH5	NADH dehydrogenase (ubiquinone-8 )	h[c] + q8[c] + nadh[c] -> nad[c] + q8h2[c]	( ECD_03597 or ECD_01105 or ECD_00050 or ECD_01007 )			Oxidative Phosphorylation	0	0	1000	0	4			29020004
NADH9	NADH dehydrogenase (demethylmenaquinone-8 & 0 protons)	h[c] + 2dmmq8[c] + nadh[c] -> nad[c] + 2dmmql8[c]	( ECD_00050 or ECD_01105 or ECD_01007 or ECD_03597 )			Oxidative Phosphorylation	0	0	1000	0	4			29020004
NADHHR	NADH hydratase	h2o[c] + nadh[c] -> nadhx__R[c]	( s0001 or ECD_01748 )			Metabolite Repair	0	0	1000	0	4			29020004
NADHHS	NADH hydratase	h2o[c] + nadh[c] -> nadhx__S[c]	( s0001 or ECD_01748 )			Metabolite Repair	0	0	1000	0	4			29020004
NADHPO	NADH peroxidase	h[c] + h2o2[c] + nadh[c] -> nad[c] + 2 h2o[c]	( ECD_00575 and ECD_00574 )			Unassigned	0	0	1000	0	4	1.11.1.1	R00090	29020004
NADHXD	NADHX dehydratase	adp[c] + nadhx__S[c] -> h[c] + pi[c] + nadh[c] + amp[c]	ECD_04034			Metabolite Repair	0	0	1000	0	4			29020004
NADHXE	NADHX epimerase	nadhx__S[c] <=> nadhx__R[c]	ECD_04034			Metabolite Repair	1	-1000	1000	0	4			29020004
NADK	NAD kinase	nad[c] + atp[c] -> h[c] + adp[c] + nadp[c]	ECD_02503			Cofactor and Prosthetic Group Biosynthesis	0	0	1000	0	4	2.7.1.23	R00104	29020004
NADN	NAD nucleosidase	nad[c] + h2o[c] -> h[c] + adprib[c] + ncam[c]				Cofactor and Prosthetic Group Biosynthesis	0	0	1000	0	2	3.2.2.5; 3.2.2.6; 3.5.1.-	R00102	29020004
NADPHHR	NADPH hydratase	h2o[c] + nadph[c] -> nadphx__R[c]	( s0001 or ECD_01748 )			Metabolite Repair	0	0	1000	0	4			29020004
NADPHHS	NADPH hydratase	h2o[c] + nadph[c] -> nadphx__S[c]	( ECD_01748 or s0001 )			Metabolite Repair	0	0	1000	0	4			29020004
NADPHQR2	NADPH Quinone Reductase (Ubiquinone-8)	h[c] + q8[c] + nadph[c] -> q8h2[c] + nadp[c]	ECD_02900			Oxidative Phosphorylation	0	0	1000	0	2			29020004
NADPHQR3	NADPH Quinone Reductase (Menaquinone-8)	h[c] + mqn8[c] + nadph[c] -> nadp[c] + mql8[c]	ECD_02900			Oxidative Phosphorylation	0	0	1000	0	2			29020004
NADPHQR4	NADPH Quinone Reductase (2-Demethylmenaquinone-8)	h[c] + 2dmmq8[c] + nadph[c] -> nadp[c] + 2dmmql8[c]	ECD_02900			Oxidative Phosphorylation	0	0	1000	0	2			29020004
NADPHXD	NADPHX dehydratase	adp[c] + nadphx__S[c] -> h[c] + pi[c] + nadph[c] + amp[c]	ECD_04034			Metabolite Repair	0	0	1000	0	4			29020004
NADPHXE	NADPHX epimerase	nadphx__R[c] <=> nadphx__S[c]	ECD_04034			Metabolite Repair	1	-1000	1000	0	4			29020004
NADPPPS	NADP phosphatase	nadp[c] + h2o[c] -> nad[c] + pi[c]				Cofactor and Prosthetic Group Biosynthesis	0	0	1000	0	0	3.1.3.-; 3.1.3.1; 3.1.3.2	R00118	29020004
NADS1	NAD synthase (nh3)	nh4[c] + atp[c] + dnad[c] -> h[c] + nad[c] + ppi[c] + amp[c]	ECD_01709			Cofactor and Prosthetic Group Biosynthesis	0	0	1000	0	4	6.3.1.5; 6.3.5.1	R00189	29020004
NADTRHD	NAD transhydrogenase	nad[c] + nadph[c] -> nadp[c] + nadh[c]	ECD_03847			Oxidative Phosphorylation	0	0	1000	0	4	1.6.1.1; 1.6.1.2; 1.6.1.3	R00112	29020004
NAMNPP	Nicotinic acid mononucleotide pyrophosphorylase	atp[c] + h2o[c] + prpp[c] + nac[c] -> adp[c] + pi[c] + ppi[c] + nicrnt[c]	ECD_00935			Cofactor and Prosthetic Group Biosynthesis	0	0	1000	0	3	6.3.4.21	R01724	29020004
NAt3_1p5pp	Sodium proton antiporter (H:NA is 1.5) (periplasm)	3 h[p] + 2 na1[c] -> 3 h[c] + 2 na1[p]	ECD_01161			Inorganic Ion Transport and Metabolism	0	0	1000	0	2			29020004
NAt3_2pp	Sodium proton antiporter (H:NA is 2) (periplasm)	2 h[p] + na1[c] -> 2 h[c] + na1[p]	ECD_00018			Inorganic Ion Transport and Metabolism	0	0	1000	0	4			29020004
NAt3pp	Sodium transport out via proton antiport (cytoplasm to periplasm)	h[p] + na1[c] -> h[c] + na1[p]	( ECD_00809 or ECD_01194 )			Inorganic Ion Transport and Metabolism	0	0	1000	0	3			29020004
NAtex	Sodium transport via diffusion (extracellular to periplasm)	na1[e] <=> na1[p]	( ECD_01348 or ECD_00238 or ECD_00933 or ECD_02142 )			Transport, Outer Membrane Porin	1	-1000	1000	0				29020004
NDP3	Nucleoside diphosphatase GDP	gdp[c] + h2o[c] -> h[c] + pi[c] + gmp[c]	( ECD_01132 or ECD_03472 )			Nucleotide Salvage Pathway	0	0	1000	0	4	3.6.1.42; 3.6.1.5; 3.6.1.6	R00328	29020004
NDP7	Nucleoside diphosphatase UDP	h2o[c] + udp[c] -> h[c] + ump[c] + pi[c]	ECD_03472			Nucleotide Salvage Pathway	0	0	1000	0	2	3.6.1.5; 3.6.1.6	R00155	29020004
NDPK1	Nucleoside-diphosphate kinase (ATP:GDP)	atp[c] + gdp[c] <=> adp[c] + gtp[c]	( ECD_00425 or ECD_02410 )			Nucleotide Salvage Pathway	1	-1000	1000	0	4	2.7.4.6	R00330	29020004
NDPK2	Nucleoside-diphosphate kinase (ATP:UDP)	atp[c] + udp[c] <=> adp[c] + utp[c]	( ECD_00425 or ECD_02410 )			Nucleotide Salvage Pathway	1	-1000	1000	0	4	2.7.4.6	R00156	29020004
NDPK3	Nucleoside-diphosphate kinase (ATP:CDP)	atp[c] + cdp[c] <=> ctp[c] + adp[c]	( ECD_02410 or ECD_00425 )			Nucleotide Salvage Pathway	1	-1000	1000	0	4	2.7.4.6	R00570	29020004
NDPK4	Nucleoside-diphosphate kinase (ATP:dTDP)	atp[c] + dtdp[c] <=> adp[c] + dttp[c]	( ECD_00425 or ECD_02410 )			Nucleotide Salvage Pathway	1	-1000	1000	0	4	2.7.4.6	R02093	29020004
NDPK5	Nucleoside-diphosphate kinase (ATP:dGDP)	dgdp[c] + atp[c] <=> adp[c] + dgtp[c]	( ECD_00425 or ECD_02410 )			Nucleotide Salvage Pathway	1	-1000	1000	0	4	2.7.4.6	R01857	29020004
NDPK6	Nucleoside-diphosphate kinase (ATP:dUDP)	atp[c] + dudp[c] <=> dutp[c] + adp[c]	( ECD_00425 or ECD_02410 )			Nucleotide Salvage Pathway	1	-1000	1000	0	4	2.7.4.6	R02331	29020004
NDPK7	Nucleoside-diphosphate kinase (ATP:dCDP)	atp[c] + dcdp[c] <=> adp[c] + dctp[c]	( ECD_00425 or ECD_02410 )			Nucleotide Salvage Pathway	1	-1000	1000	0	4	2.7.4.6	R02326	29020004
NDPK8	Nucleoside-diphosphate kinase (ATP:dADP)	dadp[c] + atp[c] <=> adp[c] + datp[c]	( ECD_00425 or ECD_02410 )			Nucleotide Salvage Pathway	1	-1000	1000	0	4	2.7.4.6	R01137	29020004
NH4tex	Ammonia transport via diffusion (extracellular to periplasm)	nh4[e] <=> nh4[p]	( ECD_00238 or ECD_01348 or ECD_02142 or ECD_00933 )			Transport, Outer Membrane Porin	1	-1000	1000	0	4			29020004
NH4tpp	Ammonia reversible transport (periplasm)	nh4[p] <=> nh4[c]	( s0001 or ECD_00403 )			Inorganic Ion Transport and Metabolism	1	-1000	1000	0	3			29020004
NHFRBO	NADH:flavorubredoxin oxidoreductase	h[c] + 2 no[c] + nadh[c] -> nad[c] + n2o[c] + h2o[c]	( ECD_02561 and ECD_02560 )			Nitrogen Metabolism	0	0	1000	0	2	1.7.1.14	R02492	29020004
NI2abcpp	Nickle (Ni+2) ABC transporter (periplasm)	ni2[c] + atp[c] + h2o[c] -> h[c] + adp[c] + pi[c] + ni2[p]	ECD_03318			Inorganic Ion Transport and Metabolism	0	0	1000	0	3	3.6.3.24		29020004
NI2t3pp	Nickle (Ni+2) transport out via proton antiport (periplasm)	ni2[c] + h[p] -> h[c] + ni2[p]	( ECD_03800 or ECD_00705 )			Inorganic Ion Transport and Metabolism	0	0	1000	0	3			29020004
NI2tex	Nickel transport via diffusion (extracellular to periplasm)	ni2[e] <=> ni2[p]	( ECD_01348 or ECD_00238 or ECD_00933 or ECD_02142 )			Transport, Outer Membrane Porin	1	-1000	1000	0				29020004
NI2tpp	Nickel (+2) transport in via permease (no H+)	ni2[p] -> ni2[c]	ECD_03692			Inorganic Ion Transport and Metabolism	0	0	1000	0	4			29020004
NI2uabcpp	Nickel transport via ABC system (uptake, periplasm)	atp[c] + h2o[c] + ni2[p] -> h[c] + ni2[c] + adp[c] + pi[c]	(( ECD_03326 and ECD_03325 and ECD_03329 and ECD_03328 and ECD_03327 ) or ECD_04110 )			Inorganic Ion Transport and Metabolism	0	0	1000	0	4	3.6.3.24		29020004
NMNAT	Nicotinamide-nucleotide adenylyltransferase	h[c] + atp[c] + nmn[c] -> nad[c] + ppi[c]	( ECD_04266 or ECD_00608 )			Cofactor and Prosthetic Group Biosynthesis	0	0	1000	0	4	2.7.7.1; 2.7.7.18	R00137	29020004
NMNDA	Nicotinamide-nucleotide amidase	h2o[c] + nmn[c] -> nh4[c] + nicrnt[c]	ECD_02550			Cofactor and Prosthetic Group Biosynthesis	0	0	1000	0	4	3.5.1.42	R02322	29020004
NMNN	NMN nucleosidase	h2o[c] + nmn[c] -> h[c] + r5p[c] + ncam[c]				Cofactor and Prosthetic Group Biosynthesis	0	0	1000	0	0	3.2.2.14		29020004
NMNPtpp	NMN permease (periplasm)	nmn[p] -> nmn[c]	ECD_00704			Transport, Inner Membrane	0	0	1000	0	3			29020004
NMNt7pp	NMN transport via NMN glycohydrolase (periplasm)	nmn[p] + h2o[c] -> h[c] + r5p[c] + ncam[c]				Transport, Inner Membrane	0	0	1000	0	0	3.2.2.14		29020004
NMNtex	NMN transport via diffusion (extracellular to periplasm)	nmn[e] <=> nmn[p]	( ECD_01348 or ECD_00238 or ECD_00933 or ECD_02142 )			Transport, Outer Membrane Porin	1	-1000	1000	0				29020004
NNAM	Nicotinamidase	ncam[c] + h2o[c] -> nh4[c] + nac[c]	ECD_01737			Cofactor and Prosthetic Group Biosynthesis	0	0	1000	0	4	3.5.1.19	R01268	29020004
NNATr	Nicotinate-nucleotide adenylyltransferase	h[c] + atp[c] + nicrnt[c] <=> ppi[c] + dnad[c]	ECD_00608			Nucleotide Salvage Pathway	1	-1000	1000	0	4	2.7.7.1; 2.7.7.18	R03005	29020004
NNDMBRT	Nicotinate-nucleotide dimethylbenzimidazole phosphoribosyltransferase	dmbzid[c] + nicrnt[c] -> h[c] + 5prdmbz[c] + nac[c]	ECD_01900			Cofactor and Prosthetic Group Biosynthesis	0	0	1000	0	4	2.4.2.21	R04148	29020004
NNDPR	Nicotinate-nucleotide diphosphorylase (carboxylating)	2 h[c] + quln[c] + prpp[c] -> ppi[c] + nicrnt[c] + co2[c]	ECD_00108			Cofactor and Prosthetic Group Biosynthesis	0	0	1000	0	4	2.4.2.19	R03348	29020004
NO2t2rpp	Nitrite transport in via proton symport, reversible (periplasm)	h[p] + no2[p] <=> h[c] + no2[c]	( ECD_01201 or ECD_03218 )			Inorganic Ion Transport and Metabolism	1	-1000	1000	0	2			29020004
NO2tex	Nitrite transport via diffusion (extracellular to periplasm)	no2[e] <=> no2[p]	( ECD_01348 or ECD_00238 or ECD_00933 or ECD_02142 )			Transport, Outer Membrane Porin	1	-1000	1000	0				29020004
NO3R1bpp	Nitrate reductase (Ubiquinol-8)	q8h2[c] + no3[p] -> h2o[p] + no2[p] + q8[c]	( ECD_02131 and ECD_02132 and ECD_02129 and ECD_02130 and ECD_02133 )			Nitrogen Metabolism	0	0	1000	0	4			29020004
NO3R1pp	Nitrate reductase (Ubiquinol-8) (periplasm)	2 h[c] + q8h2[c] + no3[c] -> 2 h[p] + h2o[c] + q8[c] + no2[c]	(( ECD_01424 and ECD_01425 and ECD_01426 and ECD_01423 ) or ( ECD_01204 and ECD_01202 and ECD_01205 and ECD_01203 ))			Oxidative Phosphorylation	0	0	1000	0	4			29020004
NO3R2bpp	Nitrate reductase (Menaquinol-8) (periplasm)	mql8[c] + no3[p] -> h2o[p] + no2[p] + mqn8[c]	( ECD_02130 and ECD_02133 and ECD_02129 )			Nitrogen Metabolism	0	0	1000	0	4	1.7.99.4		29020004
NO3R2pp	Nitrate reductase (Menaquinol-8) (periplasm)	2 h[c] + mql8[c] + no3[c] -> 2 h[p] + h2o[c] + mqn8[c] + no2[c]	(( ECD_01424 and ECD_01425 and ECD_01426 and ECD_01423 ) or ( ECD_01204 and ECD_01202 and ECD_01205 and ECD_01203 ))			Oxidative Phosphorylation	0	0	1000	0	4			29020004
NO3t7pp	Nitrate transport in via nitrite antiport (periplasm)	no3[p] + no2[c] -> no2[p] + no3[c]	( ECD_01201 or ECD_01427 )			Inorganic Ion Transport and Metabolism	0	0	1000	0	4			29020004
NO3tex	Nitrate transport via diffusion (extracellular to periplasm)	no3[e] <=> no3[p]	( ECD_00933 or ECD_01348 or ECD_00238 or ECD_02142 )			Transport, Outer Membrane Porin	1	-1000	1000	0				29020004
NODOx	Nitric oxide dioxygenase	2 o2[c] + 2 no[c] + nadh[c] -> h[c] + nad[c] + 2 no3[c]	ECD_02444			Nitrogen Metabolism	0	0	1000	0	3	1.14.12.17	R05724	29020004
NODOy	Nitric oxide dioxygenase	2 o2[c] + 2 no[c] + nadph[c] -> h[c] + nadp[c] + 2 no3[c]	ECD_02444			Nitrogen Metabolism	0	0	1000	0	3	1.14.12.17	R05725	29020004
NOVBCNtex	Novobiocin transport via diffusion (extracellular to periplasm)	novbcn[e] <=> novbcn[p]	s0001			Transport, Outer Membrane	1	-1000	1000	0	3			29020004
NOVBCNtpp	Novobiocin transport via TolC system	novbcn[p] + h[p] -> h[c] + novbcn[e]	(( ECD_02907 and ECD_00414 and ECD_02361 ) or ( ECD_02907 and ECD_00414 and ECD_00413 ))			Transport, Outer Membrane	0	0	1000	0	4			29020004
NOtex	Nitric oxide transport via diffusion (extracellular to periplasm)	no[e] <=> no[p]	( ECD_01348 or ECD_00238 or ECD_00933 or ECD_02142 )			Transport, Outer Membrane Porin	1	-1000	1000	0				29020004
NOtpp	NO transport (diffusion)	no[p] <=> no[c]	s0001			Inorganic Ion Transport and Metabolism	1	-1000	1000	0	3			29020004
NTD1	5'-nucleotidase (dUMP)	h2o[c] + dump[c] -> duri[c] + pi[c]	( ECD_02216 or ECD_02594 or ECD_04249 )			Nucleotide Salvage Pathway	0	0	1000	0	4	3.1.3.5; 3.1.3.89	R02102	29020004
NTD10	5'-nucleotidase (XMP)	xmp[c] + h2o[c] -> xtsn[c] + pi[c]	ECD_02594			Nucleotide Salvage Pathway	0	0	1000	0	4	3.1.3.5	R02719	29020004
NTD10pp	5'-nucleotidase (XMP)	h2o[p] + xmp[p] -> xtsn[p] + pi[p]	( ECD_03927 or ECD_00431 )			Nucleotide Salvage Pathway	0	0	1000	0	0	3.1.3.5	R02719	29020004
NTD11	5'-nucleotidase (IMP)	imp[c] + h2o[c] -> pi[c] + ins[c]	( ECD_02594 or ECD_03251 )			Nucleotide Salvage Pathway	0	0	1000	0	4	3.1.3.5; 3.1.3.99	R01126	29020004
NTD11pp	5'-nucleotidase (IMP)	h2o[p] + imp[p] -> ins[p] + pi[p]	( ECD_00431 or ECD_03927 )			Nucleotide Salvage Pathway	0	0	1000	0	0	3.1.3.5; 3.1.3.99	R01126	29020004
NTD12	5'-nucleotidase (dIMP)	dimp[c] + h2o[c] -> pi[c] + din[c]	( ECD_03251 or ECD_02594 or ECD_02216 )			Nucleotide Salvage Pathway	0	0	1000	0	4			29020004
NTD12pp	5'-nucleotidase (dIMP) (periplasm)	h2o[p] + dimp[p] -> din[p] + pi[p]	( ECD_00431 or ECD_03927 )			Nucleotide Salvage Pathway	0	0	1000	0	0			29020004
NTD1pp	5'-nucleotidase (dUMP)	dump[p] + h2o[p] -> duri[p] + pi[p]	( ECD_00431 or ECD_03927 )			Nucleotide Salvage Pathway	0	0	1000	0	0	3.1.3.5; 3.1.3.89	R02102	29020004
NTD2	5'-nucleotidase (UMP)	ump[c] + h2o[c] -> pi[c] + uri[c]	( ECD_04249 or ECD_02594 or ECD_00632 )			Nucleotide Salvage Pathway	0	0	1000	0	4	3.1.3.5	R00963	29020004
NTD2pp	5'-nucleotidase (UMP)	h2o[p] + ump[p] -> uri[p] + pi[p]	( ECD_00431 or ECD_03927 or ECD_00330 )			Nucleotide Salvage Pathway	0	0	1000	0	4	3.1.3.5	R00963	29020004
NTD3	5'-nucleotidase (dCMP)	dcmp[c] + h2o[c] -> pi[c] + dcyt[c]	( ECD_02216 or ECD_02594 )			Nucleotide Salvage Pathway	0	0	1000	0	4	3.1.3.5; 3.1.3.89	R01664	29020004
NTD3pp	5'-nucleotidase (dCMP)	h2o[p] + dcmp[p] -> dcyt[p] + pi[p]	( ECD_00431 or ECD_03927 )			Nucleotide Salvage Pathway	0	0	1000	0	0	3.1.3.5; 3.1.3.89	R01664	29020004
NTD4	5'-nucleotidase (CMP)	h2o[c] + cmp[c] -> pi[c] + cytd[c]	( ECD_02594 or ECD_00632 )			Nucleotide Salvage Pathway	0	0	1000	0	4	3.1.3.5; 3.1.3.91	R00511	29020004
NTD4pp	5'-nucleotidase (CMP)	h2o[p] + cmp[p] -> cytd[p] + pi[p]	( ECD_03927 or ECD_00431 or ECD_00330 )			Nucleotide Salvage Pathway	0	0	1000	0	4	3.1.3.5; 3.1.3.91	R00511	29020004
NTD5	5'-nucleotidase (dTMP)	dtmp[c] + h2o[c] -> pi[c] + thymd[c]	( ECD_02216 or ECD_02594 or ECD_04249 )			Nucleotide Salvage Pathway	0	0	1000	0	4	3.1.3.35; 3.1.3.5; 3.1.3.89	R01569	29020004
NTD5pp	5'-nucleotidase (dTMP)	h2o[p] + dtmp[p] -> thymd[p] + pi[p]	( ECD_03927 or ECD_00431 )			Nucleotide Salvage Pathway	0	0	1000	0	0	3.1.3.35; 3.1.3.5; 3.1.3.89	R01569	29020004
NTD6	5'-nucleotidase (dAMP)	h2o[c] + damp[c] -> pi[c] + dad_2[c]	( ECD_02216 or ECD_02594 )			Nucleotide Salvage Pathway	0	0	1000	0	4	3.1.3.5; 3.1.3.89	R02088	29020004
NTD6pp	5'-nucleotidase (dAMP)	h2o[p] + damp[p] -> pi[p] + dad_2[p]	( ECD_00431 or ECD_03927 )			Nucleotide Salvage Pathway	0	0	1000	0	0	3.1.3.5; 3.1.3.89	R02088	29020004
NTD7	5'-nucleotidase (AMP)	h2o[c] + amp[c] -> pi[c] + adn[c]	( ECD_03251 or ECD_02594 or ECD_00632 )			Nucleotide Salvage Pathway	0	0	1000	0	4	3.1.3.5	R00183	29020004
NTD7pp	5'-nucleotidase (AMP)	h2o[p] + amp[p] -> adn[p] + pi[p]	( ECD_03927 or ECD_00431 or ECD_00330 )			Nucleotide Salvage Pathway	0	0	1000	0	4	3.1.3.5	R00183	29020004
NTD8	5'-nucleotidase (dGMP)	dgmp[c] + h2o[c] -> pi[c] + dgsn[c]	( ECD_03251 or ECD_02594 or ECD_02216 )			Nucleotide Salvage Pathway	0	0	1000	0	4	3.1.3.5; 3.1.3.89	R01968	29020004
NTD8pp	5'-nucleotidase (dGMP)	h2o[p] + dgmp[p] -> dgsn[p] + pi[p]	( ECD_03927 or ECD_00431 )			Nucleotide Salvage Pathway	0	0	1000	0	0	3.1.3.5; 3.1.3.89	R01968	29020004
NTD9	5'-nucleotidase (GMP)	gmp[c] + h2o[c] -> pi[c] + gsn[c]	( ECD_02594 or ECD_03251 or ECD_00632 )			Nucleotide Salvage Pathway	0	0	1000	0	4	3.1.3.5	R01227	29020004
NTD9pp	5'-nucleotidase (GMP)	h2o[p] + gmp[p] -> gsn[p] + pi[p]	( ECD_03927 or ECD_00431 or ECD_00330 )			Nucleotide Salvage Pathway	0	0	1000	0	4	3.1.3.5	R01227	29020004
NTP1	Nucleoside-triphosphatase (ATP)	atp[c] + h2o[c] -> h[c] + adp[c] + pi[c]	( ECD_00616 or ECD_04031 )			Nucleotide Salvage Pathway	0	0	1000	0	3	3.6.1.15; 3.6.1.3; 3.6.1.5; 3.6.1.8; 3.6.3.1; 3.6.3.10; 3.6.3.11; 3.6.3.12; 3.6.3.14; 3.6.3.15; 3.6.3.16; 3.6.3.17; 3.6.3.18; 3.6.3.19; 3.6.3.2; 3.6.3.20; 3.6.3.21; 3.6.3.22; 3.6.3.23; 3.6.3.24; 3.6.3.25; 3.6.3.26; 3.6.3.27; 3.6.3.28; 3.6.3.29; 3.6.3.3; 3.6.3.30; 3.6.3.31; 3.6.3.32; 3.6.3.33; 3.6.3.34; 3.6.3.35; 3.6.3.36; 3.6.3.37; 3.6.3.38; 3.6.3.39; 3.6.3.4; 3.6.3.40; 3.6.3.41; 3.6.3.42; 3.6.3.…	R00086	29020004
NTP10	Nucleoside-triphosphatase (ITP)	h2o[c] + itp[c] -> h[c] + pi[c] + idp[c]	( ECD_04031 or ECD_04270 )			Nucleotide Salvage Pathway	0	0	1000	0	3	3.6.1.-; 3.6.1.5	R00719	29020004
NTP11	Nucleoside-triphosphatase (dITP)	ditp[c] + h2o[c] -> h[c] + pi[c] + didp[c]	ECD_04270			Nucleotide Salvage Pathway	0	0	1000	0	2			29020004
NTP12	Nucleoside-triphosphatase (XTP)	xtp[c] + h2o[c] -> h[c] + pi[c] + xdp[c]	ECD_04270			Nucleotide Salvage Pathway	0	0	1000	0	2	3.6.1.-		29020004
NTP3	Nucleoside-triphosphatase (GTP)	h2o[c] + gtp[c] -> h[c] + pi[c] + gdp[c]	( ECD_03445 or ECD_02749 or ECD_04218 or ECD_04031 or ECD_02577 or ECD_02103 or ECD_04040 )			Nucleotide Salvage Pathway	0	0	1000	0	4	3.6.1.15; 3.6.1.5; 3.6.5.1; 3.6.5.2; 3.6.5.3; 3.6.5.4; 3.6.5.5; 3.6.5.6	R00335	29020004
NTP3pp	Nucleoside-triphosphatase (GTP) (periplasm)	h2o[p] + gtp[p] -> h[p] + gdp[p] + pi[p]	ECD_00983			Nucleotide Salvage Pathway	0	0	1000	0	3	3.6.1.15; 3.6.1.5; 3.6.5.1; 3.6.5.2; 3.6.5.3; 3.6.5.4; 3.6.5.5; 3.6.5.6	R00335	29020004
NTP5	Nucleoside-triphosphatase (CTP)	ctp[c] + h2o[c] -> h[c] + pi[c] + cdp[c]	ECD_04031			Nucleotide Salvage Pathway	0	0	1000	0	3	3.6.1.15; 3.6.1.5	R00569	29020004
NTPP1	Nucleoside triphosphate pyrophosphorylase (dgtp)	h2o[c] + dgtp[c] -> h[c] + ppi[c] + dgmp[c]	( ECD_00100 or ECD_02626 )			Nucleotide Salvage Pathway	0	0	1000	0	4	3.6.1.-; 3.6.1.19; 3.6.1.9	R01855	29020004
NTPP10	Nucleoside triphosphate pyrophosphorylase (ditp)	ditp[c] + h2o[c] -> h[c] + dimp[c] + ppi[c]	ECD_02784			Nucleotide Salvage Pathway	0	0	1000	0	4	3.6.1.-; 3.6.1.66	R03531	29020004
NTPP11	Nucleoside triphosphate pyrophosphorylase (xtp)	xtp[c] + h2o[c] -> h[c] + ppi[c] + xmp[c]	ECD_02784			Nucleotide Salvage Pathway	0	0	1000	0	4	3.6.1.-; 3.6.1.66	R02720	29020004
NTPP2	Nucleoside triphosphate pyrophosphorylase (gtp)	h2o[c] + gtp[c] -> h[c] + ppi[c] + gmp[c]	( ECD_00100 or ECD_02626 )			Nucleotide Salvage Pathway	0	0	1000	0	4	3.6.1.-; 3.6.1.8; 3.6.1.9	R00426	29020004
NTPP3	Nucleoside triphosphate pyrophosphorylase (dctp)	dctp[c] + h2o[c] -> h[c] + ppi[c] + dcmp[c]	( ECD_02626 or ECD_02177 or ECD_01728 )			Nucleotide Salvage Pathway	0	0	1000	0	4	3.6.1.12; 3.6.1.65; 3.6.1.9	R01668	29020004
NTPP4	Nucleoside triphosphate pyrophosphorylase (ctp)	ctp[c] + h2o[c] -> h[c] + ppi[c] + cmp[c]	( ECD_01728 or ECD_02626 )			Nucleotide Salvage Pathway	0	0	1000	0	4	3.6.1.65; 3.6.1.8; 3.6.1.9	R00515	29020004
NTPP5	Nucleoside triphosphate pyrophosphorylase (datp)	datp[c] + h2o[c] -> h[c] + ppi[c] + damp[c]	( ECD_01836 or ECD_02626 )			Nucleotide Salvage Pathway	0	0	1000	0	4	3.6.1.19; 3.6.1.9		29020004
NTPP6	Nucleoside triphosphate pyrophosphorylase (atp)	atp[c] + h2o[c] -> h[c] + ppi[c] + amp[c]	( ECD_02626 or ECD_00909 )			Nucleotide Salvage Pathway	0	0	1000	0	4	3.6.1.8; 3.6.1.9	R00087	29020004
NTPP7	Nucleoside triphosphate pyrophosphorylase (dttp)	dttp[c] + h2o[c] -> h[c] + dtmp[c] + ppi[c]	( ECD_02177 or ECD_02626 or ECD_03107 )			Nucleotide Salvage Pathway	0	0	1000	0	4	3.6.1.19; 3.6.1.9	R11323	29020004
NTPP8	Nucleoside triphosphate pyrophosphorylase (utp)	utp[c] + h2o[c] -> h[c] + ump[c] + ppi[c]	( ECD_02626 or ECD_03107 )			Nucleotide Salvage Pathway	0	0	1000	0	4	3.6.1.8; 3.6.1.9	R00662	29020004
NTPP9	Nucleoside triphosphate pyrophosphorylase (itp)	h2o[c] + itp[c] -> h[c] + imp[c] + ppi[c]	ECD_02784			Nucleotide Salvage Pathway	0	0	1000	0	4	3.6.1.-; 3.6.1.8; 3.6.1.9	R00720	29020004
NTPTP1	Nucleoside triphosphate tripolyhydrolase	h2o[c] + dgtp[c] -> pppi[c] + dgsn[c]	ECD_00159			Nucleotide Salvage Pathway	0	0	1000	0	4	3.1.5.1	R01856	29020004
NTPTP2	Nucleoside triphosphate tripolyhydrolase	h2o[c] + gtp[c] -> pppi[c] + gsn[c]	ECD_00159			Nucleotide Salvage Pathway	0	0	1000	0	4			29020004
NTRIR2x	Nitrite Reductase (NADH)	5 h[c] + no2[c] + 3 nadh[c] -> 3 nad[c] + nh4[c] + 2 h2o[c]	( ECD_03217 and ECD_03216 )			Oxidative Phosphorylation	0	0	1000	0	4	1.7.1.15; 1.7.1.4	R00787	29020004
NTRIR3pp	Nitrite Reductase (Ubiquinole-8, periplasm)	2 h[p] + no2[p] + 3 q8h2[c] -> 2 h2o[p] + nh4[p] + 3 q8[c]	( ECD_03944 and ECD_03942 and ECD_03943 and ECD_03945 )			Nitrogen Metabolism	0	0	1000	0	3			29020004
NTRIR4pp	Nitrite Reductase (Menaquinole-8, periplasm)	2 h[p] + no2[p] + 3 mql8[c] -> 2 h2o[p] + nh4[p] + 3 mqn8[c]	( ECD_03944 and ECD_03942 and ECD_03943 and ECD_03945 )			Nitrogen Metabolism	0	0	1000	0	3			29020004
O2Stex	Superoxide anion transport via diffusion (extracellular to periplasm)	o2s[e] <=> o2s[p]	( ECD_00238 or ECD_01348 or ECD_02142 or ECD_00933 )			Transport, Outer Membrane Porin	1	-1000	1000	0	4			29020004
O2tex	Oxygen transport via diffusion (extracellular to periplasm)	o2[e] <=> o2[p]	( ECD_01348 or ECD_00238 or ECD_00933 or ECD_02142 )			Transport, Outer Membrane Porin	1	-1000	1000	0				29020004
O2tpp	O2 transport via diffusion (periplasm)	o2[p] <=> o2[c]	s0001			Inorganic Ion Transport and Metabolism	1	-1000	1000	0	3			29020004
OAADC	Oxaloacetate decarboxylase	h[c] + oaa[c] -> pyr[c] + co2[c]	ECD_01821			Pyruvate Metabolism	0	0	1000	0	4	1.1.1.38; 1.1.1.40; 4.1.1.-; 4.1.1.3	R00217; R00219	29020004
OBTFL	2-Oxobutanoate formate lyase	2obut[c] + coa[c] -> ppcoa[c] + for[c]	(( ECD_00906 and ECD_00907 ) or ( ECD_00907 and ECD_00906 and ECD_02473 ) or ( ECD_00906 and ECD_02981 ))			Alternate Carbon Metabolism	0	0	1000	0	4	2.3.1.-; 2.3.1.54	R06987	29020004
OCBT	Ornithine carbamoyltransferase	cbp[c] + orn[c] <=> h[c] + citr__L[c] + pi[c]	ECD_04120			Arginine and Proline Metabolism	1	-1000	1000	0	4	2.1.3.3	R01398	29020004
OCDCAtexi	Octadecanoate transport via facilitated irreversible diffusion (extracellular to periplasm)	ocdca[e] -> ocdca[p]	ECD_02268			Transport, Outer Membrane	0	0	1000	0	4			29020004
OCDCEAtexi	Octadecenoate (n-C18:1) transport via facilitated irreversible diffusion (extracellular to periplasm)	ocdcea[e] -> ocdcea[p]	ECD_02268			Transport, Outer Membrane	0	0	1000	0	4			29020004
OCTAtex	Octanoate transport via diffusion (extracellular to periplasm)	octa[e] <=> octa[p]	( ECD_01348 or ECD_00238 or ECD_00933 or ECD_02142 )			Transport, Outer Membrane Porin	1	-1000	1000	0				29020004
OCTDPS	Octaprenyl pyrophosphate synthase	frdp[c] + 5 ipdp[c] -> octdp[c] + 5 ppi[c]	ECD_03052			Cofactor and Prosthetic Group Biosynthesis	0	0	1000	0	4	2.5.1.90	R09248	29020004
OCTNLL	Octanoate non-lipoylated apo domain ligase	h[c] + octa[c] + atp[c] -> octapb[c] + ppi[c] + amp[c]	ECD_04262			Cofactor and Prosthetic Group Biosynthesis	0	0	1000	0	4			29020004
OGMEACPD	3-Oxo-glutaryl-[ACP] methyl ester dehydratase	hgmeACP[c] -> egmeACP[c] + h2o[c]	ECD_00178			Cofactor and Prosthetic Group Biosynthesis	0	0	1000	0	4	4.2.1.59	R10117	29020004
OGMEACPR	3-Oxo-glutaryl-[ACP] methyl ester reductase	h[c] + ogmeACP[c] + nadph[c] -> hgmeACP[c] + nadp[c]	ECD_01089			Cofactor and Prosthetic Group Biosynthesis	0	0	1000	0	4			29020004
OGMEACPS	3-Oxo-glutaryl-[ACP] methyl ester synthase	h[c] + malcoame[c] + malACP[c] -> ogmeACP[c] + coa[c] + co2[c]	ECD_01087			Cofactor and Prosthetic Group Biosynthesis	0	0	1000	0	4			29020004
OHPBAT	O-Phospho-4-hydroxy-L-threonine:2-oxoglutarate aminotransferase	ohpb[c] + glu__L[c] <=> akg[c] + phthr[c]	ECD_00911			Cofactor and Prosthetic Group Biosynthesis	1	-1000	1000	0	4	2.6.1.52	R05085	29020004
OHPHM	2-octaprenyl-6-hydroxyphenol methylase	amet[c] + 2ohph[c] -> h[c] + ahcys[c] + 2omph[c]	ECD_02158			Cofactor and Prosthetic Group Biosynthesis	0	0	1000	0	4	2.1.1.222	R04988	29020004
OMBZLM	2-Octaprenyl-6-methoxy-benzoquinol methylase	amet[c] + 2ombzl[c] -> h[c] + ahcys[c] + 2ommbl[c]	ECD_03726			Cofactor and Prosthetic Group Biosynthesis	0	0	1000	0	4			29020004
OMCDC	2-Oxo-4-methyl-3-carboxypentanoate decarboxylation	h[c] + 3c4mop[c] -> 4mop[c] + co2[c]	s0001			Valine, Leucine, and Isoleucine Metabolism	0	0	1000	0	4	1.1.1.85	R01652	29020004
OMMBLHX3	2-Octaprenyl-3-methyl-6-methoxy-1,4-benzoquinol hydroxylase (anaerobic)	nad[c] + 2 atp[c] + 3 h2o[c] + 2ommbl[c] -> 3 h[c] + 2 adp[c] + 2 pi[c] + 2omhmbl[c] + nadh[c]				Cofactor and Prosthetic Group Biosynthesis	0	0	1000	0	2			29020004
OMMBLHXy	2-Octaprenyl-3-methyl-6-methoxy-1,4-benzoquinol hydroxylase (NADPHl)	h[c] + o2[c] + nadph[c] + 2ommbl[c] -> nadp[c] + 2omhmbl[c] + h2o[c]	ECD_00630			Cofactor and Prosthetic Group Biosynthesis	0	0	1000	0	2			29020004
OMPDC	Orotidine-5'-phosphate decarboxylase	h[c] + orot5p[c] -> ump[c] + co2[c]	ECD_01258			Purine and Pyrimidine Biosynthesis	0	0	1000	0	4	4.1.1.23	R00965	29020004
OMPHHXy	2-octaprenyl-6-methoxyphenol hydroxylase (NADPH)	h[c] + o2[c] + 2omph[c] + nadph[c] -> nadp[c] + h2o[c] + 2ombzl[c]	ECD_02739			Cofactor and Prosthetic Group Biosynthesis	0	0	1000	0	2			29020004
OP4ENH	2-oxopent-4-enoate hydratase	h2o[c] + op4en[c] -> 4h2opntn[c]	ECD_00304			Alternate Carbon Metabolism	0	0	1000	0	4	4.2.1.80	R02601	29020004
OPHBDC	Octaprenyl-hydroxybenzoate decarboxylase	h[c] + 3ophb[c] -> 2oph[c] + co2[c]	ECD_03734			Cofactor and Prosthetic Group Biosynthesis	0	0	1000	0	4	4.1.1.98	R04986	29020004
OPHHX3	2-Octaprenylphenol hydroxylase (anaerobic)	nad[c] + 2 atp[c] + 2oph[c] + 3 h2o[c] -> 3 h[c] + 2 adp[c] + 2 pi[c] + 2ohph[c] + nadh[c]				Cofactor and Prosthetic Group Biosynthesis	0	0	1000	0	2			29020004
OPHHXy	2-Octaprenylphenol hydroxylase (NADPH)	h[c] + o2[c] + 2oph[c] + nadph[c] -> nadp[c] + h2o[c] + 2ohph[c]	ECD_02738			Cofactor and Prosthetic Group Biosynthesis	0	0	1000	0	2			29020004
OPMEACPD	3-Oxo-pimeloyl-[ACP] methyl ester dehydratase	hpmeACP[c] -> epmeACP[c] + h2o[c]	ECD_00178			Cofactor and Prosthetic Group Biosynthesis	0	0	1000	0	4	4.2.1.59	R10121	29020004
OPMEACPR	3-Oxo-pimeloyl-[ACP] methyl ester reductase	h[c] + opmeACP[c] + nadph[c] -> hpmeACP[c] + nadp[c]	ECD_01089			Cofactor and Prosthetic Group Biosynthesis	0	0	1000	0	4			29020004
OPMEACPS	3-Oxo-pimeloyl-[ACP] methyl ester synthase	h[c] + gmeACP[c] + malACP[c] -> opmeACP[c] + co2[c] + ACP[c]	ECD_02248			Cofactor and Prosthetic Group Biosynthesis	0	0	1000	0	4			29020004
ORNDC	Ornithine Decarboxylase	h[c] + orn[c] -> ptrc[c] + co2[c]	( ECD_02795 or ECD_00649 )			Arginine and Proline Metabolism	0	0	1000	0	4	4.1.1.17	R00670	29020004
ORNabcpp	Ornithine transport via ABC system (periplasm)	atp[c] + orn[p] + h2o[c] -> h[c] + adp[c] + pi[c] + orn[c]	( ECD_02231 and ECD_02232 and ECD_02233 and ECD_02235 )			Transport, Inner Membrane	0	0	1000	0	1	3.6.3.21		29020004
ORNtex	Ornithine transport via diffusion (extracellular to periplasm)	orn[e] <=> orn[p]	( ECD_01348 or ECD_00238 or ECD_00933 or ECD_02142 )			Transport, Outer Membrane Porin	1	-1000	1000	0				29020004
OROTt2_2pp	Orotate transport via proton symport (2 H) (periplasm)	2 h[p] + orot[p] -> 2 h[c] + orot[c]	ECD_03376			Transport, Inner Membrane	0	0	0	0	4			29020004
OROTtex	Orotate transport via diffusion (extracellular to periplasm)	orot[e] <=> orot[p]	( ECD_02142 or ECD_01348 or ECD_00933 or ECD_00238 )			Transport, Outer Membrane Porin	1	-1000	1000	0	4			29020004
ORPT	Orotate phosphoribosyltransferase	orot5p[c] + ppi[c] <=> prpp[c] + orot[c]	ECD_03499			Purine and Pyrimidine Biosynthesis	1	-1000	1000	0	4	2.4.2.10	R01870	29020004
OXAMTC	Oxamate transcarbamoylase	pi[c] + oxur[c] -> oxam[c] + cbp[c]				Nitrogen Metabolism	0	0	1000	0	2	2.1.3.5	R02937	29020004
OXCDC	Oxalyl-CoA decarboxylase	h[c] + oxalcoa[c] -> forcoa[c] + co2[c]	ECD_02283			Alternate Carbon Metabolism	0	0	1000	0	2	4.1.1.8	R01908	29020004
P5CD	1-pyrroline-5-carboxylate dehydrogenase	nad[c] + 1pyr5c[c] + 2 h2o[c] -> h[c] + glu__L[c] + nadh[c]	ECD_01017			Arginine and Proline Metabolism	0	0	1000	0	4	1.2.1.88; 1.5.1.12	R00707	29020004
P5CR	Pyrroline-5-carboxylate reductase	2 h[c] + 1pyr5c[c] + nadph[c] -> nadp[c] + pro__L[c]	ECD_00333			Arginine and Proline Metabolism	0	0	1000	0	4	1.5.1.2	R01251	29020004
PA120abcpp	Phosphatidate transport via ABC system (n-C12:0, periplasm)	atp[c] + h2o[c] + pa120[c] -> h[c] + adp[c] + pi[c] + pa120[p]	ECD_00918			Transport, Inner Membrane	0	0	1000	0	1			29020004
PA140abcpp	Phosphatidate transport via ABC system (n-C14:0, periplasm)	pa140[c] + atp[c] + h2o[c] -> h[c] + adp[c] + pi[c] + pa140[p]	ECD_00918			Transport, Inner Membrane	0	0	1000	0	1			29020004
PA141abcpp	Phosphatidate transport via ABC system (n-C14:1, periplasm)	pa141[c] + atp[c] + h2o[c] -> h[c] + adp[c] + pi[c] + pa141[p]	ECD_00918			Transport, Inner Membrane	0	0	1000	0	1			29020004
PA160abcpp	Phosphatidate transport via ABC system (n-C16:0, periplasm)	pa160[c] + atp[c] + h2o[c] -> h[c] + adp[c] + pi[c] + pa160[p]	ECD_00918			Transport, Inner Membrane	0	0	1000	0	1			29020004
PA161abcpp	Phosphatidate transport via ABC system (n-C16:1, periplasm)	atp[c] + pa161[c] + h2o[c] -> h[c] + adp[c] + pi[c] + pa161[p]	ECD_00918			Transport, Inner Membrane	0	0	1000	0	1			29020004
PA180abcpp	Phosphatidate transport via ABC system (n-C18:0, periplasm)	atp[c] + h2o[c] + pa180[c] -> h[c] + adp[c] + pi[c] + pa180[p]	ECD_00918			Transport, Inner Membrane	0	0	1000	0	1			29020004
PA181abcpp	Phosphatidate transport via ABC system (n-C18:1, periplasm)	pa181[c] + atp[c] + h2o[c] -> h[c] + adp[c] + pi[c] + pa181[p]	ECD_00918			Transport, Inner Membrane	0	0	1000	0	1			29020004
[truncated: 702 more rows]

## Sheet: Metabolite List
Abbreviation	Name	Formula (neutral)	Formula (charged)	Charge	Compartment	KEGG ID	PubChem ID	ChEBI ID	InChI string	Smiles
2pg[c]	D-Glycerate 2-phosphate		C3H4O7P	-3	cytosol	C00631		CHEBI:11651; CHEBI:1267; CHEBI:12986; CHEBI:17835; CHEBI:21028; CHEBI:24344; CHEBI:39868; CHEBI:58289; CHEBI:88350
13dpg[c]	3-Phospho-D-glyceroyl phosphate		C3H4O10P2	-4	cytosol	C00236		CHEBI:11881; CHEBI:16001; CHEBI:1658; CHEBI:20189; CHEBI:57604
prbamp[c]	1-(5-Phosphoribosyl)-AMP		C15H19N5O14P2	-4	cytosol	C02741		CHEBI:11195; CHEBI:18374; CHEBI:20628; CHEBI:37522; CHEBI:59457; CHEBI:7354; CHEBI:8166
grdp[c]	Geranyl diphosphate		C10H17O7P2	-3	cytosol	C00341		CHEBI:14299; CHEBI:17211; CHEBI:24223; CHEBI:42877; CHEBI:5332; CHEBI:58057
dms[e]	Dimethyl sulfide		C2H6S	0	extracellular space	C00580		CHEBI:14168; CHEBI:14175; CHEBI:17437; CHEBI:23800; CHEBI:44169; CHEBI:4611
fpram[c]	2-(Formamido)-N1-(5-phospho-D-ribosyl)acetamidine		C8H15N3O8P	-1	cytosol			CHEBI:11474; CHEBI:18413; CHEBI:58478; CHEBI:971
dcyt[p]	Deoxycytidine		C9H13N3O4	0	periplasm	C00881		CHEBI:15698; CHEBI:19240; CHEBI:41417; CHEBI:41430; CHEBI:41434; CHEBI:41806; CHEBI:4407
fum[p]	Fumarate		C4H2O4	-2	periplasm	C00122		CHEBI:14284; CHEBI:18012; CHEBI:22956; CHEBI:22957; CHEBI:22958; CHEBI:24122; CHEBI:24124; CHEBI:29806; CHEBI:36180; CHEBI:37154; CHEBI:37155; CHEBI:42511; CHEBI:42743; CHEBI:5190
tyr__L[p]	L-Tyrosine		C9H11NO3	0	periplasm	C00082; C01536		CHEBI:13181; CHEBI:15277; CHEBI:17895; CHEBI:18186; CHEBI:21411; CHEBI:27176; CHEBI:32760; CHEBI:32761; CHEBI:32762; CHEBI:32784; CHEBI:32785; CHEBI:32786; CHEBI:46070; CHEBI:46161; CHEBI:58315; CHEBI:6313; CHEBI:9800
feenter[e]	Fe-enterobactin		C30H27FeN3O15	3	extracellular space	C06230		CHEBI:21133; CHEBI:28199; CHEBI:38151; CHEBI:4993; CHEBI:70745
gg4abut[c]	Gamma-glutamyl-gamma aminobutyric acid		C9H15O5N2	-1	cytosol	C15767		CHEBI:49260; CHEBI:58800
arbtn[e]	Aerobactin minus Fe3		C22H33N4O13	-3	extracellular space
aso3[c]	Arsenite		AsO3	-3	cytosol	C06697		CHEBI:13857; CHEBI:22635; CHEBI:2846; CHEBI:29242; CHEBI:29243; CHEBI:29866; CHEBI:49899; CHEBI:49900
cpgn_un[e]	Coprogen unloaded (no Fe(III))		C35H52N6O13	-4	extracellular space
alaala[e]	D-Alanyl-D-alanine		C6H12N2O3	0	extracellular space	C00993		CHEBI:12900; CHEBI:13749; CHEBI:16576; CHEBI:20894; CHEBI:4088; CHEBI:57822
3ohexACP[c]	3-Oxohexanoyl-[acyl-carrier protein]		C17H29N2O9PRS	-1	cytosol	C05746		CHEBI:1642
3ocddec5eACP[c]	3-oxo-cis-dodec-5-enoyl-[acyl-carrier protein]		C23H39N2O9PRS	-1	cytosol
clpn120[p]	Cardiolipin (tetradodecanoyl, n-C12:0)		C57H108O17P2	-2	periplasm
apg141[c]	Acyl phosphatidylglycerol (n-C14:1)		C48H86O11P	-1	cytosol
dca[c]	Decanoate (n-C10:0)		C10H19O2	-1	cytosol
dkdglcn[c]	2,5-Diketo-3-deoxy-D-gluconate		C6H7O6	-1	cytosol
chtbs[p]	N,N'-diacetylchitobiose		C16H28N2O11	0	periplasm	C01674		CHEBI:28681; CHEBI:3597; CHEBI:701011
fusa[p]	Fusidic acid		C31H48O5	0	periplasm	C06694		CHEBI:24133; CHEBI:29013; CHEBI:42742; CHEBI:5201; CHEBI:71321
metglcur[c]	1-O-methyl-Beta-D-glucuronate		C7H11O7	-1	cytosol
pep[c]	Phosphoenolpyruvate		C3H2O6P	-3	cytosol	C00074		CHEBI:14812; CHEBI:18021; CHEBI:26054; CHEBI:26055; CHEBI:44894; CHEBI:44897; CHEBI:58702; CHEBI:8147
h[c]	H+		H	1	cytosol	C00080		CHEBI:10744; CHEBI:13357; CHEBI:15378; CHEBI:24636; CHEBI:29233; CHEBI:29234; CHEBI:5584
rib__D[c]	D-Ribose		C5H10O5	0	cytosol	C00121; C21057		CHEBI:13011; CHEBI:16988; CHEBI:21078; CHEBI:4233; CHEBI:46999; CHEBI:47006; CHEBI:47013
2dr1p[c]	2-Deoxy-D-ribose 1-phosphate		C5H9O7P	-2	cytosol	C00672		CHEBI:1081; CHEBI:11563; CHEBI:19558; CHEBI:28542; CHEBI:57259; CHEBI:58576
gthrd[c]	Reduced glutathione		C10H16N3O6S	-1	cytosol	C00051		CHEBI:12402; CHEBI:14327; CHEBI:16856; CHEBI:24334; CHEBI:42873; CHEBI:43049; CHEBI:5437; CHEBI:57925
ala__L[e]	L-Alanine		C3H7NO2	0	extracellular space	C00041; C01401		CHEBI:13069; CHEBI:132498; CHEBI:13748; CHEBI:16449; CHEBI:16977; CHEBI:21216; CHEBI:22277; CHEBI:2539; CHEBI:32431; CHEBI:32432; CHEBI:32439; CHEBI:32440; CHEBI:40734; CHEBI:40735; CHEBI:46308; CHEBI:57972; CHEBI:6171; CHEBI:66916; CHEBI:76050
actACP[c]	Acetoacetyl-ACP		C15H25N2O9PRS	-1	cytosol	C05744		CHEBI:2393
actp[c]	Acetyl phosphate		C2H3O5P	-2	cytosol	C00227		CHEBI:13711; CHEBI:15350; CHEBI:22191; CHEBI:2407; CHEBI:46262
2pglyc[c]	2-Phosphoglycolate		C2H2O6P	-3	cytosol	C00988		CHEBI:11652; CHEBI:1268; CHEBI:17150; CHEBI:19763; CHEBI:19764; CHEBI:44849; CHEBI:58033
g3pc[c]	Sn-Glycero-3-phosphocholine		C8H20NO6P	0	cytosol	C00670		CHEBI:10646; CHEBI:12841; CHEBI:12847; CHEBI:14343; CHEBI:16870; CHEBI:26697; CHEBI:41458; CHEBI:55397; CHEBI:76433
dmbzid[c]	5,6-Dimethylbenzimidazole		C9H10N2	0	cytosol	C03114		CHEBI:14172; CHEBI:15890; CHEBI:20516; CHEBI:42126; CHEBI:4620
xtp[c]	XTP		C10H11N4O15P3	-4	cytosol	C00700		CHEBI:10049; CHEBI:59885; CHEBI:61314
cd2[c]	Cadmium		Cd	2	cytosol	C15233		CHEBI:3290; CHEBI:48773; CHEBI:48775
tcynt[p]	Thiocyanate		CNS	-1	periplasm	C01755		CHEBI:15234; CHEBI:18022; CHEBI:24926; CHEBI:24928; CHEBI:26954; CHEBI:26956; CHEBI:29200; CHEBI:45576; CHEBI:9550
acanth[c]	N-Acetylanthranilate		C9H8NO3	-1	cytosol	C06332		CHEBI:12465; CHEBI:16803; CHEBI:19414; CHEBI:21602; CHEBI:32578; CHEBI:36555; CHEBI:7194
so2[p]	Sulfur dioxide		O2S	0	periplasm	C09306		CHEBI:18422; CHEBI:45789; CHEBI:8992; CHEBI:9351
mn2[c]	Manganese		Mn	2	cytosol	C19610		CHEBI:21435; CHEBI:25156; CHEBI:29035; CHEBI:49749
pa181[c]	1,2-dioctadec-11-enoyl-sn-glycerol 3-phosphate		C39H71O8P1	-2	cytosol
2agpg181[p]	2-Acyl-sn-glycero-3-phosphoglycerol (n-C18:1)		C24H46O9P1	-1	periplasm
tdecoa[c]	Tetradecenoyl-CoA (n-C14:1CoA)		C35H56N7O17P3S	-4	cytosol
thym[p]	Thymine C5H6N2O2		C5H6N2O2	0	periplasm	C00178		CHEBI:15247; CHEBI:17821; CHEBI:27004; CHEBI:46017; CHEBI:9580
mocogdp[c]	Molybdopterin guanine dinucleotide		C20H22N10O15P2S2Mo	-2	cytosol	C19928		CHEBI:25374; CHEBI:30403; CHEBI:30404; CHEBI:30405; CHEBI:30406; CHEBI:39830; CHEBI:44012; CHEBI:45054; CHEBI:60535
octapb[c]	Octanoate (protein bound)		C8H15O	1	cytosol
cysi__L[e]	L Cystine C6H12N2O4S2		C6H12N2O4S2	0	extracellular space	C00491		CHEBI:13097; CHEBI:16283; CHEBI:21278; CHEBI:35491; CHEBI:6209; CHEBI:63163
dhap[c]	Dihydroxyacetone phosphate		C3H5O6P	-2	cytosol	C00111		CHEBI:14341; CHEBI:14342; CHEBI:16108; CHEBI:24355; CHEBI:39571; CHEBI:5454; CHEBI:57642
prbatp[c]	1-(5-Phosphoribosyl)-ATP		C15H19N5O20P4	-6	cytosol	C02739		CHEBI:11192; CHEBI:11196; CHEBI:18263; CHEBI:18970; CHEBI:58424; CHEBI:59460; CHEBI:73183; CHEBI:73200; CHEBI:8167
10fthf[c]	10-Formyltetrahydrofolate		C20H21N7O7	-2	cytosol	C00234		CHEBI:11304; CHEBI:15637; CHEBI:19108; CHEBI:19109; CHEBI:57454; CHEBI:698
btal[c]	Butanal C4H8O		C4H8O	0	cytosol	C01412		CHEBI:13923; CHEBI:15743; CHEBI:22938; CHEBI:3233
6pgg[c]	6-Phospho-beta-D-glucosyl-(1,4)-D-glucose		C12H21O14P	-2	cytosol
co2[e]	CO2 CO2		CO2	0	extracellular space	C00011		CHEBI:13282; CHEBI:13283; CHEBI:13284; CHEBI:13285; CHEBI:16526; CHEBI:23011; CHEBI:3283; CHEBI:48829
akg[e]	2-Oxoglutarate		C5H4O5	-2	extracellular space	C00026		CHEBI:11638; CHEBI:1253; CHEBI:16810; CHEBI:19748; CHEBI:19749; CHEBI:30915; CHEBI:30916; CHEBI:40661
gsn[e]	Guanosine		C10H13N5O5	0	extracellular space	C00387		CHEBI:14375; CHEBI:16750; CHEBI:24444; CHEBI:42840; CHEBI:42847; CHEBI:42853; CHEBI:471737; CHEBI:5564
pydx5p[c]	Pyridoxal 5'-phosphate		C8H8NO6P	-2	cytosol	C00018		CHEBI:14977; CHEBI:18405; CHEBI:234571; CHEBI:26424; CHEBI:358848; CHEBI:45145; CHEBI:597326; CHEBI:8668
3dhgulnp[c]	3-keto-L-gulonate-6-phosphate		C6H8O10P	-3	cytosol	C14899		CHEBI:49039; CHEBI:58774
g3ps[c]	Glycerophosphoserine		C6H13NO8P	-1	cytosol			CHEBI:61931; CHEBI:62013; CHEBI:64765; CHEBI:64945
adphep_LD[c]	ADP-L-glycero-D-manno-heptose		C17H25N5O16P2	-2	cytosol	C06398		CHEBI:13226; CHEBI:15915; CHEBI:20844; CHEBI:2347; CHEBI:57564; CHEBI:61506; CHEBI:61530
lyx__L[c]	L-Lyxose		C5H10O5	0	cytosol	C01508		CHEBI:62321
din[p]	Deoxyinosine		C10H12N4O4	0	periplasm	C05512		CHEBI:19248; CHEBI:23629; CHEBI:28997; CHEBI:39841; CHEBI:43293; CHEBI:43436; CHEBI:43437; CHEBI:4413
malt[p]	Maltose C12H22O11		C12H22O11	0	periplasm	C00208; C00897		CHEBI:10300; CHEBI:12340; CHEBI:14568; CHEBI:17306; CHEBI:18167; CHEBI:22463; CHEBI:25144; CHEBI:43893; CHEBI:6668
pppn[p]	Phenylpropanoate		C9H9O2	-1	periplasm	C05629		CHEBI:20186; CHEBI:20187; CHEBI:26002; CHEBI:26005; CHEBI:28631; CHEBI:43112; CHEBI:51057; CHEBI:8103
hphhlipa[c]	Heptosyl-phospho-heptosyl-heptosyl-kdo2-lipidA		C131H231N2O60P3	-8	cytosol
murein3px4p[p]	Two disacharide linked murein units, tripeptide crosslinked tetrapeptide (A2pm->D-ala) (middle of chain)		C71H107N13O38	-4	periplasm
1odec11eg3p[c]	1-octadec-11-enoyl-sn-glycerol 3-phosphate		C21H39O7P1	-2	cytosol
12dgr181[p]	1,2-Diacyl-sn-glycerol (dioctadec-11-enoyl, n-C18:1)		C39H72O5	0	periplasm
dsbdrd[c]	Fused thiol:disulfide interchange protein (reduced)		XH2	0	cytosol
sla[c]	Sulpholactaldehyde		C3H5O5S	-1	cytosol
ribflv[p]	Riboflavin C17H20N4O6		C17H20N4O6	0	periplasm	C00255		CHEBI:15044; CHEBI:17015; CHEBI:27299; CHEBI:45214; CHEBI:529204; CHEBI:57986; CHEBI:8843
cysi__L[c]	L Cystine C6H12N2O4S2		C6H12N2O4S2	0	cytosol	C00491		CHEBI:13097; CHEBI:16283; CHEBI:21278; CHEBI:35491; CHEBI:6209; CHEBI:63163
f1p[c]	D-Fructose 1-phosphate		C6H11O9P	-2	cytosol	C01094		CHEBI:20930; CHEBI:37515; CHEBI:5174; CHEBI:58674
thr__L[c]	L-Threonine		C4H9NO3	0	cytosol	C00188		CHEBI:13175; CHEBI:16857; CHEBI:21403; CHEBI:26986; CHEBI:32820; CHEBI:32822; CHEBI:32832; CHEBI:32833; CHEBI:42083; CHEBI:45843; CHEBI:45983; CHEBI:57926; CHEBI:6308
2ddglcn[c]	2-Dehydro-3-deoxy-D-gluconate		C6H9O6	-1	cytosol	C00204; C01216		CHEBI:1056; CHEBI:1059; CHEBI:11547; CHEBI:11550; CHEBI:17028; CHEBI:17032; CHEBI:19527; CHEBI:19530; CHEBI:57989; CHEBI:57990
btn[e]	Biotin		C10H15N2O3S	-1	extracellular space	C00120		CHEBI:13905; CHEBI:15956; CHEBI:22882; CHEBI:22884; CHEBI:3108; CHEBI:41236; CHEBI:57586
ocdcea[e]	Octadecenoate (n-C18:1)		C18H33O2	-1	extracellular space	C00712		CHEBI:104361; CHEBI:14684; CHEBI:16196; CHEBI:25663; CHEBI:25664; CHEBI:30823; CHEBI:44741; CHEBI:7741
dtdp4d6dg[c]	DTDP-4-dehydro-6-deoxy-D-glucose		C16H22N2O15P2	-2	cytosol	C11907		CHEBI:10510; CHEBI:14081; CHEBI:16128; CHEBI:23542; CHEBI:57649; CHEBI:62829
acmum[e]	N-Acetylmuramate		C11H18NO8	-1	extracellular space	C02713		CHEBI:21615; CHEBI:28881; CHEBI:47965; CHEBI:47978; CHEBI:7212
man[p]	D-Mannose		C6H12O6	0	periplasm	C00159		CHEBI:12999; CHEBI:14575; CHEBI:16024; CHEBI:21057; CHEBI:33930; CHEBI:37684; CHEBI:4208
adocbl[e]	Adenosylcobalamin		C72H100CoN18O17P	0	extracellular space	C00194
frulysp[c]	Fructoselysine Phosphate		C12H24N2O10P	-1	cytosol
dump[p]	DUMP C9H11N2O8P		C9H11N2O8P	-2	periplasm	C00365		CHEBI:10532; CHEBI:14094; CHEBI:17622; CHEBI:19263; CHEBI:246422; CHEBI:42245; CHEBI:46286; CHEBI:46288; CHEBI:47722
eca4und[p]	(enterobacterial common antigen)x4 undecaprenyl-diphosphate		C151H234N12O67P2	-6	periplasm
pa160[c]	1,2-dihexadecanoyl-sn-glycerol 3-phosphate		C35H67O8P1	-2	cytosol			CHEBI:72859; CHEBI:73246
cdpdhdec9eg[c]	CDP-1,2-dihexadec-9-enoylglycerol		C44H75N3O15P2	-2	cytosol			CHEBI:104012
progly[c]	L-Prolinylglycine		C7H12N2O3	0	cytosol			CHEBI:61695; CHEBI:61696; CHEBI:73594
clpn161[p]	Cardiolipin (tetrahexadec-9-enoyl, n-C16:1)		C73H132O17P2	-2	periplasm			CHEBI:104873
1ddecg3p[p]	1-dodecanoyl-sn-glycerol 3-phosphate		C15H29O7P1	-2	periplasm			CHEBI:62840; CHEBI:72682
ca2[p]	Calcium		Ca	2	periplasm	C00076; C08130; C12277; C13140; C13189; C17392; C18381		CHEBI:22988; CHEBI:29108; CHEBI:3308; CHEBI:39123; CHEBI:48760
iscssh[c]	IscS with bound sulfur		HS2R	0	cytosol
novbcn[p]	Novobiocin		C31H36N2O11	0	periplasm	C05080		CHEBI:25597; CHEBI:28368; CHEBI:44505; CHEBI:71339; CHEBI:7644
rpntp[c]	?-D-ribose-1-methylphosphonate-5-triphosphate		C6H11O16P4	-5	cytosol
gmplys[c]	GMP-N-?-(N-?-acetyl lysine methyl ester) 5'-phosphoramidate		C19H29N7O10P	-1	cytosol
r5p[c]	Alpha-D-Ribose 5-phosphate		C5H9O8P	-2	cytosol	C03736		CHEBI:10270; CHEBI:12331; CHEBI:18189; CHEBI:22413
akg[c]	2-Oxoglutarate		C5H4O5	-2	cytosol	C00026		CHEBI:11638; CHEBI:1253; CHEBI:16810; CHEBI:19748; CHEBI:19749; CHEBI:30915; CHEBI:30916; CHEBI:40661
ac[c]	Acetate		C2H3O2	-1	cytosol	C00033		CHEBI:13704; CHEBI:15366; CHEBI:22165; CHEBI:22169; CHEBI:2387; CHEBI:30089; CHEBI:40480; CHEBI:40486
citr__L[c]	L-Citrulline		C6H13N3O3	0	cytosol	C00327		CHEBI:13092; CHEBI:14002; CHEBI:16349; CHEBI:18211; CHEBI:21257; CHEBI:3730; CHEBI:41489; CHEBI:57743; CHEBI:6203; CHEBI:66922
34hpp[c]	3-(4-Hydroxyphenyl)pyruvate		C9H7O4	-1	cytosol	C01179; C05350		CHEBI:1118; CHEBI:11725; CHEBI:11727; CHEBI:12016; CHEBI:1431; CHEBI:15999; CHEBI:19599; CHEBI:20425; CHEBI:20426; CHEBI:27683; CHEBI:36242; CHEBI:42422; CHEBI:594665
duri[c]	Deoxyuridine		C9H12N2O5	0	cytosol	C00526		CHEBI:11398; CHEBI:11572; CHEBI:14123; CHEBI:16450; CHEBI:19261; CHEBI:23640; CHEBI:29113; CHEBI:42178; CHEBI:4434; CHEBI:46165; CHEBI:46289; CHEBI:46293
ala_B[c]	Beta-Alanine		C3H7NO2	0	cytosol	C00099		CHEBI:10343; CHEBI:12389; CHEBI:16958; CHEBI:22821; CHEBI:41050; CHEBI:57966; CHEBI:63070
no2[e]	Nitrite		NO2	-1	extracellular space	C00088		CHEBI:14658; CHEBI:16301; CHEBI:25567; CHEBI:44396; CHEBI:7585
tag6p__D[c]	D-Tagatose 6-phosphate		C6H11O9P	-2	cytosol	C01097		CHEBI:13025; CHEBI:17837; CHEBI:21097; CHEBI:4251; CHEBI:58695
dhpppn[c]	3-(2,3-Dihydroxyphenyl)propanoate		C9H9O4	-1	cytosol	C04044		CHEBI:11713; CHEBI:11718; CHEBI:1419; CHEBI:18136; CHEBI:19918; CHEBI:19919; CHEBI:46951
g6p[e]	D-Glucose 6-phosphate		C6H11O9P	-2	extracellular space	C00092		CHEBI:14314; CHEBI:4170; CHEBI:61548
hdcea[c]	Hexadecenoate (n-C16:1)		C16H29O2	-1	cytosol
acgam6p[c]	N-Acetyl-D-glucosamine 6-phosphate		C8H14NO9P	-2	cytosol	C00357		CHEBI:12456; CHEBI:12564; CHEBI:15784; CHEBI:21521; CHEBI:39577; CHEBI:49353; CHEBI:49359; CHEBI:57513; CHEBI:7127
thmpp[c]	Thiamine diphosphate		C12H16N4O7P2S	-2	cytosol	C00068		CHEBI:15229; CHEBI:45930; CHEBI:45931; CHEBI:49939; CHEBI:58937; CHEBI:9532
val__L[p]	L-Valine		C5H11NO2	0	periplasm	C00183; C16436		CHEBI:13186; CHEBI:16414; CHEBI:21417; CHEBI:27266; CHEBI:32851; CHEBI:32852; CHEBI:32859; CHEBI:32860; CHEBI:46282; CHEBI:46376; CHEBI:46418; CHEBI:46484; CHEBI:57762; CHEBI:6321; CHEBI:87977
ppt[p]	Phosphonate		HO3P	-2	periplasm	C06701		CHEBI:14820; CHEBI:16215; CHEBI:26066; CHEBI:26067; CHEBI:26081; CHEBI:29196; CHEBI:29197; CHEBI:29258; CHEBI:29259; CHEBI:33462; CHEBI:36361; CHEBI:39856; CHEBI:44976; CHEBI:45060; CHEBI:45064; CHEBI:8154
pyr[p]	Pyruvate		C3H3O3	-1	periplasm	C00022		CHEBI:14987; CHEBI:15361; CHEBI:26462; CHEBI:26466; CHEBI:32816; CHEBI:45253; CHEBI:86354; CHEBI:8685
ni2[c]	Nickel		Ni	2	cytosol	C14711; C19609		CHEBI:25517; CHEBI:49785; CHEBI:49786
peamn[p]	Phenethylamine		C8H12N	1	periplasm	C05332		CHEBI:14782; CHEBI:18397; CHEBI:225237; CHEBI:25965; CHEBI:45001; CHEBI:50048; CHEBI:8063
mso3[e]	Methanesulfonate		CH3O3S	-1	extracellular space	C11145		CHEBI:25224; CHEBI:27376; CHEBI:6813
murein5p5p[p]	Two linked disacharide pentapeptide murein units (uncrosslinked, middle of chain)		C80H124N16O42	-4	periplasm
thrp[e]	L-Threonine O-3-phosphate		C4H8NO6P	-2	extracellular space	C12147		CHEBI:21967; CHEBI:31757; CHEBI:37525; CHEBI:45955; CHEBI:58675
octa[c]	Octanoate (n-C8:0)		C8H15O2	-1	cytosol	C06423		CHEBI:25646; CHEBI:25648; CHEBI:28837; CHEBI:3373; CHEBI:44501
1odecg3p[p]	1-octadecanoyl-sn-glycerol 3-phosphate		C21H41O7P1	-2	periplasm			CHEBI:74565; CHEBI:74850
LalaLglu[e]	L-alanine-L-glutamate		C8H13N2O5	-1	extracellular space	C20958		CHEBI:61396; CHEBI:61565
mththf[c]	(2R,4S)-2-methyl-2,3,3,4-tetrahydroxytetrahydrofuran		C5H10O5	0	cytosol	C21382		CHEBI:44800
sufbcd_2fe2s[c]	SufBCD with bound [2Fe-2S] cluster		H4O2S8Fe2R	-2	cytosol
bwco[c]	Tungsten bispterin cofactor		C20H20N10O13P2S4W	-4	cytosol
f[p]	Fluoride		F	-1	periplasm
fru[c]	D-Fructose		C6H12O6	0	cytosol	C00095; C01496; C05003; C10906		CHEBI:12923; CHEBI:15824; CHEBI:20929; CHEBI:24104; CHEBI:24110; CHEBI:28757; CHEBI:37714; CHEBI:37721; CHEBI:4118; CHEBI:4119; CHEBI:47424; CHEBI:48095; CHEBI:5172
glyc3p[c]	Glycerol 3-phosphate		C3H7O6P	-2	cytosol	C00093		CHEBI:10648; CHEBI:12843; CHEBI:12848; CHEBI:15978; CHEBI:26705; CHEBI:42793; CHEBI:57597
2ahbut[c]	(S)-2-Aceto-2-hydroxybutanoate		C6H9O4	-1	cytosol	C06006		CHEBI:18730; CHEBI:27681; CHEBI:373; CHEBI:49256
ser__L[c]	L-Serine		C3H7NO3	0	cytosol	C00065; C00716		CHEBI:13167; CHEBI:15081; CHEBI:17115; CHEBI:17822; CHEBI:21387; CHEBI:26648; CHEBI:32836; CHEBI:32837; CHEBI:32845; CHEBI:32846; CHEBI:33384; CHEBI:35243; CHEBI:45440; CHEBI:45451; CHEBI:45590; CHEBI:45597; CHEBI:45677; CHEBI:6301; CHEBI:9116
ump[c]	UMP C9H11N2O9P		C9H11N2O9P	-2	cytosol	C00105		CHEBI:13508; CHEBI:13509; CHEBI:16695; CHEBI:27231; CHEBI:46362; CHEBI:46382; CHEBI:46385; CHEBI:47721; CHEBI:57865; CHEBI:9849
4c2me[c]	4-(cytidine 5'-diphospho)-2-C-methyl-D-erythritol		C14H23N3O14P2	-2	cytosol	C11435		CHEBI:11938; CHEBI:16578; CHEBI:1770; CHEBI:57823
ade[e]	Adenine		C5H5N5	0	extracellular space	C00147		CHEBI:13733; CHEBI:16708; CHEBI:22236; CHEBI:2470; CHEBI:40579
rmn[e]	L-Rhamnose		C6H12O5	0	extracellular space	C00507		CHEBI:13160; CHEBI:16055; CHEBI:21378; CHEBI:26546; CHEBI:45427; CHEBI:57622; CHEBI:62345; CHEBI:62346; CHEBI:6292
2dhguln[c]	2-Dehydro-L-gulonate		C6H9O7	-1	cytosol
2ddglcn[e]	2-Dehydro-3-deoxy-D-gluconate		C6H9O6	-1	extracellular space	C00204; C01216		CHEBI:1056; CHEBI:1059; CHEBI:11547; CHEBI:11550; CHEBI:17028; CHEBI:17032; CHEBI:19527; CHEBI:19530; CHEBI:57989; CHEBI:57990
glyb[e]	Glycine betaine		C5H11NO2	0	extracellular space	C00719		CHEBI:12531; CHEBI:13895; CHEBI:15264; CHEBI:17750; CHEBI:22858; CHEBI:24370; CHEBI:27128; CHEBI:29050; CHEBI:3073; CHEBI:41134; CHEBI:41139
glcr[e]	D-Glucarate		C6H8O8	-2	extracellular space	C00818		CHEBI:12953; CHEBI:16002; CHEBI:20980; CHEBI:20982; CHEBI:30612; CHEBI:33801; CHEBI:4155; CHEBI:42731
cyan[c]	Hydrogen cyanide		CHN	0	cytosol	C00177; C01326; C18673		CHEBI:13362; CHEBI:14038; CHEBI:17514; CHEBI:18407; CHEBI:36856; CHEBI:3969; CHEBI:41780; CHEBI:5786
cu2[e]	Copper		Cu	2	extracellular space	C00070		CHEBI:20882; CHEBI:23380; CHEBI:29036; CHEBI:49550
15dap[p]	1,5-Diaminopentane		C5H16N2	2	periplasm	C01672		CHEBI:13928; CHEBI:18127; CHEBI:22974; CHEBI:3288; CHEBI:44370; CHEBI:58384
ptrc[p]	Putrescine		C4H14N2	2	periplasm	C00134		CHEBI:14972; CHEBI:17148; CHEBI:26405; CHEBI:326268; CHEBI:45092; CHEBI:8650
arbtn[p]	Aerobactin minus Fe3		C22H33N4O13	-3	periplasm
34dhpac[e]	3,4-Dihydroxyphenylacetaldehyde		C8H8O3	0	extracellular space	C04043		CHEBI:1385; CHEBI:19888; CHEBI:27978
anhgm[e]	N-Acetyl-D-glucosamine(anhydrous)N-Acetylmuramic acid		C19H29N2O12	-1	extracellular space
cu2[p]	Copper		Cu	2	periplasm	C00070		CHEBI:20882; CHEBI:23380; CHEBI:29036; CHEBI:49550
14glucan[p]	1,4-alpha-D-glucan		C36H62O31	0	periplasm
pgp141[c]	Phosphatidylglycerophosphate (ditetradec-7-enoyl, n-C14:1)		C34H61O13P2	-3	cytosol
dsbard[p]	Periplasmic protein disulfide isomerase I (reduced)		XH2	0	periplasm
galctn__L[e]	L-Galactonate		C6H11O7	-1	extracellular space	C15930		CHEBI:37425; CHEBI:53071
pydxn[p]	Pyridoxine		C8H11NO3	0	periplasm	C00314		CHEBI:14981; CHEBI:16709; CHEBI:26429; CHEBI:8671
preq0[c]	7-cyano-7-carbaguanine		C7H5N5O	0	cytosol	C15996		CHEBI:45075; CHEBI:677358
iscu_2fe2s[c]	IscU with bound [2Fe-2S] cluster		H4O2S8Fe2R	-2	cytosol
novbcn[e]	Novobiocin		C31H36N2O11	0	extracellular space	C05080		CHEBI:25597; CHEBI:28368; CHEBI:44505; CHEBI:71339; CHEBI:7644
flxr[c]	Flavodoxin reduced		XH	-1	cytosol
lcts[c]	Lactose C12H22O11		C12H22O11	0	cytosol	C00243; C01970		CHEBI:10296; CHEBI:10380; CHEBI:10428; CHEBI:14497; CHEBI:17716; CHEBI:22460; CHEBI:22760; CHEBI:22846; CHEBI:25005; CHEBI:27755; CHEBI:27968; CHEBI:28577; CHEBI:35463; CHEBI:36218; CHEBI:43665; CHEBI:613009
3ohdcoa[c]	3-Oxohexadecanoyl-CoA		C37H60N7O18P3S	-4	cytosol	C05259		CHEBI:11875; CHEBI:15491; CHEBI:1647; CHEBI:20176; CHEBI:57349
gln__L[e]	L-Glutamine		C5H10N2O3	0	extracellular space	C00064; C00303		CHEBI:13110; CHEBI:18050; CHEBI:21308; CHEBI:24316; CHEBI:28300; CHEBI:32665; CHEBI:32666; CHEBI:32678; CHEBI:32679; CHEBI:42812; CHEBI:42814; CHEBI:42899; CHEBI:42943; CHEBI:5432; CHEBI:58359; CHEBI:6227
tre[e]	Trehalose		C12H22O11	0	extracellular space	C01083		CHEBI:10202; CHEBI:12281; CHEBI:12284; CHEBI:12287; CHEBI:15251; CHEBI:16551; CHEBI:22365; CHEBI:27082; CHEBI:46211
glyald[c]	D-Glyceraldehyde		C3H6O3	0	cytosol	C00577		CHEBI:12982; CHEBI:17378; CHEBI:21025; CHEBI:39973; CHEBI:4186
g3pg[c]	Glycerophosphoglycerol		C6H14O8P	-1	cytosol	C03274		CHEBI:5457; CHEBI:61933
adocbl[c]	Adenosylcobalamin		C72H100CoN18O17P	0	cytosol	C00194
idon__L[e]	L-Idonate		C6H11O7	-1	extracellular space	C00770		CHEBI:13126; CHEBI:17796; CHEBI:21335; CHEBI:21336; CHEBI:57659; CHEBI:58494; CHEBI:6250
tcynt[c]	Thiocyanate		CNS	-1	cytosol	C01755		CHEBI:15234; CHEBI:18022; CHEBI:24926; CHEBI:24928; CHEBI:26954; CHEBI:26956; CHEBI:29200; CHEBI:45576; CHEBI:9550
pheme[e]	Protoheme C34H30FeN4O4		C34H30FeN4O4	-2	extracellular space	C00032		CHEBI:14957; CHEBI:17627; CHEBI:26355; CHEBI:5651; CHEBI:60344
3hodcoa[c]	(S)-3-Hydroxyoctadecanoyl-CoA		C39H66N7O18P3S	-4	cytosol			CHEBI:50577; CHEBI:87561
all__D[e]	D-Allose		C6H12O6	0	extracellular space	C01487		CHEBI:4093
ca2[e]	Calcium		Ca	2	extracellular space	C00076; C08130; C12277; C13140; C13189; C17392; C18381		CHEBI:22988; CHEBI:29108; CHEBI:3308; CHEBI:39123; CHEBI:48760
fe2[p]	Fe2+ mitochondria		Fe	2	periplasm	C14818		CHEBI:13319; CHEBI:13321; CHEBI:21129; CHEBI:24876; CHEBI:29033; CHEBI:34754; CHEBI:49599
g1p[e]	D-Glucose 1-phosphate		C6H11O9P	-2	extracellular space	C00103		CHEBI:10246; CHEBI:12320; CHEBI:12967; CHEBI:12970; CHEBI:16077; CHEBI:21001; CHEBI:21004; CHEBI:29042; CHEBI:4169; CHEBI:42623; CHEBI:57629; CHEBI:58601
udcpdp[p]	Undecaprenyl diphosphate		C55H89O7P2	-3	periplasm			CHEBI:15284; CHEBI:17047; CHEBI:27192; CHEBI:53042; CHEBI:57995; CHEBI:9863
ag[e]	Silver		Ag	1	extracellular space	C06710		CHEBI:30051; CHEBI:49467; CHEBI:49468
pa141[c]	1,2-ditetradec-7-enoyl-sn-glycerol 3-phosphate		C31H55O8P1	-2	cytosol
cdpdddecg[c]	CDP-1,2-didodecanoylglycerol		C36H63N3O15P2	-2	cytosol
pe140[p]	Phosphatidylethanolamine (ditetradecanoyl, n-C14:0)		C33H66N1O8P1	0	periplasm
2agpg120[c]	2-Acyl-sn-glycero-3-phosphoglycerol (n-C12:0)		C18H36O9P1	-1	cytosol
2tdecg3p[p]	2-tetradecanoyl-sn-glycerol 3-phosphate		C17H34O7P1	-1	periplasm
2odecg3p[c]	2-octadecanoyl-sn-glycerol 3-phosphate		C21H42O7P1	-1	cytosol
hdcoa[c]	Hexadecenoyl-CoA (n-C16:1CoA)		C37H60N7O17P3S	-4	cytosol
udcpgl[c]	Undecaprenol-diphosphate-glucose		C61H100O12P2	-2	cytosol
mepn[c]	Methylphosphonic acid		CH4O3P	-1	cytosol
mepn[p]	Methylphosphonic acid		CH4O3P	-1	periplasm
cyst__L[c]	L-Cystathionine		C7H14N2O4S	0	cytosol	C02291		CHEBI:13093; CHEBI:17482; CHEBI:21259; CHEBI:58161; CHEBI:6205
dutp[c]	DUTP C9H11N2O14P3		C9H11N2O14P3	-4	cytosol	C00460		CHEBI:10533; CHEBI:14095; CHEBI:17625; CHEBI:19264; CHEBI:58212; CHEBI:61555
dmlz[c]	6,7-Dimethyl-8-(1-D-ribityl)lumazine		C13H18N4O6	0	cytosol	C04332		CHEBI:12185; CHEBI:17601; CHEBI:20682; CHEBI:2154; CHEBI:58201
pan4p[c]	Pantetheine 4'-phosphate		C11H21N2O7PS	-2	cytosol	C01134		CHEBI:11916; CHEBI:14735; CHEBI:14736; CHEBI:14738; CHEBI:14825; CHEBI:16858; CHEBI:25844; CHEBI:29890; CHEBI:4222; CHEBI:45012; CHEBI:47942; CHEBI:61723; CHEBI:7914
adprib[c]	ADPribose C15H21N5O14P2		C15H21N5O14P2	-2	cytosol	C00301; C01882		CHEBI:13231; CHEBI:16960; CHEBI:20850; CHEBI:2351; CHEBI:32889; CHEBI:40752; CHEBI:57967
quln[c]	Quinolinate		C7H3NO4	-2	cytosol	C03722		CHEBI:132942; CHEBI:14975; CHEBI:16675; CHEBI:26417; CHEBI:26418; CHEBI:29959; CHEBI:44529; CHEBI:46828; CHEBI:46832; CHEBI:46833; CHEBI:8663
dxyl[c]	1-deoxy-D-xylulose		C5H10O4	0	cytosol	C06257		CHEBI:19038; CHEBI:28354; CHEBI:621
dhptd[c]	4,5-dihydroxy-2,3-pentanedione		C5H8O4	0	cytosol	C11838		CHEBI:29484
lipa[c]	KDO(2)-lipid (A)		C110H196N2O39P2	-6	cytosol	C06026		CHEBI:23656; CHEBI:27963; CHEBI:4476; CHEBI:58540
sheme[c]	Siroheme C42H36FeN4O16		C42H36FeN4O16	-8	cytosol	C00748		CHEBI:26690; CHEBI:28599; CHEBI:60052; CHEBI:9166
all__D[p]	D-Allose		C6H12O6	0	periplasm	C01487		CHEBI:4093
h2o[p]	H2O H2O		H2O	0	periplasm	C00001; C01328; C18714		CHEBI:10743; CHEBI:13352; CHEBI:13365; CHEBI:13419; CHEBI:15377; CHEBI:16234; CHEBI:27313; CHEBI:29356; CHEBI:29373; CHEBI:29374; CHEBI:29375; CHEBI:29412; CHEBI:30490; CHEBI:33806; CHEBI:33811; CHEBI:33813; CHEBI:41979; CHEBI:41981; CHEBI:42043; CHEBI:42857; CHEBI:43228; CHEBI:44292; CHEBI:44641; CHEBI:44701; CHEBI:44819; CHEBI:5585; CHEBI:5594
hdca[p]	Hexadecanoate (n-C16:0)		C16H31O2	-1	periplasm	C00249		CHEBI:14730; CHEBI:15756; CHEBI:231736; CHEBI:233028; CHEBI:24540; CHEBI:24541; CHEBI:24542; CHEBI:24550; CHEBI:29889; CHEBI:35978; CHEBI:44952; CHEBI:7896
gal1p[p]	Alpha-D-Galactose 1-phosphate		C6H11O9P	-2	periplasm	C00446		CHEBI:10232; CHEBI:12305; CHEBI:12306; CHEBI:17973; CHEBI:22374; CHEBI:42878; CHEBI:58336
g3pe[e]	Sn-Glycero-3-phosphoethanolamine		C5H14NO6P	0	extracellular space	C01233		CHEBI:10647; CHEBI:12842; CHEBI:16929; CHEBI:26699; CHEBI:57952
anhm3p[c]	1,6-anhydrous-N-Acetylmuramyl-tripeptide		C26H39N5O14	-2	cytosol
clpn140[p]	Cardiolipin (tetratetradecanoyl, n-C14:0)		C65H124O17P2	-2	periplasm			CHEBI:62862
12dgr180[p]	1,2-Diacyl-sn-glycerol (dioctadecanoyl, n-C18:0)		C39H76O5	0	periplasm
2agpe140[p]	2-Acyl-sn-glycero-3-phosphoethanolamine (n-C14:0)		C19H40NO7P1	0	periplasm
5drib[c]	5'-deoxyribose		C5H10O4	0	cytosol			CHEBI:62012
uracp[c]	Ureidoacrylate peracid		C4H6N2O4	0	cytosol	C20231		CHEBI:59889
preq1[c]	7-aminomethyl-7-deazaguanine		C7H10N5O	1	cytosol	C16675		CHEBI:45126; CHEBI:58703
bmoco[c]	Bis-molybdenum cofactor		C20H20N10O13P2S4Mo	-4	cytosol
bmoco1gdp[c]	Bis-molybdopterin mono-guanine dinucleotide		C30H32N15O20P3S4Mo	-4	cytosol
f[e]	Fluoride		F	-1	extracellular space
iprimv[c]	Isoprimeverose		C11H20O10	0	cytosol
psuri[c]	Pseudouridine		C9H12N2O6	0	cytosol
xu5p__D[c]	D-Xylulose 5-phosphate		C5H9O8P	-2	cytosol	C00231		CHEBI:13036; CHEBI:16332; CHEBI:21121; CHEBI:27354; CHEBI:4269; CHEBI:57737
aspsa[c]	L-Aspartate 4-semialdehyde		C4H7NO3	0	cytosol	C00441		CHEBI:13086; CHEBI:13087; CHEBI:18051; CHEBI:21245; CHEBI:40847; CHEBI:537519; CHEBI:6194
xtsn[c]	Xanthosine		C10H12N4O6	0	cytosol	C01762		CHEBI:10066; CHEBI:15323; CHEBI:18107; CHEBI:27327
alltn[e]	Allantoin		C4H6N4O3	0	extracellular space	C01551		CHEBI:13761; CHEBI:15676; CHEBI:22354; CHEBI:2594; CHEBI:74345
f6p[e]	D-Fructose 6-phosphate		C6H11O9P	-2	extracellular space	C05345		CHEBI:10375; CHEBI:12352; CHEBI:16084; CHEBI:22768; CHEBI:42378; CHEBI:57634
fadh2[c]	Flavin adenine dinucleotide reduced		C27H33N9O15P2	-2	cytosol	C01352		CHEBI:13316; CHEBI:17877; CHEBI:21126; CHEBI:42427; CHEBI:4957; CHEBI:58307
dhpmp[c]	Dihydroneopterin monophosphate		C9H12N5O7P	-2	cytosol	C05925		CHEBI:23756; CHEBI:4577; CHEBI:48954; CHEBI:58762
pppi[c]	Inorganic triphosphate		HO10P3	-4	cytosol	C00536		CHEBI:18036; CHEBI:29203; CHEBI:39942; CHEBI:39949; CHEBI:48313; CHEBI:48314; CHEBI:48315; CHEBI:48316; CHEBI:5926; CHEBI:9744
ocdca[e]	Octadecanoate (n-C18:0)		C18H35O2	-1	extracellular space	C01530		CHEBI:231588; CHEBI:25629; CHEBI:25631; CHEBI:28842; CHEBI:45710
glyclt[c]	Glycolate C2H3O3		C2H3O3	-1	cytosol	C00160		CHEBI:14348; CHEBI:17497; CHEBI:24388; CHEBI:24390; CHEBI:29805; CHEBI:42865; CHEBI:5475
ppap[c]	Propanoyl phosphate		C3H5O5P	-2	cytosol	C02876		CHEBI:58933; CHEBI:8478
gp4g[c]	P1,P4-Bis(5'-guanosyl) tetraphosphate		C20H24N10O21P4	-4	cytosol	C01261		CHEBI:12727; CHEBI:12730; CHEBI:15883; CHEBI:21999; CHEBI:57553; CHEBI:7876
glyb[c]	Glycine betaine		C5H11NO2	0	cytosol	C00719		CHEBI:12531; CHEBI:13895; CHEBI:15264; CHEBI:17750; CHEBI:22858; CHEBI:24370; CHEBI:27128; CHEBI:29050; CHEBI:3073; CHEBI:41134; CHEBI:41139
phaccoa[c]	Phenylacetyl-CoA		C29H38N7O17P3S	-4	cytosol	C00582		CHEBI:14780; CHEBI:15537; CHEBI:25980; CHEBI:57390; CHEBI:8086
but[e]	Butyrate (n-C4:0)		C4H7O2	-1	extracellular space
kdo2lipid4p[c]	KDO(2)-lipid IV(A) with palmitoleoyl		C100H176N2O38P2	-6	cytosol
cobalt2[e]	Co2+		Co	2	extracellular space	C00175		CHEBI:23337; CHEBI:48827; CHEBI:48828
cbl1[c]	Cob(I)alamin		C62H88CoN13O14P	-1	cytosol	C00853		CHEBI:14004; CHEBI:15982; CHEBI:23328; CHEBI:3784; CHEBI:60488
uri[p]	Uridine		C9H12N2O6	0	periplasm	C00299		CHEBI:15296; CHEBI:16704; CHEBI:27227; CHEBI:46386; CHEBI:46391; CHEBI:46460; CHEBI:46463; CHEBI:9893
ocdcea[p]	Octadecenoate (n-C18:1)		C18H33O2	-1	periplasm	C00712		CHEBI:104361; CHEBI:14684; CHEBI:16196; CHEBI:25663; CHEBI:25664; CHEBI:30823; CHEBI:44741; CHEBI:7741
dimp[c]	DIMP C10H12N4O7P		C10H11N4O7P	-2	cytosol	C06196		CHEBI:19250; CHEBI:28806; CHEBI:41998; CHEBI:43315; CHEBI:43377; CHEBI:43384; CHEBI:43389; CHEBI:44500; CHEBI:61194; CHEBI:837
odecoa[c]	Octadecenoyl-CoA (n-C18:1CoA)		C39H64N7O17P3S	-4	cytosol
cgly[c]	Cys Gly C5H10N2O3S		C5H10N2O3S	0	cytosol	C01419		CHEBI:4047; CHEBI:61694
metsox_R__L[e]	L-methionine-R-sulfoxide		C5H11NO3S	0	extracellular space	C02989; C15998; C15999		CHEBI:13142; CHEBI:17016; CHEBI:21361; CHEBI:49031; CHEBI:49032; CHEBI:58772; CHEBI:58773; CHEBI:6272
pheme[p]	Protoheme C34H30FeN4O4		C34H30FeN4O4	-2	periplasm	C00032		CHEBI:14957; CHEBI:17627; CHEBI:26355; CHEBI:5651; CHEBI:60344
dimp[p]	DIMP C10H12N4O7P		C10H11N4O7P	-2	periplasm	C06196		CHEBI:19250; CHEBI:28806; CHEBI:41998; CHEBI:43315; CHEBI:43377; CHEBI:43384; CHEBI:43389; CHEBI:44500; CHEBI:61194; CHEBI:837
ctbt[p]	Crotonobetaine		C7H13NO2	0	periplasm	C04114		CHEBI:11946; CHEBI:17237; CHEBI:1774; CHEBI:20299; CHEBI:48867
murein5p4p[p]	Two linked disacharide pentapeptide and tetrapeptide murein units (uncrosslinked, middle of chain)		C77H119N15O41	-4	periplasm
toct2eACP[c]	Trans-Oct-2-enoyl-[acyl-carrier protein]		C19H33N2O8PRS	-1	cytosol	C05751
clpn141[p]	Cardiolipin (tetratetradec-7-enoyl, n-C14:1)		C65H116O17P2	-2	periplasm
2agpe120[c]	2-Acyl-sn-glycero-3-phosphoethanolamine (n-C12:0)		C17H36NO7P1	0	cytosol
1agpg181[p]	1-Acyl-sn-glycero-3-phosphoglycerol (n-C18:1)		C24H46O9P1	-1	periplasm			CHEBI:72828; CHEBI:72952
oxalcoa[c]	Oxalyl-CoA		C23H31N7O19P3S	-5	cytosol	C00313		CHEBI:14707; CHEBI:15535; CHEBI:25738; CHEBI:49814; CHEBI:57388; CHEBI:7817
hdceap[c]	Hexadecanoyl-phosphate (n-C16:1)		C16H30O5P	-1	cytosol
mepn[e]	Methylphosphonic acid		CH4O3P	-1	extracellular space
3pg[c]	3-Phospho-D-glycerate		C3H4O7P	-3	cytosol	C00197		CHEBI:11879; CHEBI:11880; CHEBI:12987; CHEBI:1657; CHEBI:17794; CHEBI:21029; CHEBI:58272
ctp[c]	CTP C9H12N3O14P3		C9H12N3O14P3	-4	cytosol	C00063		CHEBI:13286; CHEBI:17677; CHEBI:23522; CHEBI:3285; CHEBI:37563; CHEBI:41675; CHEBI:58231
dadp[c]	DADP C10H12N5O9P2		C10H12N5O9P2	-3	cytosol	C00206		CHEBI:10489; CHEBI:14067; CHEBI:16174; CHEBI:19235; CHEBI:41890; CHEBI:57667
xan[c]	Xanthine		C5H4N4O2	0	cytosol	C00385		CHEBI:10059; CHEBI:15318; CHEBI:17712; CHEBI:27317; CHEBI:46377; CHEBI:48517
2p4c2me[c]	2-phospho-4-(cytidine 5'-diphospho)-2-C-methyl-D-erythritol		C14H22N3O17P3	-4	cytosol	C11436		CHEBI:11649; CHEBI:11650; CHEBI:1266; CHEBI:16840; CHEBI:57919
lgt__S[c]	(R)-S-Lactoylglutathione		C13H20N3O8S	-1	cytosol	C03451		CHEBI:11014; CHEBI:15694; CHEBI:18678; CHEBI:355; CHEBI:57474
gam1p[c]	D-Glucosamine 1-phosphate		C6H13NO8P	-1	cytosol	C06156		CHEBI:12316; CHEBI:20994; CHEBI:27625; CHEBI:4163; CHEBI:42868; CHEBI:58516
zn2[e]	Zinc		Zn	2	extracellular space	C00038; C12570		CHEBI:10113; CHEBI:27368; CHEBI:29105; CHEBI:49972; CHEBI:49982
ura[e]	Uracil		C4H4N2O2	0	extracellular space	C00106		CHEBI:15288; CHEBI:17568; CHEBI:27210; CHEBI:43254; CHEBI:46375; CHEBI:9882
lys__L[e]	L-Lysine		C6H15N2O2	1	extracellular space	C00047; C16440		CHEBI:13135; CHEBI:133538; CHEBI:18019; CHEBI:21351; CHEBI:25094; CHEBI:32550; CHEBI:32551; CHEBI:32552; CHEBI:32563; CHEBI:32564; CHEBI:32565; CHEBI:43950; CHEBI:6264
cynt[c]	Cyanate		CNO	-1	cytosol	C01417; C19067		CHEBI:14037; CHEBI:23419; CHEBI:23422; CHEBI:28024; CHEBI:29195; CHEBI:29202; CHEBI:3968
ascb6p[c]	L-ascorbate-6-phosphate		C6H7O9P	-2	cytosol	C16186		CHEBI:61698; CHEBI:61701; CHEBI:80368
acmum6p[c]	N-acetylmuramate 6-phosphate		C11H17NO11P	-3	cytosol	C16698		CHEBI:47968; CHEBI:58722
all__D[c]	D-Allose		C6H12O6	0	cytosol	C01487		CHEBI:4093
acnam[p]	N-Acetylneuraminate		C11H18NO9	-1	periplasm	C00270		CHEBI:12471; CHEBI:12579; CHEBI:17012; CHEBI:21617; CHEBI:21620; CHEBI:29087; CHEBI:33987; CHEBI:35418; CHEBI:7214
g6p[p]	D-Glucose 6-phosphate		C6H11O9P	-2	periplasm	C00092		CHEBI:14314; CHEBI:4170; CHEBI:61548
pnto__R[p]	(R)-Pantothenate		C9H16NO5	-1	periplasm	C00864		CHEBI:11008; CHEBI:14739; CHEBI:16454; CHEBI:18700; CHEBI:18701; CHEBI:25846; CHEBI:29032; CHEBI:44679; CHEBI:46905; CHEBI:7916
amp[p]	AMP C10H12N5O7P		C10H12N5O7P	-2	periplasm	C00020		CHEBI:12056; CHEBI:13234; CHEBI:13235; CHEBI:13736; CHEBI:13740; CHEBI:16027; CHEBI:22242; CHEBI:22245; CHEBI:2356; CHEBI:40510; CHEBI:40721; CHEBI:40726; CHEBI:40786; CHEBI:40826; CHEBI:456215; CHEBI:47222
gal_bD[p]	Beta D-Galactose		C6H12O6	0	periplasm	C00962		CHEBI:10383; CHEBI:22774; CHEBI:27667; CHEBI:42776; CHEBI:42889
fald[p]	Formaldehyde		CH2O	0	periplasm	C00067		CHEBI:14274; CHEBI:16842; CHEBI:24077; CHEBI:337763; CHEBI:5142
LalaDgluMdapDala[e]	L-alanine-D-glutamate-meso-2,6-diaminoheptanedioate-D-alanine		C18H30N5O9	-1	extracellular space
hlipa[c]	Heptosyl-kdo2-lipidA		C117H208N2O45P2	-6	cytosol			CHEBI:61502; CHEBI:61528
phhlipa[c]	Phospho-heptosyl-heptosyl-kdo2-lipidA		C124H219N2O54P3	-8	cytosol
alpp[p]	Applipoprotein		X	0	periplasm
5mtr[p]	5-Methylthio-D-ribose		C6H12O4S	0	periplasm	C03089		CHEBI:12148; CHEBI:16895; CHEBI:2101; CHEBI:22007; CHEBI:57941; CHEBI:78440
sf[c]	6-deoxy-6-sulphofructose		C6H11O8S	-1	cytosol
accoa[c]	Acetyl-CoA		C23H34N7O17P3S	-4	cytosol	C00024		CHEBI:13712; CHEBI:15351; CHEBI:22192; CHEBI:2408; CHEBI:40470; CHEBI:57288
arg__L[c]	L-Arginine		C6H15N4O2	1	cytosol	C00062; C02385		CHEBI:13077; CHEBI:133495; CHEBI:16467; CHEBI:21235; CHEBI:22616; CHEBI:2643; CHEBI:29016; CHEBI:32681; CHEBI:32682; CHEBI:32683; CHEBI:32695; CHEBI:32696; CHEBI:32697; CHEBI:42927; CHEBI:6185
26dap_LL[c]	LL-2,6-Diaminoheptanedioate		C7H14N2O4	0	cytosol	C00666		CHEBI:13192; CHEBI:16026; CHEBI:21428; CHEBI:21429; CHEBI:47031; CHEBI:57609; CHEBI:6341
cellb[e]	Cellobiose		C12H22O11	0	extracellular space	C00185; C06421; C06422		CHEBI:10358; CHEBI:22836; CHEBI:35462; CHEBI:36217; CHEBI:41353
uamr[c]	UDP-N-acetylmuramate		C20H28N3O19P2	-3	cytosol	C01050		CHEBI:13458; CHEBI:13477; CHEBI:17882; CHEBI:22120; CHEBI:58309; CHEBI:70757; CHEBI:70765; CHEBI:9827
sbt__D[e]	D-Sorbitol		C6H14O6	0	extracellular space	C00794		CHEBI:12954; CHEBI:13020; CHEBI:15093; CHEBI:17220; CHEBI:17924; CHEBI:21091; CHEBI:26724; CHEBI:26726; CHEBI:30911; CHEBI:33795; CHEBI:33796; CHEBI:4246; CHEBI:45559; CHEBI:87978; CHEBI:9201
arg__L[e]	L-Arginine		C6H15N4O2	1	extracellular space	C00062; C02385		CHEBI:13077; CHEBI:133495; CHEBI:16467; CHEBI:21235; CHEBI:22616; CHEBI:2643; CHEBI:29016; CHEBI:32681; CHEBI:32682; CHEBI:32683; CHEBI:32695; CHEBI:32696; CHEBI:32697; CHEBI:42927; CHEBI:6185
dgsn[e]	Deoxyguanosine		C10H13N5O4	0	extracellular space	C00330		CHEBI:14116; CHEBI:17172; CHEBI:19244; CHEBI:23624; CHEBI:42667; CHEBI:42867; CHEBI:42874; CHEBI:42987; CHEBI:4412
spmd[e]	Spermidine		C7H22N3	3	extracellular space	C00315		CHEBI:15095; CHEBI:15097; CHEBI:16610; CHEBI:26732; CHEBI:26733; CHEBI:45647; CHEBI:57834; CHEBI:9218
sucgsa[c]	N2-Succinyl-L-glutamate 5-semialdehyde		C9H11NO6	-2	cytosol	C05932		CHEBI:21820; CHEBI:27657; CHEBI:58520; CHEBI:7374
tartr__L[c]	L-tartrate		C4H4O6	-2	cytosol	C00898		CHEBI:10961; CHEBI:11018; CHEBI:15193; CHEBI:15671; CHEBI:18710; CHEBI:18711; CHEBI:26849; CHEBI:30924; CHEBI:35397; CHEBI:35398; CHEBI:358; CHEBI:45866
ocdcea[c]	Octadecenoate (n-C18:1)		C18H33O2	-1	cytosol	C00712		CHEBI:104361; CHEBI:14684; CHEBI:16196; CHEBI:25663; CHEBI:25664; CHEBI:30823; CHEBI:44741; CHEBI:7741
h[p]	H+		H	1	periplasm	C00080		CHEBI:10744; CHEBI:13357; CHEBI:15378; CHEBI:24636; CHEBI:29233; CHEBI:29234; CHEBI:5584
succ[p]	Succinate		C4H4O4	-2	periplasm	C00042		CHEBI:132287; CHEBI:15125; CHEBI:15741; CHEBI:22941; CHEBI:22943; CHEBI:26803; CHEBI:26807; CHEBI:30031; CHEBI:30779; CHEBI:45639; CHEBI:90372; CHEBI:9304
gal[p]	D-Galactose		C6H12O6	0	periplasm	C00124; C00984		CHEBI:10231; CHEBI:12936; CHEBI:22373; CHEBI:28061; CHEBI:4139; CHEBI:42741
maltttr[p]	Maltotetraose		C24H42O21	0	periplasm	C02013; C02052		CHEBI:25145; CHEBI:28460; CHEBI:44299; CHEBI:61988; CHEBI:62974; CHEBI:6671
met__D[c]	D-Methionine		C5H10NO2S	0	cytosol	C00855		CHEBI:13005; CHEBI:16867; CHEBI:21065; CHEBI:32637; CHEBI:32638; CHEBI:4215; CHEBI:44071; CHEBI:57932
dtmp[p]	DTMP C10H13N2O8P		C10H13N2O8P	-2	periplasm	C00364		CHEBI:10529; CHEBI:14092; CHEBI:15246; CHEBI:17013; CHEBI:26999; CHEBI:45759; CHEBI:45762; CHEBI:45772; CHEBI:45926; CHEBI:46013; CHEBI:46036; CHEBI:46960; CHEBI:47711; CHEBI:63528; CHEBI:63549
aso4[c]	Arsenate		AsO4	-3	cytosol	C01478; C11215; C18647; C18648		CHEBI:13856; CHEBI:18231; CHEBI:22629; CHEBI:22631; CHEBI:2843; CHEBI:2844; CHEBI:29125; CHEBI:48597; CHEBI:48600; CHEBI:81880
acgal[p]	N-Acetyl-D-galactosamine		C8H15NO6	0	periplasm	C01132		CHEBI:21502; CHEBI:21600; CHEBI:28037; CHEBI:28800; CHEBI:546804; CHEBI:7110; CHEBI:7201
cys__D[e]	D-Cysteine		C3H7NO2S	0	extracellular space	C00793		CHEBI:12919; CHEBI:16375; CHEBI:20921; CHEBI:32449; CHEBI:32450; CHEBI:32451; CHEBI:35236; CHEBI:4111; CHEBI:41887
pgp160[p]	Phosphatidylglycerophosphate (dihexadecanoyl, n-C16:0)		C38H73O13P2	-3	periplasm
cbm[c]	Carbamate		CH2NO2	-1	cytosol	C01563		CHEBI:13941; CHEBI:22504; CHEBI:23002; CHEBI:28616; CHEBI:3386; CHEBI:44573
pmeACP[c]	Pimeloyl-[acyl-carrier protein] methyl ester		C19H33N2O10PRS	-1	cytosol	C19846
nad[c]	Nicotinamide adenine dinucleotide		C21H26N7O14P2	-1	cytosol	C00003		CHEBI:13393; CHEBI:13394; CHEBI:15846; CHEBI:21901; CHEBI:29867; CHEBI:44214; CHEBI:44215; CHEBI:44281; CHEBI:57540; CHEBI:7422
r1p[c]	Alpha-D-Ribose 1-phosphate		C5H9O8P	-2	cytosol	C00620		CHEBI:10269; CHEBI:12329; CHEBI:12330; CHEBI:16300; CHEBI:22412; CHEBI:45429; CHEBI:45482; CHEBI:57720
5mta[c]	5-Methylthioadenosine		C11H15N5O3S	0	cytosol	C00170		CHEBI:12055; CHEBI:12064; CHEBI:12771; CHEBI:14605; CHEBI:17509; CHEBI:18175; CHEBI:1966; CHEBI:1986; CHEBI:20491; CHEBI:20494; CHEBI:44181
val__L[e]	L-Valine		C5H11NO2	0	extracellular space	C00183; C16436		CHEBI:13186; CHEBI:16414; CHEBI:21417; CHEBI:27266; CHEBI:32851; CHEBI:32852; CHEBI:32859; CHEBI:32860; CHEBI:46282; CHEBI:46376; CHEBI:46418; CHEBI:46484; CHEBI:57762; CHEBI:6321; CHEBI:87977
gdpofuc[c]	GDP-4-oxo-L-fucose		C16H21N5O15P2	-2	cytosol			CHEBI:21155; CHEBI:28530; CHEBI:5216
chol[c]	Choline C5H14NO		C5H14NO	1	cytosol	C00114		CHEBI:13985; CHEBI:15354; CHEBI:23212; CHEBI:3665; CHEBI:41524; CHEBI:72322
malt[c]	Maltose C12H22O11		C12H22O11	0	cytosol	C00208; C00897		CHEBI:10300; CHEBI:12340; CHEBI:14568; CHEBI:17306; CHEBI:18167; CHEBI:22463; CHEBI:25144; CHEBI:43893; CHEBI:6668
rhcys[c]	S-Ribosyl-L-homocysteine		C9H17NO6S	0	cytosol	C03539		CHEBI:12750; CHEBI:17575; CHEBI:22071; CHEBI:45383; CHEBI:58195; CHEBI:8968; CHEBI:90364
met__D[e]	D-Methionine		C5H10NO2S	0	extracellular space	C00855		CHEBI:13005; CHEBI:16867; CHEBI:21065; CHEBI:32637; CHEBI:32638; CHEBI:4215; CHEBI:44071; CHEBI:57932
gbbtn[c]	Gamma-butyrobetaine		C7H15NO2	0	cytosol	C01181		CHEBI:12047; CHEBI:16244; CHEBI:1941; CHEBI:20484
dmso[e]	Dimethyl sulfoxide		C2H6OS	0	extracellular space	C11143		CHEBI:23801; CHEBI:28262; CHEBI:42138; CHEBI:4612
r15bp[c]	D-Ribose 1,5-bisphosphate		C5H8O11P2	-4	cytosol	C01151		CHEBI:13012; CHEBI:17994; CHEBI:21079; CHEBI:4234; CHEBI:58345; CHEBI:68688; CHEBI:68819
g3pe[p]	Sn-Glycero-3-phosphoethanolamine		C5H14NO6P	0	periplasm	C01233		CHEBI:10647; CHEBI:12842; CHEBI:16929; CHEBI:26699; CHEBI:57952
arab__D[c]	D Arabinose C5H10O5		C5H10O5	0	cytosol	C00216		CHEBI:46994
sulfac[c]	Sulfoacetate		C2H2O5S	-2	cytosol	C14179		CHEBI:34987; CHEBI:49876; CHEBI:50519; CHEBI:58824
mg2[c]	Magnesium		Mg	2	cytosol	C00305; C07755; C07876; C12567		CHEBI:13379; CHEBI:18420; CHEBI:25112; CHEBI:39127; CHEBI:49736; CHEBI:6635
acmalt[c]	Acetyl-maltose		C14H24O12	0	cytosol	C02130
1hdecg3p[c]	1-hexadecanoyl-sn-glycerol 3-phosphate		C19H37O7P1	-2	cytosol
pg141[p]	Phosphatidylglycerol (ditetradec-7-enoyl, n-C14:1)		C34H62O10P1	-1	periplasm
apg181[c]	Acyl phosphatidylglycerol (n-C18:1)		C60H110O11P	-1	cytosol
pydx[p]	Pyridoxal		C8H9NO3	0	periplasm	C00250		CHEBI:131530; CHEBI:14976; CHEBI:17310; CHEBI:26423; CHEBI:45112; CHEBI:8667
cellb[p]	Cellobiose		C12H22O11	0	periplasm	C00185; C06421; C06422		CHEBI:10358; CHEBI:22836; CHEBI:35462; CHEBI:36217; CHEBI:41353
adp[c]	ADP C10H12N5O10P2		C10H12N5O10P2	-3	cytosol	C00008		CHEBI:13222; CHEBI:16761; CHEBI:22244; CHEBI:2342; CHEBI:40553; CHEBI:456216; CHEBI:87518
mal__L[c]	L-Malate		C4H4O5	-2	cytosol	C00149		CHEBI:11066; CHEBI:13140; CHEBI:15589; CHEBI:18784; CHEBI:18785; CHEBI:30797; CHEBI:423
urea[c]	Urea CH4N2O		CH4N2O	0	cytosol	C00086		CHEBI:134711; CHEBI:15292; CHEBI:16199; CHEBI:27218; CHEBI:32285; CHEBI:46379; CHEBI:48376; CHEBI:9888
5apru[c]	5-Amino-6-(5'-phosphoribosylamino)uracil		C9H13N4O9P	-2	cytosol	C01268		CHEBI:12108; CHEBI:18337; CHEBI:2032; CHEBI:20546; CHEBI:58453; CHEBI:59550; CHEBI:59551
pnto__R[c]	(R)-Pantothenate		C9H16NO5	-1	cytosol	C00864		CHEBI:11008; CHEBI:14739; CHEBI:16454; CHEBI:18700; CHEBI:18701; CHEBI:25846; CHEBI:29032; CHEBI:44679; CHEBI:46905; CHEBI:7916
gdptp[c]	Guanosine 3'-diphosphate 5'-triphosphate		C10H11N5O20P5	-7	cytosol	C04494		CHEBI:14378; CHEBI:14382; CHEBI:16690; CHEBI:24446; CHEBI:5566; CHEBI:60028; CHEBI:71477
3hddcoa[c]	(S)-3-Hydroxydodecanoyl-CoA		C33H54N7O18P3S	-4	cytosol	C05262		CHEBI:18751; CHEBI:27668; CHEBI:396; CHEBI:62558
thymd[e]	Thymidine C10H14N2O5		C10H14N2O5	0	extracellular space	C00214		CHEBI:15244; CHEBI:17748; CHEBI:19273; CHEBI:45782; CHEBI:45834; CHEBI:45917; CHEBI:45918; CHEBI:53527; CHEBI:9579
5aizc[c]	5-amino-1-(5-phospho-D-ribosyl)imidazole-4-carboxylate		C9H11N3O9P	-3	cytosol	C04751		CHEBI:12103; CHEBI:18968; CHEBI:28413; CHEBI:41336; CHEBI:43272; CHEBI:575; CHEBI:58564; CHEBI:77657
xu5p__L[c]	L-Xylulose 5-phosphate		C5H9O8P	-2	cytosol	C03291		CHEBI:13191; CHEBI:16593; CHEBI:21427; CHEBI:57829; CHEBI:6328
hkntd[c]	2-hydroxy-6-ketononatrienedioate		C9H6O6	-2	cytosol	C12624		CHEBI:61450; CHEBI:61467
sucr[p]	Sucrose C12H22O11		C12H22O11	0	periplasm	C00089		CHEBI:15128; CHEBI:17992; CHEBI:26812; CHEBI:45795; CHEBI:9314
gmp[e]	GMP C10H12N5O8P		C10H12N5O8P	-2	extracellular space	C00144		CHEBI:13341; CHEBI:14381; CHEBI:17345; CHEBI:24449; CHEBI:24450; CHEBI:29058; CHEBI:40119; CHEBI:42615; CHEBI:42647; CHEBI:42831; CHEBI:42887; CHEBI:42892; CHEBI:42979; CHEBI:47450; CHEBI:5228; CHEBI:58115
isetac[p]	Isethionic acid		C2H5O4S	-1	periplasm	C05123		CHEBI:1157; CHEBI:61904
dhmptp[c]	Dihydromonapterin-triphosphate		C9H12N5O13P3	-4	cytosol	C21094		CHEBI:61186; CHEBI:61191
alaala[p]	D-Alanyl-D-alanine		C6H12N2O3	0	periplasm	C00993		CHEBI:12900; CHEBI:13749; CHEBI:16576; CHEBI:20894; CHEBI:4088; CHEBI:57822
thex2eACP[c]	Trans-Hex-2-enoyl-[acyl-carrier protein]		C17H29N2O8PRS	-1	cytosol	C05748		CHEBI:10727
t3c9palmeACP[c]	Trans-3-cis-9-palmitoleoyl-[acyl-carrier protein]		C27H47N2O8PRS	-1	cytosol
cpe160[c]	Cyclopropane phosphatidylethanolamine (dihexadec-9,10-cyclo-anoyl, n-C16:0 cyclo)		C39H74N1O8P1	0	cytosol
lpp[p]	Lipoprotein		XC16H30O1	0	periplasm	C01834		CHEBI:6495
1agpe181[p]	1-Acyl-sn-glycero-3-phosphoethanolamine (n-C18:1)		C23H46NO7P1	0	periplasm
ghb[c]	Gamma-hydroxybutyrate		C4H7O3	-1	cytosol	C00989; C01991		CHEBI:12006; CHEBI:16724; CHEBI:1860; CHEBI:20401; CHEBI:20402; CHEBI:30830; CHEBI:386065
LalaLglu[p]	L-alanine-L-glutamate		C8H13N2O5	-1	periplasm	C20958		CHEBI:61396; CHEBI:61565
mdhdhf[c]	(2R,4S)-2-methyl-2,4-dihydroxydihydrofuran-3-one		C5H8O4	0	cytosol			CHEBI:71316
moadamp[c]	MoaD Protein with bound AMP		C11H12N5O8P1X	-1	cytosol
mththf[p]	(2R,4S)-2-methyl-2,3,3,4-tetrahydroxytetrahydrofuran		C5H10O5	0	periplasm	C21382		CHEBI:44800
3hbz[c]	3-Hydroxybenzoate		C7H6O3	0	cytosol
prpmn[c]	?-D-ribose-1-methylphosphonate 5-phosphate		C6H11O10P2	-3	cytosol
asp__L[c]	L-Aspartate		C4H6NO4	-1	cytosol	C00049; C16433		CHEBI:13085; CHEBI:132943; CHEBI:17053; CHEBI:21244; CHEBI:21247; CHEBI:22659; CHEBI:22660; CHEBI:29991; CHEBI:29992; CHEBI:29993; CHEBI:29995; CHEBI:35391; CHEBI:40853; CHEBI:40900; CHEBI:40913; CHEBI:40942; CHEBI:6193
acg5sa[c]	N-Acetyl-L-glutamate 5-semialdehyde		C7H10NO4	-1	cytosol	C01250		CHEBI:11493; CHEBI:12461; CHEBI:12577; CHEBI:16319; CHEBI:21551; CHEBI:29123; CHEBI:7152
skm[c]	Shikimate		C7H9O5	-1	cytosol	C00493		CHEBI:15083; CHEBI:16119; CHEBI:26662; CHEBI:26663; CHEBI:26664; CHEBI:36208; CHEBI:45740; CHEBI:9133
imp[c]	IMP C10H11N4O8P		C10H11N4O8P	-2	cytosol	C00130		CHEBI:12057; CHEBI:12063; CHEBI:13372; CHEBI:13373; CHEBI:14457; CHEBI:17202; CHEBI:19271; CHEBI:43418; CHEBI:43475; CHEBI:43524; CHEBI:43528; CHEBI:43563; CHEBI:43611; CHEBI:47501; CHEBI:58053; CHEBI:5849
o2[c]	O2 O2		O2	0	cytosol	C00007		CHEBI:10745; CHEBI:13416; CHEBI:15379; CHEBI:23833; CHEBI:25366; CHEBI:26689; CHEBI:27140; CHEBI:29097; CHEBI:29793; CHEBI:30491; CHEBI:44742; CHEBI:7860
3hbcoa[c]	(S)-3-Hydroxybutanoyl-CoA		C25H38N7O18P3S	-4	cytosol	C01144; C06000		CHEBI:11048; CHEBI:15453; CHEBI:18749; CHEBI:18753; CHEBI:28259; CHEBI:394; CHEBI:399; CHEBI:39978; CHEBI:57316; CHEBI:62611
s17bp[c]	Sedoheptulose 1,7-bisphosphate		C7H12O13P2	-4	cytosol	C00447		CHEBI:15072; CHEBI:17969; CHEBI:26620; CHEBI:58335; CHEBI:9081
pydxn[c]	Pyridoxine		C8H11NO3	0	cytosol	C00314		CHEBI:14981; CHEBI:16709; CHEBI:26429; CHEBI:8671
sucorn[c]	N2-Succinyl-L-ornithine		C9H15N2O5	-1	cytosol	C03415		CHEBI:21822; CHEBI:27574; CHEBI:45896; CHEBI:58514; CHEBI:7375
dhcinnm[c]	2,3-dihydroxicinnamic acid		C9H7O4	-1	cytosol	C12623		CHEBI:32356; CHEBI:48681; CHEBI:58642
idon__L[c]	L-Idonate		C6H11O7	-1	cytosol	C00770		CHEBI:13126; CHEBI:17796; CHEBI:21335; CHEBI:21336; CHEBI:57659; CHEBI:58494; CHEBI:6250
pac[c]	Phenylacetic acid		C8H7O2	-1	cytosol	C00548; C07086; C15583		CHEBI:14779; CHEBI:18401; CHEBI:25975; CHEBI:25977; CHEBI:30745; CHEBI:44686; CHEBI:8082; CHEBI:8085
3hpppn[e]	3-(3-hydroxy-phenyl)propionate		C9H9O3	-1	extracellular space	C11457		CHEBI:1427; CHEBI:57277
ctbt[c]	Crotonobetaine		C7H13NO2	0	cytosol	C04114		CHEBI:11946; CHEBI:17237; CHEBI:1774; CHEBI:20299; CHEBI:48867
tdeACP[c]	Cis-tetradec-7-enoyl-[acyl-carrier protein] (n-C14:1)		C25H45N2O8PRS	-1	cytosol
23dhba[c]	(2,3-Dihydroxybenzoyl)adenylate		C17H17N5O10P	-1	cytosol	C04030		CHEBI:10846; CHEBI:15572; CHEBI:170; CHEBI:18521; CHEBI:57417
ddcacoa[c]	Dodecanoyl-CoA (n-C12:0CoA)		C33H54N7O17P3S	-4	cytosol	C01832		CHEBI:14188; CHEBI:14501; CHEBI:15521; CHEBI:25014; CHEBI:41874; CHEBI:57375; CHEBI:6392
his__L[p]	L-Histidine		C6H9N3O2	0	periplasm	C00135; C00768		CHEBI:13117; CHEBI:15971; CHEBI:21324; CHEBI:24598; CHEBI:27570; CHEBI:32510; CHEBI:32511; CHEBI:32512; CHEBI:32513; CHEBI:32529; CHEBI:32530; CHEBI:32531; CHEBI:32532; CHEBI:43048; CHEBI:43114; CHEBI:43118; CHEBI:43190; CHEBI:43239; CHEBI:5733; CHEBI:57595; CHEBI:6240
no2[p]	Nitrite		NO2	-1	periplasm	C00088		CHEBI:14658; CHEBI:16301; CHEBI:25567; CHEBI:44396; CHEBI:7585
cd2[e]	Cadmium		Cd	2	extracellular space	C15233		CHEBI:3290; CHEBI:48773; CHEBI:48775
Nmtrp[c]	N-Methyltryptophan		C12H14N2O2	0	cytosol	C02983; C16831		CHEBI:13058; CHEBI:15334; CHEBI:21207; CHEBI:57283; CHEBI:6166; CHEBI:85908; CHEBI:86128
icolipa[c]	Inner core oligosaccharide lipid A (E coli)		C145H251N2O74P4	-11	cytosol
crn__D[p]	D-Carnitine		C7H15NO3	0	periplasm	C15025		CHEBI:11060; CHEBI:51453
cd2[p]	Cadmium		Cd	2	periplasm	C15233		CHEBI:3290; CHEBI:48773; CHEBI:48775
2doxg6p[c]	2 Deoxy D glucose 6 phosphate C6H11O8P		C6H11O8P	-2	cytosol	C06369		CHEBI:1079; CHEBI:11570; CHEBI:16043; CHEBI:19554; CHEBI:57615; CHEBI:84756; CHEBI:84760
murein4px4p4p[p]	Three disacharide linked murein units (tetrapeptide crosslinked tetrapeptide (A2pm->D-ala), one uncrosslinked tetrapaptide) (middle of chain)		C111H169N21O59	-6	periplasm
dt5hsu[c]	4-Deoxy-L-threo-5-hexosulose uronate		C6H7O6	-1	cytosol
slnt[p]	Selenite		O3Se	-2	periplasm	C05684		CHEBI:15077; CHEBI:18212; CHEBI:26642; CHEBI:29924; CHEBI:9090
hgmeACP[c]	3-Hydroxyglutaryl-[acyl-carrier protein] methyl ester		C17H29N2O11PRS	-1	cytosol	C20373
ttrcyc[p]	Tetracycline		C22H24N2O8	0	periplasm	C06570		CHEBI:26894; CHEBI:27902; CHEBI:45729; CHEBI:71392; CHEBI:77932; CHEBI:9474
2sephchc[c]	2-succinyl-5-enolpyruvyl-6-hydroxy-3-cyclohexene-1-carboxylate		C14H13O9	-3	cytosol	C16519		CHEBI:50271; CHEBI:58818
dhps[c]	2,3-Dihydroxypropane-1-sulfonate		C3H7O5S	-1	cytosol
mercpeth[c]	Mercaptoethanol		C2H6OS	0	cytosol
puacgam[p]	Poly-?-1,6-N-acetyl-D-glucosamine		C8N1O5H14R	1	periplasm
nadphx__S[c]	(S)-NADPHX		C21H28N7O18P3	-4	cytosol
met__L[c]	L-Methionine		C5H11NO2S	0	cytosol	C00073; C01733		CHEBI:13141; CHEBI:14590; CHEBI:16643; CHEBI:16811; CHEBI:21360; CHEBI:25229; CHEBI:32631; CHEBI:32632; CHEBI:32644; CHEBI:32646; CHEBI:43990; CHEBI:57844; CHEBI:6271; CHEBI:64558; CHEBI:6829
ncam[c]	Nicotinamide		C6H6N2O	0	cytosol	C00153		CHEBI:14645; CHEBI:17154; CHEBI:25521; CHEBI:44258; CHEBI:7556
sucbz[c]	O-Succinylbenzoate		C11H8O5	-2	cytosol	C02730		CHEBI:1278; CHEBI:12835; CHEBI:18325; CHEBI:19778; CHEBI:37026; CHEBI:44787; CHEBI:44788
glx[c]	Glyoxylate		C2H1O3	-1	cytosol	C00048		CHEBI:14368; CHEBI:16891; CHEBI:24420; CHEBI:24421; CHEBI:35977; CHEBI:36655; CHEBI:42767; CHEBI:5509
etoh[e]	Ethanol		C2H6O	0	extracellular space	C00469		CHEBI:14222; CHEBI:16236; CHEBI:23978; CHEBI:30878; CHEBI:30880; CHEBI:42377; CHEBI:44594; CHEBI:4879; CHEBI:52092
pro__L[e]	L-Proline		C5H9NO2	0	extracellular space	C00148; C16435		CHEBI:13154; CHEBI:17203; CHEBI:184637; CHEBI:21373; CHEBI:26271; CHEBI:32862; CHEBI:32864; CHEBI:32871; CHEBI:32872; CHEBI:42067; CHEBI:45040; CHEBI:45100; CHEBI:45159; CHEBI:58054; CHEBI:60039; CHEBI:6286
ppp9[c]	Protoporphyrin		C34H32N4O4	-2	cytosol	C02191		CHEBI:14959; CHEBI:14960; CHEBI:14961; CHEBI:15430; CHEBI:26358; CHEBI:36159; CHEBI:57306; CHEBI:8592
air[c]	5-amino-1-(5-phospho-D-ribosyl)imidazole		C8H12N3O7P	-2	cytosol			CHEBI:12101; CHEBI:18969; CHEBI:2655; CHEBI:28843; CHEBI:58592
6hmhptpp[c]	6-hydroxymethyl-dihydropterin pyrophosphate		C7H8N5O8P2	-3	cytosol	C04807		CHEBI:1011; CHEBI:11512; CHEBI:11517; CHEBI:15998; CHEBI:19465; CHEBI:57602; CHEBI:72950; CHEBI:73083
pydam[c]	Pyridoxamine		C8H13N2O2	1	cytosol	C00534		CHEBI:131533; CHEBI:14978; CHEBI:16410; CHEBI:26426; CHEBI:45228; CHEBI:57761; CHEBI:8669
gam6p[e]	D-Glucosamine 6-phosphate		C6H13NO8P	-1	extracellular space	C00352		CHEBI:12962; CHEBI:47987; CHEBI:58725
nac[e]	Nicotinate		C6H4NO2	-1	extracellular space	C00253		CHEBI:14650; CHEBI:15940; CHEBI:22851; CHEBI:25530; CHEBI:25538; CHEBI:32544; CHEBI:44319; CHEBI:7559
galctn__D[c]	D-Galactonate		C6H11O7	-1	cytosol	C00880		CHEBI:12931; CHEBI:16534; CHEBI:24148; CHEBI:24149; CHEBI:4132
micit[c]	Methylisocitrate		C7H7O7	-3	cytosol	C04593		CHEBI:10869; CHEBI:15607; CHEBI:18550; CHEBI:189; CHEBI:57429
hdeACP[c]	Cis-hexadec-9-enoyl-[acyl-carrier protein] (n-C16:1)		C27H49N2O8PRS	-1	cytosol
acmana[p]	N-Acetyl-D-mannosamine		C8H15NO6	0	periplasm	C00645		CHEBI:12459; CHEBI:12573; CHEBI:17122; CHEBI:21538; CHEBI:58019; CHEBI:63153; CHEBI:7141
nh4[p]	Ammonium		H4N	1	periplasm	C00014; C01342		CHEBI:13405; CHEBI:13406; CHEBI:13407; CHEBI:135980; CHEBI:13771; CHEBI:16134; CHEBI:22533; CHEBI:22534; CHEBI:28938; CHEBI:29337; CHEBI:29340; CHEBI:44269; CHEBI:44284; CHEBI:44404; CHEBI:49783; CHEBI:7434; CHEBI:7435
cbi[p]	Cobinamide		C48H72CoN11O8	0	periplasm			CHEBI:48529
gal_bD[e]	Beta D-Galactose		C6H12O6	0	extracellular space	C00962		CHEBI:10383; CHEBI:22774; CHEBI:27667; CHEBI:42776; CHEBI:42889
[truncated: 1,508 more rows]
