# Supplementary material for: Metabolic network reconstruction and phenome analysis of the industrial microbe, Escherichia coli BL21(DE3)
Source: PLoS One. 2018 Sep 21;13(9):e0204375. doi: 10.1371/journal.pone.0204375 (PMC6150544; doi:10.1371/journal.pone.0204375)
Supplement: S7 Table — (XLSX) [file pone.0204375.s013.xlsx]

## Sheet: Sheet1
S7 Table. Phenotypic comparison of BL21(DE3) and K-12 MG1655 and in silico predictions of cell growth on carbon sources
PM1			Prediction	PM2			Prediction
Well	Chemical	BL21(DE3)/K-12*	iHK1487(BL21(DE3))/iML1515(K-12)†	Well	Chemical	BL21(DE3)/K-12*	iHK1487(BL21(DE3))/iML1515(K-12)†
A01	Negative Control	-/-	-/-	A01	Negative Control	-/-	-/-
A02	L-Arabinose	+/+	+/+	A02	Chondroitin Sulfate C	-/-	-/-
A03	N-Acetyl-D-Glucosamine	+/+	+/+	A03	α-Cyclodextrin	-/-	-/-
A04	D-Saccharic Acid	+/+	+/+	A04	β-Cyclodextrin	+/-	-/-
A05	Succinic Acid	+/+	+/+	A05	γ-Cyclodextrin	-/-	-/-
A06	aD-Galactose	-/+	-/+	A06	Dextrin	+/+	-/-
A07	L-Aspartic Acid	+/+	+/+	A07	Gelatin	-/-	-/-
A08	bL-Proline	+/-	+/+	A08	Glycogen	-/-	-/-
A09	D-Alanine	+/+	+/+	A09	Inulin	-/-	-/-
A10	D-Trehalose	+/+	+/+	A10	Laminarin	-/-	-/-
A11	D-Mannose	+/+	+/+	A11	Mannan	-/-	-/-
A12	cDulcitol (galactitol)	+/-	+/+	A12	Pectin	-/-	-/-
B01	D-Serine	+/+	+/+	B01	fN-Acetyl-D-Galactosamine	+/-	+/-
B02	D-Sorbitol	+/+	+/+	B02	N-Acetyl-Neuraminic Acid	+/+	+/+
B03	Glycerol	+/+	+/+	B03	β-D-Allose	+/+	+/+
B04	L-Fucose	+/+	+/+	B04	Amygdalin	-/-	-/-
B05	D-Glucuronic Acid	+/+	+/+	B05	gD-Arabinose	+/-	+/-
B06	D-Gluconic Acid	+/+	+/+	B06	D-Arabitol	-/-	-/-
B07	D,L-α-Glycerol-Phosphate	+/+	+/+	B07	L-Arabitol	-/-	-/-
B08	D-Xylose	+/+	+/+	B08	Arbutin	+/-	-/-
B09	L-Lactic Acid	+/+	+/+	B09	2-Deoxy-D-Ribose	-/-	-/-
B10	Sodium Formate	-/-	-/-	B10	m-Erythritol	-/-	-/-
B11	D-Mannitol	+/+	+/+	B11	D-Fucose	-/-	-/-
B12	bL-Glutamic Acid	+/-	+/+	B12	3-O-β-D-Galactopyranosyl-D-Arabinose	+/+	-/-
C01	D-Glucose-6-Phosphate	+/+	+/+	C01	β-Gentiobiose	-/-	-/-
C02	D-Galactonic Acid-γ-Lactone	+/+	+/+	C02	L-Glucose	-/-	-/-
C03	D,L-Malic Acid	+/+	+/+	C03	D-Lactitol	-/-	-/-
C04	D-Ribose	+/+	+/+	C04	D-Melezitose	-/-	-/-
C05	Tween 20	+/-	-/-	C05	Maltitol	-/-	-/-
C06	L-Rhamnose	+/+	+/+	C06	α-Methyl-D-Glucoside	-/-	-/-
C07	D-Fructose	+/+	+/+	C07	aβ-Methyl-D-Galactoside	-/+	-/-
C08	Acetic Acid	+/+	+/+	C08	3-O-Methyl-D-Glucose	-/-	-/-
C09	D-Glucose	+/+	+/+	C09	β-Methyl-D-Glucuronic Acid	+/+	+/+
C10	D-Maltose	+/+	+/+	C10	α-Methyl-D-Mannoside	-/-	-/-
C11	D-Melibiose	+/+	+/+	C11	β-Methyl-D-Xylopyranoside	-/-	-/-
C12	Thymidine	+/+	+/+	C12	Palatinose	-/-	-/-
D01	L-Asparagine	+/+	+/+	D01	D-Raffinose	-/-	-/-
D02	D-Aspartic Acid	-/-	-/-	D02	D-Salicin	-/-	-/-
D03	D-Glucosaminic Acid	-/-	-/-	D03	Sedoheptulosan	-/-	-/-
D04	1,2-Propanediol	-/-	+/+	D04	L-Sorbose	-/-	-/-
D05	Tween 40	+/-	-/-	D05	Stachyose	-/-	-/-
D06	bα-Keto-Glutaric Acid	+/+	+/+	D06	D-Tagatose	-/-	-/-
D07	α-Keto-Butyric Acid	+/+	-/-	D07	Turanose	-/-	-/-
D08	aα-Methyl-D-Galactoside	-/+	-/-	D08	Xylitol	-/-	-/-
D09	α-D-Lactose	+/+	+/+	D09	N-Acetyl-D-Glucosaminitol	-/-	-/-
D10	Lactulose	+/+	-/-	D10	γ-Amino-n-Butyric Acid	-/-	+/+
D11	Sucrose	-/-	-/-	D11	δ-Amino-Valeric Acid	-/-	-/-
D12	Uridine	+/+	+/+	D12	Butyric Acid	-/-	+/+
E01	bL-Glutamine	+/+	+/+	E01	Capric Acid	-/-	-/-
E02	dm-Tartaric Acid	-/+	-/-	E02	Caproic Acid	-/-	-/-
E03	α-D-Glucose-1-Phosphate	+/+	+/+	E03	Citraconic Acid	-/-	-/-
E04	D-Fructose-6-Phosphate	+/+	+/+	E04	D-Citramalic Acid	-/-	-/-
E05	Tween 80	-/-	-/-	E05	D-Glucosamine	+/+	+/+
E06	α-Hydroxy-Glutaric Acid-γ-Lactone	-/-	-/-	E06	2-Hydroxy-Benzoic Acid	-/-	-/-
E07	α-Hydroxy-Butyric Acid	+/+	-/-	E07	4-Hydroxy-Benzoic Acid	-/-	-/-
E08	β-Methyl-D-Glucoside	+/+	-/-	E08	β-Hydroxy-Butyric Acid	-/-	-/-
E09	Adonitol	-/-	-/-	E09	γ-Hydroxy-Butyric Acid	-/-	-/-
E10	Maltotriose	+/+	+/+	E10	α-Keto-Valeric Acid	-/-	-/-
E11	2'-Deoxy-Adenosine	+/+	+/+	E11	Itaconic Acid	-/-	-/-
E12	Adenosine	+/+	+/+	E12	5-Keto-D-Gluconic Acid	+/+	+/+
F01	Gly-Asp	+/+	-/-	F01	D-Lactic Acid Methyl Ester	+/+	-/-
F02	Citric Acid	-/-	+/+	F02	Malonic Acid	-/-	-/-
F03	myo-Inositol	-/-	-/+	F03	Melibionic Acid	+/+	-/-
F04	D-Threonine	-/-	-/-	F04	Oxalic Acid	-/-	-/-
F05	Fumaric Acid	+/+	+/+	F05	Oxalomalic Acid	-/-	-/-
F06	Bromo-Succinic Acid	+/+	-/-	F06	Quinic Acid	-/-	-/-
F07	Propionic Acid	+/+	+/+	F07	D-Ribono-1,4-Lactone	-/-	-/-
F08	Mucic Acid	+/+	+/+	F08	Sebacic Acid	-/-	-/-
F09	Glycolic Acid	+/+	+/+	F09	Sorbic Acid	-/-	-/-
F10	Glyoxylic Acid	+/+	+/-	F10	Succinamic Acid	-/-	-/-
F11	D-Cellobiose	-/-	-/+	F11	D-Tartaric Acid	-/-	-/+
F12	Inosine	+/+	+/+	F12	L-Tartaric Acid	-/-	+/+
G01	Glycyl-L-Glutamic Acid	+/+	-/-	G01	Acetamide	-/-	-/-
G02	Tricarballylic Acid	-/-	-/-	G02	L-Alaninamide	+/+	-/-
G03	L-Serine	+/+	+/+	G03	N-Acetyl-L-Glutamic Acid	-/-	-/-
G04	L-Threonine	+/+	+/+	G04	bL-Arginine	+/-	+/+
G05	L-Alanine	+/+	+/+	G05	Glycine	+/-	+/+
G06	L-Alanyl-Glycine	+/+	-/-	G06	L-Histidine	-/-	-/-
G07	Acetoacetic Acid	-/-	+/+	G07	L-Homoserine	-/-	-/-
G08	N-Acetyl-β-D-Mannosamine	+/+	+/+	G08	4-Hydroxy-L-Proline [trans]	-/-	-/-
G09	Mono-Methyl Succinate	+/-	-/-	G09	L-Isoleucine	-/-	-/-
G10	Methyl Pyruvate	+/+	-/-	G10	L-Leucine	-/-	-/-
G11	dD-Malic Acid	-/+	-/+	G11	L-Lysine	-/-	-/-
G12	L-Malic Acid	+/+	+/+	G12	L-Methionine	-/-	-/-
H01	Glycyl-L-Proline	+/+	-/-	H01	L-Ornithine	+/-	+/+
H02	4-Hydroxyphenylacetic acid	+/-	+/-	H02	L-Phenylalanine	-/-	-/-
H03	3-Hydroxyphenylacetic acid	+/-	+/-	H03	L-Pyroglutamic Acid	-/-	-/-
H04	Tyramine	-/-	-/-	H04	L-Valine	-/-	-/-
H05	D-Psicose	-/-	-/-	H05	D,L-Carnitine	-/-	-/-
H06	L-Lyxose	+/+	+/+	H06	Butylamine [sec]	-/-	-/-
H07	Glucuronamide	+/-	-/-	H07	D,L-Octopamine	-/-	-/-
H08	Pyruvic Acid	+/+	+/+	H08	Putrescine	-/-	+/+
H09	eL-Galactonic Acid-γ-Lactone	-/+	-/+	H09	Dihydroxy-Acetone	+/+	+/+
H10	D-Galacturonic Acid	+/+	+/+	H10	2,3-Butanediol	-/-	-/-
H11	β-Phenylethylamine	-/-	-/+	H11	2,3-Butanedione	+/+	-/-
H12	Ethanolamine	-/-	+/+	H12	3-Hydroxy-2-Butanone	-/-	-/-
*The experimental cell growths were categorized as non-growth (-) and growth (+) using k-means clustering of the opm R package (Vaas et al., Bioinfomatics, 29:1823-1824, 2013).
†When estimated growth rate of FBA was higher than 0.02315 (5% maximum growth rate when using glucose as carbon source), we assumed that their growth was positive (+). Otherwise, their growth was considered negative (+).
aInability of BL21(DE3) to utilize D-galactose is caused by deletion of gal operon (galETKM).
bBL21(DE3) outgrew K-12 on L-glutamate, L-proline, and L-arginine.
cThe gatYZABCD operon for galactitol metabolism is intact in BL21(DE3), whereas gatC is truncated in K-12.
dGrowth defects of BL21(DE3) on C4-dicarboxylates (D-malic acids and m-tartaric acid) may be attributed to inactivation of dcuS by a frameshift mutation. DcuS is a sensor kinase of the two-component system DcuSR for the utilization of external C4-dicarboxylates (Golby et al, J. Bacteriol., 181:1238-1248, 1999)
eThe lgoR encoding putative DNA-binding transcriptional regulator is a pseudogene in BL21(DE3). The lgoR deletion mutant did not grow on L-galactonate (Reed et al., Proc. Natl. Acad. Sci. USA, 103:17480-17484 , 2006).
fUnlike K-12, BL21(DE3) contains an intact aga operon for N-acetylgalactosamine metabolism.
gBL21(DE3) harbors ECD_02649, which encodes a L-ribulokinase AraB-like protein for D-arabinose catabolism.
