# Supplementary material for: Metabolic network reconstruction and phenome analysis of the industrial microbe, Escherichia coli BL21(DE3)
Source: PLoS One. 2018 Sep 21;13(9):e0204375. doi: 10.1371/journal.pone.0204375 (PMC6150544; doi:10.1371/journal.pone.0204375)
Supplement: S8 Table — (XLSX) [file pone.0204375.s014.xlsx]

## Sheet: ko
S8 Table. Predicted essential genes of E. coli BL21(DE3)
Locus	Name	Strand	Begin	End	Size (bp)	Product	K12 homolog	Associated reactions	P-value of expressiona					No. expressed conditiona
									LB (OD600 0.24)	LB (OD600 1.54)	LB (OD600 5)	MR (OD600 1.5)	MR (OD600 14)
ECD_00003	thrB	+	2800	3732	933	homoserine kinase	b0003	HSK,4HTHRK	0	0	0	0	0	5
ECD_00004	thrC	+	3733	5019	1287	L-threonine synthase	b0004	THRS	0	0	1.62e-47	0	3.03e-56	5
ECD_00029	ribF	+	25479	26420	942	bifunctional riboflavin kinase/FAD synthetase	b0025	RBFK,FMNAT	0	0	4.33e-47	0	8.47e-27	5
ECD_00033	ispH	+	30349	31299	951	4-hydroxy-3-methylbut-2-enyl diphosphate reductase, 4Fe-4S protein	b0029	IPDPS,DMPPS	0	0	5.55e-33	0	1	4
ECD_00035	dapB	+	32446	33267	822	dihydrodipicolinate reductase	b0031	DHDPRy	0	0	4.94e-38	0	0	5
ECD_00056	pdxA	-	56623	57612	990	4-hydroxy-L-threonine phosphate dehydrogenase, NAD-dependent	b0052	PDX5PS	0	0	0	0	0	5
ECD_00058	lptD	-	58951	61305	2355	LPS assembly OM complex LptDE, beta-barrel component	b0054	K2L4Aabctex,CLIPAabctex,LIPAabctex,ENLIPAabctex	0	0	0	0	0	5
ECD_00073	leuD	-	81653	82258	606	3-isopropylmalate dehydratase small subunit	b0071	IPPMIa,IPPMIb	1.12e-24	1.29e-24	3.29e-33	0	0	5
ECD_00074	leuC	-	82269	83669	1401	3-isopropylmalate dehydratase large subunit	b0072	IPPMIa,IPPMIb	1.63e-45	3.66e-26	3.18e-46	0	4.14e-61	5
ECD_00076	leuA	-	84763	86334	1572	2-isopropylmalate synthase	b0074	IPPS	8.16e-52	3.53e-22	1	0	3.19e-53	4
ECD_00085	ftsI	+	94218	95984	1767	transpeptidase involved in septal peptidoglycan synthesis; penicillin-binding protein 3	b0084	MCTP2App,MCTP1App	0	0	7.79e-90	0	4.77e-88	5
ECD_00086	murE	+	95971	97458	1488	UDP-N-acetylmuramoyl-L-alanyl-D-glutamate:meso- diaminopimelate ligase	b0085	UAAGDS	0	0	0	0	0	5
ECD_00087	murF	+	97455	98813	1359	UDP-N-acetylmuramoyl-tripeptide:D-alanyl-D- alanine ligase	b0086	UGMDDS	0	0	0	0	0	5
ECD_00088	mraY	+	98807	99889	1083	phospho-N-acetylmuramoyl-pentapeptide transferase	b0087	PAPPT3	0	0	0	0	0	5
ECD_00089	murD	+	99892	101208	1317	UDP-N-acetylmuramoyl-L-alanine:D-glutamate ligase	b0088	UAMAGS	0	0	0	0	0	5
ECD_00090	ftsW	+	101208	102452	1245	putative lipid II flippase; integral membrane protein; FtsZ ring stabilizer	b0089	MPTG2,MPTG	0	0	0	0	0	5
ECD_00091	murG	+	102449	103516	1068	N-acetylglucosaminyl transferase	b0090	UAGPT3	0	0	0	0	1.15e-49	5
ECD_00092	murC	+	103570	105045	1476	UDP-N-acetylmuramate:L-alanine ligase	b0091	UAMAS	0	0	0	0	1.32e-70	5
ECD_00097	lpxC	+	109362	110279	918	UDP-3-O-acyl N-acetylglucosamine deacetylase	b0096	UHGADA	0	0	0	0	0	5
ECD_00103	coaE	-	115404	116024	621	dephospho-CoA kinase	b0103	DPCOAK	0	0	0	0	3.85e-37	5
ECD_00108	nadC	-	120557	121450	894	quinolinate phosphoribosyltransferase	b0109	NNDPR	0	0	0.463998	0	5.62e-29	4
ECD_00130	panD	-	149118	149498	381	aspartate 1-decarboxylase	b0131	ASP1DC	0	0	0	0	0	5
ECD_00132	panC	-	150748	151599	852	pantothenate synthetase	b0133	PANTS	0	0	0	0	0	5
ECD_00133	panB	-	151611	152405	795	3-methyl-2-oxobutanoate hydroxymethyltransferase	b0134	MOHMT	0	0	0	0	0	5
ECD_00141	folK	-	160105	160584	480	2-amino-4-hydroxy-6-hydroxymethyldihyropteridine pyrophosphokinase	b0142	HPPK2	1.55e-17	7.29e-16	1	4.43e-16	1	3
ECD_00153	hemL	-	176445	177725	1281	glutamate-1-semialdehyde aminotransferase (aminomutase)	b0154	G1SAT	0	0	0	0	0	5
ECD_00158	mtn	-	181298	181996	699	5'-methylthioadenosine/S-adenosylhomocysteine nucleosidase	b0159	5DOAN,AHCYSNS,MTAN	0	0	4.02e-42	0	0	5
ECD_00164	dapD	-	187966	188790	825	2,3,4,5-tetrahydropyridine-2-carboxylate N-succinyltransferase	b0166	THDPS	0	0	0	0	0	5
ECD_00171	dxr	+	196364	197560	1197	1-deoxy-D-xylulose 5-phosphate reductoisomerase	b0173	DXPRIi	0	0	0	0	2.46e-62	5
ECD_00172	ispU	+	197746	198507	762	undecaprenyl pyrophosphate synthase	b0174	UDCPDPS	0	0	1.08e-43	0	1.73e-38	5
ECD_00173	cdsA	+	198520	199377	858	CDP-diglyceride synthase	b0175	DASYN141,DASYN180,DASYN160,DASYN140,DASYN120,DASYN161,DASYN181	0	0	0	0	0	5
ECD_00177	lpxD	+	203814	204839	1026	UDP-3-O-(3-hydroxymyristoyl)-glucosamine N-acyltransferase	b0179	U23GAAT	0	0	0	0	0	5
ECD_00178	fabZ	+	204944	205399	456	(3R)-hydroxymyristol acyl carrier protein dehydratase	b0180	3HAD160,3HAD140,3HAD121,3HAD180,3HAD80,3HAD100,OPMEACPD,3HAD40,3HAD120,3HAD141,3HAD161,3HAD60,3HAD181,OGMEACPD	0	0	0	0	0	5
ECD_00179	lpxA	+	205403	206191	789	UDP-N-acetylglucosamine acetyltransferase	b0181	UAGAAT	0	0	0	0	0	5
ECD_00180	lpxB	+	206191	207339	1149	tetraacyldisaccharide-1-P synthase	b0182	LPADSS	0	0	0	0	0.0246923	5
ECD_00183	accA	+	211464	212423	960	acetyl-CoA carboxylase, carboxytransferase, alpha subunit	b0185	ACCOAC	0	0	0	0	0	5
ECD_00239	proB	+	264883	265986	1104	gamma-glutamate kinase	b0242	GLU5K	0	0	2.19e-56	0	5.45e-30	5
ECD_00240	proA	+	265998	267251	1254	gamma-glutamylphosphate reductase	b0243	G5SD	0	0	0	0	0	5
ECD_00319	hemB	-	354640	355614	975	5-aminolevulinate dehydratase (porphobilinogen synthase)	b0369	PPBNGS	0	0	0	0	1.43e-46	5
ECD_00333	proC	-	369460	370269	810	pyrroline-5-carboxylate reductase, NAD(P)-binding	b0386	P5CR	0	0	0	0	2.78e-42	5
ECD_00362	ribD	+	398856	399959	1104	fused diaminohydroxyphosphoribosylaminopyrimidine deaminase and 5-amino-6-(5-phosphoribosylamino) uracil reductase	b0414	DHPPDA2,APRAUR	0	0	6.72e-59	0	0	5
ECD_00363	ribE	+	400048	400518	471	riboflavin synthase beta chain	b0415	RBFSa	0	0	0	0	0	5
ECD_00365	thiL	+	401035	402012	978	thiamine monophosphate kinase	b0417	TMPK	0	0	4.88e-25	0	3.03e-22	5
ECD_00368	dxs	-	403716	405578	1863	1-deoxyxylulose-5-phosphate synthase, thiamine triphosphate-binding, FAD-requiring	b0420	DXPS	0	0	4.28e-45	0	1	4
ECD_00369	ispA	-	405603	406502	900	geranyltranstransferase	b0421	DMATT,GRTT	0	0	1.84e-49	0	5.9e-17	5
ECD_00371	thiI	+	406950	408398	1449	tRNA s(4)U8 sulfurtransferase	b0423	THZPSN3	0	0	1	0	1	3
ECD_00472	purK	-	520614	521681	1068	N5-carboxyaminoimidazole ribonucleotide synthase	b0522	AIRC2	0	0	1	0	1	3
ECD_00473	purE	-	521678	522187	510	N5-carboxyaminoimidazole ribonucleotide mutase	b0523	AIRC3	0	0	1	0	1	3
ECD_00474	lpxH	-	522305	523027	723	UDP-2,3-diacylglucosamine pyrophosphohydrolase	b0524	USHD	0	0	1	0	1	3
ECD_00604	mrdA	-	626679	628580	1902	penicillin-binding protein 2, transpeptidase involved in peptidoglycan synthesis	b0635	MCTP2App,MCTP1App	0	0	1	0	1	3
ECD_00608	nadD	-	630294	630935	642	nicotinic acid mononucleotide adenylyltransferase, NAD(P)-dependent	b0639	NMNAT,NNATr	0	0	2.53e-19	0	1	4
ECD_00610	lptE	-	631968	632549	582	LPS assembly OM complex LptDE, lipoprotein component	b0641	K2L4Aabctex,CLIPAabctex,LIPAabctex,ENLIPAabctex	0	0	0	0	0	5
ECD_00680	gltA	-	711755	713038	1284	citrate synthase	b0720	CS	0	0	0	0	0	5
ECD_00703	nadA	+	740493	741536	1044	quinolinate synthase, subunit A	b0750	QULNS	0	4.62e-27	1	0	0.020474	4
ECD_00741	bioA	-	791961	793250	1290	7,8-diaminopelargonic acid synthase, PLP-dependent	b0774	AMAOTr	1	1	1	0	1	1
ECD_00742	bioB	+	793337	794377	1041	biotin synthase	b0775	BTS5	1.32e-35	2.98e-08	5.35e-17	0	1	4
ECD_00743	bioF	+	794374	795528	1155	8-amino-7-oxononanoate synthase	b0776	AOXSr2	1.04e-15	1.9e-05	5.31e-10	0	1	4
ECD_00744	bioC	+	795515	796270	756	malonyl-ACP O-methyltransferase, SAM-dependent	b0777	MALCOAMT	2.59e-13	2.08e-07	1	0	1	3
ECD_00745	bioD	+	796263	796940	678	dethiobiotin synthetase	b0778	DBTS	7.26e-22	1.58e-11	6.67e-14	0	1	4
ECD_00912	aroA	+	963902	965185	1284	5-enolpyruvylshikimate-3-phosphate synthetase	b0908	PSCVT	0	0	6.36e-22	0	1	4
ECD_00918	msbA	+	971711	973459	1749	lipid ABC transporter permease/ATPase	b0914	PA120abcpp,PE140abcpp,PA140abcpp,PG120abcpp,PE181abcpp,LIPACabcpp,PE160abcpp,PG160abcpp,K2L4Aabcpp,PG140abcpp,PA141abcpp,PG141abcpp,PE161abcpp,TCCOLIPAabcpp,PA161abcpp,PG161abcpp,PGP120abcpp,PE141abcpp,PE120abcpp,PE180abcpp,PGP140abcpp,PG180abcpp,PA180abcpp,PA181abcpp,PG181abcpp,LIPAabcpp,PGP141abcpp,PGP180abcpp,PGP181abcpp,PA160abcpp,PGP161abcpp,PGP160abcpp	0	0	5.71e-89	0	1	4
ECD_00919	lpxK	+	973456	974442	987	lipid A 4'kinase	b0915	TDSK	0	0	1.21e-41	0	1.11e-45	5
ECD_00922	kdsB	+	975942	976688	747	3-deoxy-manno-octulosonate cytidylyltransferase	b0918	KDOCT2	0	0	5.03e-40	0	3.38e-39	5
ECD_01058	pyrC	-	1124131	1125177	1047	dihydro-orotase	b1062	DHORTS	0	0	1	0	1	3
ECD_01065	murJ	+	1130409	1131944	1536	putative lipid II flippase	b1069	MPTG2,MPTG	0	0	1	0	1	3
ECD_01087	fabH	+	1151326	1152279	954	3-oxoacyl-[acyl-carrier-protein] synthase III	b1091	OGMEACPS,KAS15,ACOATA	0	0	0	0	0	5
ECD_01088	fabD	+	1152295	1153224	930	malonyl-CoA-[acyl-carrier-protein] transacylase	b1092	MCOATA	0	0	0	0	0	5
ECD_01089	fabG	+	1153237	1153971	735	3-oxoacyl-[acyl-carrier-protein] reductase	b1093	3OAR161,OGMEACPR,3OAR120,3OAR140,3OAR60,3OAR80,3OAR100,3OAR180,3OAR121,3OAR40,OPMEACPR,3OAR181,3OAR160,3OAR141	0	0	0	0	0	5
ECD_01090	acpP	+	1154182	1154418	237	acyl carrier protein (ACP)	b1094	G3PAT141,G3PAT180,AACPS7,AACPS6,G3PAT160,AACPS1,ACPPAT161,AACPS2,UAGAAT,ACPPAT160,MCOATA,G3PAT140,ACPPAT181,G3PAT181,ACPPAT140,AACPS3,ACPPAT180,G3PAT120,AACPS8,G3PAT161,AACPS9,ACPPAT141,AACPS4,ACPPAT120,ACOATA,AACPS5	0	0	0	0	0	5
ECD_01094	tmk	+	1157691	1158332	642	thymidylate kinase	b1098	DTMPK	0	0	0	0	1.95e-23	5
ECD_01129	purB	-	1193983	1195353	1371	adenylosuccinate lyase	b1131	ADSL1r,ADSL2r	0	0	1	0	1	3
ECD_01134	icd	+	1198490	1199740	1251	isocitrate dehydrogenase; e14 prophage attachment site; tellurite reductase	b1136	ICDHyr	0	0	0	0	0	5
ECD_01183	ispE	-	1250174	1251025	852	4-diphosphocytidyl-2-C-methylerythritol kinase	b1208	CDPMEK	0	0	0	0	1.04e-28	5
ECD_01185	hemA	+	1251862	1253118	1257	glutamyl tRNA reductase	b1210	GLUTRR	0	0	0	0	0	5
ECD_01190	kdsA	+	1256313	1257167	855	3-deoxy-D-manno-octulosonate 8-phosphate synthase	b1215	KDOPS	0	0	0	0	2.44e-44	5
ECD_01234	trpA	-	1302008	1302814	807	tryptophan synthase, alpha subunit	b1260	TRPS2,TRPS3,TRPS1	0	0	1.06e-36	0	1.53e-27	5
ECD_01235	trpB	-	1302814	1304007	1194	tryptophan synthase, beta subunit	b1261	TRPS2,TRPS3,TRPS1	0	0	2.37e-55	0	1.14e-48	5
ECD_01236	trpC	-	1304019	1305377	1359	indole-3-glycerolphosphate synthetase and N-(5-phosphoribosyl)anthranilate isomerase	b1262	IGPS,PRAIi	6.38e-54	8.57e-54	1.46e-43	0	1.46e-35	5
ECD_01237	trpD	-	1305381	1306976	1596	fused glutamine amidotransferase (component II) of anthranilate synthase/anthranilate phosphoribosyl transferase	b1263	ANPRT,ANS	1	1	1	0	1	1
ECD_01238	trpE	-	1306976	1308538	1563	component I of anthranilate synthase	b1264	ANS	1	1	1	0	1	1
ECD_01254	ribA	-	1324940	1325530	591	GTP cyclohydrolase II	b1277	GTPCII2	0	0	0.00692743	0	0	5
ECD_01258	pyrF	+	1328290	1329027	738	orotidine-5'-phosphate decarboxylase	b1281	OMPDC	0	0	1	0	1	3
ECD_01265	fabI	-	1336618	1337406	789	enoyl-[acyl-carrier-protein] reductase, NADH-dependent	b1288	EAR180x,EAR160y,EAR141y,EAR120y,EAR160x,EAR141x,EGMEACPR,EAR100y,EAR100x,EAR60y,EAR140y,EAR161y,EAR181y,EAR40y,EAR80y,EAR181x,EAR140x,EAR161x,EAR121x,EAR120x,EAR40x,EPMEACPR,EAR60x,EAR180y,EAR121y,EAR80x	0	0	0	0	0	5
ECD_01633	ribC	-	1687870	1688511	642	riboflavin synthase, alpha subunit	b1662	RBFSb	0	0	0	0	0	5
ECD_01662	aroD	+	1719100	1719858	759	3-dehydroquinate dehydratase	b1693	DHQTi	0	0	1	0	0.323641	3
ECD_01709	nadE	+	1766871	1767698	828	NAD synthetase, NH3/glutamine-dependent	b1740	NADS1	0	0	1.02e-33	0	1.08e-08	5
ECD_01782	pabB	+	1840532	1841893	1362	aminodeoxychorismate synthase, subunit I	b1812	ADCS	0	1.36e-56	1	3.34e-57	1	3
ECD_01921	hisG	+	1985995	1986894	900	ATP phosphoribosyltransferase	b2019	ATPPRT	0	1.04e-26	1	0	1	3
ECD_01922	hisD	+	1986900	1988204	1305	bifunctional histidinal dehydrogenase/ histidinol dehydrogenase	b2020	HISTD	0	0	0.00324562	0	1	4
ECD_01923	hisC	+	1988201	1989271	1071	histidinol-phosphate aminotransferase	b2021	HSTPT	0	0	2.37e-08	0	1	4
ECD_01924	hisB	+	1989271	1990338	1068	histidinol-phosphatase and imidazoleglycerol-phosphate dehydratase	b2022	HISTP,IGPDH	0	0	1.51e-51	0	2.16e-50	5
ECD_01925	hisH	+	1990338	1990928	591	imidazole glycerol phosphate synthase, glutamine amidotransferase subunit	b2023	IG3PS	0	0	1.9e-24	0	2.84e-21	5
ECD_01926	hisA	+	1990928	1991665	738	N-(5'-phospho-L-ribosyl-formimino)-5-amino-1- (5'-phosphoribosyl)-4-imidazolecarboxamide isomerase	b2024	PRMICI	0	0	6.23e-43	0	2.44e-33	5
ECD_01927	hisF	+	1991647	1992423	777	imidazole glycerol phosphate synthase, catalytic subunit with HisH	b2025	IG3PS	0	0	2.04e-41	0	1.15e-38	5
ECD_01928	hisI	+	1992417	1993028	612	phosphoribosyl-AMP cyclohydrolase and phosphoribosyl-ATP pyrophosphatase	b2026	PRAMPC,PRATPP	0	0	1.1e-32	0	1.18e-24	5
ECD_02031	thiD	-	2081511	2082311	801	hydroxy-methylpyrimidine kinase and hydroxy-phosphomethylpyrimidine kinase	b2103	HMPK1,PMPK	0	0	8.38e-10	0	3.61e-38	5
ECD_02082	folE	-	2137883	2138551	669	GTP cyclohydrolase I	b2153	GTPCI	0	0	0	0	0	5
ECD_02237	purF	-	2315974	2317491	1518	amidophosphoribosyltransferase	b2312	GLUPRT	0	3.44e-60	1	0	1	3
ECD_02240	folC	-	2318927	2320195	1269	bifunctional folylpolyglutamate synthase/ dihydrofolate synthase	b2315	DHFS	0	0	5.68e-15	0	0.0199505	5
ECD_02241	accD	-	2320265	2321179	915	acetyl-CoA carboxylase, beta (carboxyltransferase) subunit	b2316	ACCOAC	0	0	0	0	0	5
ECD_02248	fabB	-	2327638	2328858	1221	3-oxoacyl-[acyl-carrier-protein] synthase I	b2323	3OAS100,3OAS141,3OAS161,MACPD,3OAS60,3OAS80,3OAS160,3OAS121,3OAS120,KAS14,3OAS180,OPMEACPS,3OAS140	0	0	0	0	0	5
ECD_02254	aroC	-	2333641	2334726	1086	chorismate synthase	b2329	CHORS	0	0	1.16e-49	0	7.81e-40	5
ECD_02306	gltX	-	2395794	2397209	1416	glutamyl-tRNA synthetase	b2400	GLUTRS	0	0	0	0	2.27e-61	5
ECD_02322	cysAb	-	2412120	2413217	1098	sulfate/thiosulfate transporter subunit	b2422	SLNTabcpp,TSULabcpp,MOBDabcpp,SELabcpp,SULabcpp	0	0	0	0	1.26e-21	5
ECD_02323	cysWb	-	2413207	2414082	876	sulfate/thiosulfate ABC transporter permease	b2423	SLNTabcpp,TSULabcpp,MOBDabcpp,SELabcpp,SULabcpp	0	0	3.82e-44	0	0.00023703	5
ECD_02324	cysUb	-	2414082	2414915	834	sulfate/thiosulfate ABC transporter permease	b2424	SLNTabcpp,TSULabcpp,MOBDabcpp,SELabcpp,SULabcpp	0	0	1.08e-43	0	4.11e-07	5
ECD_02363	dapE	+	2456096	2457223	1128	N-succinyl-diaminopimelate deacylase	b2472	SDPDS	0	0	2.18e-37	0	2.99e-59	5
ECD_02368	purC	-	2461394	2462107	714	phosphoribosylaminoimidazole-succinocarboxamide synthetase	b2476	PRASCSi	0	0	1	0	1	3
ECD_02370	dapA	-	2463371	2464249	879	dihydrodipicolinate synthase	b2478	DHDPS	0	0	0	0	0	5
ECD_02391	purM	+	2485678	2486715	1038	phosphoribosylaminoimidazole synthetase	b2499	PRAIS	0	0	1	0	1	3
ECD_02399	guaA	-	2495438	2497015	1578	GMP synthetase (glutamine aminotransferase)	b2507	GMPS2,GMPS	0	0	6.55e-80	0	1	4
ECD_02407	ispG	-	2505166	2506284	1119	1-hydroxy-2-methyl-2-(E)-butenyl 4-diphosphate synthase	b2515	MECDPDH5	0	0	0	0	0	5
ECD_02422	iscS	-	2526122	2527336	1215	cysteine desulfurase (tRNA sulfurtransferase), PLP-dependent	b2530	THZPSN3,I2FE2SS,I2FE2SR,MOADSUx,ICYSDS,I2FE2SS2	0	0	0	0	0	5
ECD_02449	purL	-	2557479	2561366	3888	phosphoribosylformyl-glycineamide synthetase	b2557	PRFGS	0	9.53e-156	1	0	1	3
ECD_02458	pdxJ	-	2567597	2568328	732	pyridoxine 5'-phosphate synthase	b2564	PDX5PS	0	0	7.64e-39	0	0	5
ECD_02468	nadB	+	2577020	2578642	1623	quinolinate synthase, L-aspartate oxidase (B protein) subunit	b2574	ASPO6,ASPO3,ASPO4,ASPO5	0.000586297	1.42e-15	1	0	1	3
ECD_02479	pssA	+	2589327	2590682	1356	phosphatidylserine synthase; CDP-diacylglycerol-serine O-phosphatidyltransferase	b2585	PSSA180,PSSA160,PSSA161,PSSA141,PSSA181,PSSA140,PSSA120	0	0	0	0	0	5
ECD_02488	pheA	+	2604259	2605419	1161	chorismate mutase and prephenate dehydratase, P-protein	b2599	CHORM,PPNDH	0	0	1	0	1	3
ECD_02489	tyrA	-	2605462	2606583	1122	fused chorismate mutase T/prephenate dehydrogenase	b2600	CHORM,PPND	0	0	1.35e-29	0	6.81e-50	5
ECD_02503	nadK	+	2617233	2618111	879	NAD kinase	b2615	NADK	4.3e-35	7.57e-33	1.85e-26	3.14e-33	2.67e-29	5
ECD_02542	luxS	-	2654184	2654699	516	S-ribosylhomocysteine lyase	b2687	RHCCE	0	0	0	0	0	5
ECD_02596	ispF	-	2711269	2711748	480	2C-methyl-D-erythritol 2,4-cyclodiphosphate synthase	b2746	MECDPS	0	8.08e-20	1.52e-12	0	1.25e-16	5
ECD_02597	ispD	-	2711748	2712458	711	4-diphosphocytidyl-2C-methyl-D-erythritol synthase	b2747	MEPCT	0	0	0.0658251	0	2.83e-08	4
ECD_02600	cysC	-	2713355	2713960	606	adenosine 5'-phosphosulfate kinase	b2750	ADSK	5.17e-15	0	2e-06	0	1	4
ECD_02601	cysN	-	2713960	2715387	1428	sulfate adenylyltransferase, subunit 1	b2751	SADT2	0	0	3.25e-65	0	7.97e-20	5
ECD_02602	cysD	-	2715389	2716297	909	sulfate adenylyltransferase, subunit 2	b2752	SADT2	0	0	1.16e-36	0	1.71e-08	5
ECD_02607	cysH	-	2719740	2720474	735	phosphoadenosine phosphosulfate reductase; PAPS reductase, thioredoxin dependent	b2762	PAPSR,PAPSR2	0	0	1.57e-12	0	0.653391	4
ECD_02608	cysI	-	2720548	2722260	1713	sulfite reductase, beta subunit, NAD(P)-binding, heme-binding	b2763	FLVR,FADRx2,FMNRx2,SULR	0	0	3.05e-13	0	1	4
ECD_02609	cysJ	-	2722260	2724059	1800	sulfite reductase, alpha subunit, flavoprotein	b2764	FLVR,FADRx2,FMNRx2,SULR	2.25e-65	0	1	0	1	3
ECD_02625	pyrG	-	2740618	2742255	1638	CTP synthetase	b2780	CTPS2	0	0	0	0	0	5
ECD_02666	argA	+	2787522	2788853	1332	amino acid N-acetyltransferase and inactive acetylglutamate kinase	b2818	ACGS	0	0	4.3e-43	0	0.00161157	5
ECD_02675	thyA	-	2802642	2803436	795	thymidylate synthetase	b2827	TMDS	0	0	1.02e-33	0	1.6e-16	5
ECD_02686	lysA	-	2815919	2817181	1263	diaminopimelate decarboxylase, PLP-binding	b2838	DAPDC	0	1.09e-24	1	0	1	3
ECD_02772	metK	+	2917564	2918718	1155	S-adenosylmethionine synthetase	b2942	METAT	0	0	4.65e-59	0	2.03e-05	5
ECD_02890	plsC	-	3030181	3030918	738	1-acyl-sn-glycerol-3-phosphate acyltransferase	b3018	AGPAT180,AGPAT161,AGPAT160,AGPAT140,AGPAT181,AGPAT141,AGPAT120	0	0	1	0	1	3
ECD_02912	zupT	+	3049987	3050760	774	zinc transporter	b3040	MN2tpp,CU2tpp,COBALT2tpp,CD2tpp,FE2tpp,ZN2tpp	0	0	0	0	0	5
ECD_02913	ribB	-	3051250	3051903	654	3,4-dihydroxy-2-butanone-4-phosphate synthase	b3041	DB4PS	0	0	0	0	0	5
ECD_02928	folB	-	3070303	3070671	369	dihydroneopterin aldolase and dihydroneopterin triphosphate 2'-epimerase	b3058	DHNPA2r,DHNPTE	0	0	1	0	1	3
ECD_03038	argG	+	3187136	3188479	1344	argininosuccinate synthetase	b3172	ARGSS	0	0	1.75e-71	0	1.54e-67	5
ECD_03041	glmM	-	3191232	3192569	1338	phosphoglucosamine mutase	b3176	PGAMT	0	0	3.2e-66	0	7.94e-65	5
ECD_03042	folP	-	3192562	3193410	849	7,8-dihydropteroate synthase	b3177	DHPS2	0	0	1	0	1	3
ECD_03052	ispB	+	3202209	3203180	972	octaprenyl diphosphate synthase	b3187	OCTDPS	0	0	0	0	0	5
ECD_03054	murA	-	3203735	3204994	1260	UDP-N-acetylglucosamine 1-carboxyvinyltransferase	b3189	UAGCVT	0	0	4.92e-41	0	9.8e-11	5
ECD_03061	yrbG	+	3208775	3209752	978	putative calcium/sodium:proton antiporter	b3196	CAt6pp	0	0	2.97e-44	0	1.1e-50	5
ECD_03063	kdsC	+	3210773	3211339	567	3-deoxy-D-manno-octulosonate 8-phosphate phosphatase	b3198	KDOPP	0	0	0	0	0	5
ECD_03064	lptC	+	3211336	3211911	576	periplasmic membrane-anchored LPS-binding protein; LPS export protein	b3199	COLIPAPabctex,TCECA4COLIPAabctex,K2L4Aabctex,TCACOLIPAabctex,TCCOLIPAabctex,LIPAabctex,O7A4COLIPAabctex,CLIPAabctex,ENLIPAabctex	0	0	0	0	0	5
ECD_03065	lptA	+	3211880	3212437	558	lipopolysaccharide export ABC transporter periplasmic binding protein; Lipid A binding protein; LPS export and assembly protein	b3200	COLIPAPabctex,TCECA4COLIPAabctex,K2L4Aabctex,TCACOLIPAabctex,TCCOLIPAabctex,LIPAabctex,O7A4COLIPAabctex,CLIPAabctex,ENLIPAabctex	0	0	0	0	0	5
ECD_03066	lptB	+	3212444	3213169	726	lipopolysaccharide export ABC transporter ATPase	b3201	COLIPAPabctex,TCECA4COLIPAabctex,K2L4Aabctex,TCACOLIPAabctex,TCCOLIPAabctex,LIPAabctex,O7A4COLIPAabctex,CLIPAabctex,ENLIPAabctex	0	0	0	0	0	5
ECD_03113	accB	+	3266592	3267062	471	acetyl CoA carboxylase, BCCP subunit	b3255	ACCOAC	0	0	0	0	3.05e-25	5
ECD_03114	accC	+	3267073	3268422	1350	acetyl-CoA carboxylase, biotin carboxylase subunit	b3256	ACCOAC	0	0	0	0	7.39e-45	5
ECD_03211	pabA	-	3349867	3350430	564	aminodeoxychorismate synthase, subunit II	b3360	ADCS	0	0	1.37e-30	0	0	5
ECD_03219	cysG	+	3357429	3358802	1374	fused siroheme synthase 1,3-dimethyluroporphyriongen III dehydrogenase and siroheme ferrochelatase/uroporphyrinogen methyltransferase	b3368	SHCHD2,UPP3MT,SHCHF	0	0	1.96e-23	0	3.52e-51	5
ECD_03241	aroB	-	3377776	3378864	1089	3-dehydroquinate synthase	b3389	DHQS	0	0	0	0	0	5
ECD_03264	bioH	-	3404435	3405205	771	pimeloyl-ACP methyl ester carboxylesterase	b3412	PMEACPE	0	0	3.51e-10	0	1.26e-13	5
ECD_03285	asd	-	3436925	3438028	1104	aspartate-semialdehyde dehydrogenase, NAD(P)-binding	b3433	ASAD	0	0	0	0	0	5
ECD_03465	cysE	-	3650942	3651763	822	serine acetyltransferase	b3607	SERAT	0	0	0	0	0	5
ECD_03490	waaA	+	3675330	3676607	1278	3-deoxy-D-manno-octulosonic-acid transferase (KDO transferase)	b3633	MOAT,MOAT2	0	0	1	0	1	3
ECD_03491	coaD	+	3676615	3677094	480	pantetheine-phosphate adenylyltransferase	b3634	PTPATi	0	0	0	0	0	5
ECD_03496	dfp	+	3679521	3680741	1221	fused 4'-phosphopantothenoylcysteine decarboxylase/phosphopantothenoylcysteine synthetase, FMN-binding	b3639	PPCDC,PPNCL2	0	0	1.42e-09	0	1	4
ECD_03499	pyrE	-	3681917	3682558	642	orotate phosphoribosyltransferase	b3642	ORPT	0	0	1	0	1	3
ECD_03505	gmk	+	3688220	3688843	624	guanylate kinase	b3648	DGK1,GK1	0	0	0	0	0	5
ECD_03613	glmS	-	3800640	3802469	1830	L-glutamine:D-fructose-6-phosphate aminotransferase	b3729	GF6PTA	0	0	0	0	0	5
ECD_03614	glmU	-	3802631	3804001	1371	fused N-acetyl glucosamine-1-phosphate uridyltransferase/glucosamine-1-phosphate acetyl transferase	b3730	G1PACT,UAGDP	0	0	0	0	0	5
ECD_03648	ilvE	+	3842726	3843655	930	branched-chain amino acid aminotransferase	b3770	VALTA,PHETA1,LEUTAi,ILETA,TYRTA	0	0	0	0	0	5
ECD_03649	ilvD	+	3843720	3845570	1851	dihydroxyacid dehydratase	b3771	DHAD2,DHAD1	0	0	1.25e-76	0	8.29e-75	5
ECD_03652	ilvC	+	3848212	3849687	1476	ketol-acid reductoisomerase, NAD(P)-binding	b3774	KARA2,DPR,KARA1	0	0	3.61e-06	0	6.42e-46	5
ECD_03679	hemD	-	3879358	3880098	741	uroporphyrinogen III synthase	b3804	UPP3S	0	0	0	0	0	5
ECD_03680	hemC	-	3880095	3881036	942	hydroxymethylbilane synthase	b3805	HMBS	0	0	0	0	0	5
ECD_03685	dapF	+	3885039	3885863	825	diaminopimelate epimerase	b3809	DAPE	0	0	0	0	0	5
ECD_03734	ubiD	+	3931899	3933392	1494	3-octaprenyl-4-hydroxybenzoate decarboxylase	b3843	OPHBDC	0	0	0	0	0	5
ECD_03741	hemG	+	3941421	3941966	546	protoporphyrin oxidase, flavoprotein	b3850	PPPGO3,PPPGO	0	0	0	0	0	5
ECD_03755	glnA	-	3963323	3964732	1410	glutamine synthetase	b3870	GLNS	0	0	0	0	5.26e-05	5
ECD_03825	metB	+	4037219	4038379	1161	cystathionine gamma-synthase, PLP-dependent	b3939	SHSL1	0	0	1	0	1	3
ECD_03827	metF	+	4041163	4042053	891	5,10-methylenetetrahydrofolate reductase	b3941	MTHFR2	0	3.05e-33	1	0	1	3
ECD_03842	argE	-	4061997	4063148	1152	acetylornithine deacetylase	b3957	ACODA	0	0	2.5e-51	0	0	5
ECD_03843	argC	+	4063302	4064306	1005	N-acetyl-gamma-glutamylphosphate reductase, NAD(P)-binding	b3958	AGPR	0	0	7.02e-11	0	1	4
ECD_03844	argB	+	4064317	4065090	774	acetylglutamate kinase	b3959	ACGK	0	0	4.5e-41	0	1.95e-25	5
ECD_03845	argH	+	4065151	4066524	1374	argininosuccinate lyase	b3960	ARGSL	0	0	0	0	6.11e-48	5
ECD_03852	murI	+	4073729	4074586	858	glutamate racemase	b3967	GLUR	0	0	1.92e-27	0	7.38e-35	5
ECD_03853	murB	+	4080108	4081136	1029	UDP-N-acetylenolpyruvoylglucosamine reductase, FAD-binding	b3972	UAPGR	0	0	8.33e-16	0	1.94e-22	5
ECD_03855	coaA	-	4082127	4083077	951	pantothenate kinase	b3974	PNTK	0	0	1	0	1	3
ECD_03866	thiH	-	4098786	4099919	1134	tyrosine lyase, involved in thiamine-thiazole moiety synthesis	b3990	THZPSN3	1.5e-13	4.77e-07	1	0	6.01e-12	4
ECD_03867	thiG	-	4099916	4100686	771	thiamine biosynthesis ThiGH complex subunit	b3991	TYRL	4.78e-24	2.12e-22	1	0	9.27e-19	4
ECD_03868	thiS	-	4100688	4100888	201	immediate sulfur donor in thiazole formation	b4407	THZPSN3	0	0	1	0	0	4
ECD_03869	thiF	-	4100872	4101627	756	adenylyltransferase, modifies ThiS C-terminus	b3992	THZPSN3	7.54e-17	8.62e-17	1	0	9.84e-22	4
ECD_03870	thiE	-	4101620	4102255	636	thiamine phosphate synthase (thiamine phosphate pyrophosphorylase)	b3993	TMPPP	0	1.05e-15	1	0	2.02e-25	4
ECD_03871	thiC	-	4102255	4104150	1896	phosphomethylpyrimidine synthase	b3994	AMPMS2	7.03e-74	2.14e-28	1	0	4.02e-36	4
ECD_03874	hemE	+	4105768	4106832	1065	uroporphyrinogen decarboxylase	b3997	UPPDC1	0	0	0	0	0	5
ECD_03882	purD	-	4112667	4113956	1290	phosphoribosylglycinamide synthetase phosphoribosylamine-glycine ligase	b4005	PRAGSr	0	0	1	0	1	3
ECD_03883	purH	-	4113968	4115557	1590	IMP cyclohydrolase and phosphoribosylaminoimidazolecarboxamide formyltransferase	b4006	AICART,IMPC	0	4.66e-47	1	0	1	3
ECD_03885	metA	+	4122165	4123094	930	homoserine O-transsuccinylase	b4013	HSST	1.62e-34	2.66e-29	1	0	1	3
ECD_03912	ubiA	+	4160388	4161260	873	p-hydroxybenzoate octaprenyltransferase	b4040	HBZOPT	0	0	7.69e-47	0	0	5
ECD_04030	psd	-	4295912	4296880	969	phosphatidylserine decarboxylase	b4160	PSD141,PSD181,PSD160,PSD140,PSD120,PSD161,PSD180	0	0	1.31e-40	0	2.78e-19	5
ECD_04044	purA	+	4311207	4312505	1299	adenylosuccinate synthetase	b4177	ADSS	0	0	0	0	8.55e-63	5
ECD_04086	cysQ	+	4350114	4350854	741	3'(2'),5'-bisphosphate nucleotidase	b4214	BPNT	0	0	0	0	0	5
ECD_04113	pyrB	-	4383102	4384037	936	aspartate carbamoyltransferase, catalytic subunit	b4245	ASPCT	2.66e-31	0	1	3.32e-33	1	3
ECD_04120	argIb	-	4388804	4389808	1005	ornithine carbamoyltransferase 1	b4254	OCBT	0	0	1	0	1	3
ECD_04127	lptF	+	4397810	4398910	1101	lipopolysaccharide export ABC permease	b4261	COLIPAPabctex,TCECA4COLIPAabctex,K2L4Aabctex,TCACOLIPAabctex,TCCOLIPAabctex,LIPAabctex,O7A4COLIPAabctex,CLIPAabctex,ENLIPAabctex	0	0	0	0	0	5
ECD_04128	lptG	+	4398910	4399992	1083	lipopolysaccharide export ABC permease	b4262	COLIPAPabctex,TCECA4COLIPAabctex,K2L4Aabctex,TCACOLIPAabctex,TCCOLIPAabctex,LIPAabctex,O7A4COLIPAabctex,CLIPAabctex,ENLIPAabctex	0	0	0	0	0	5
aData from Kim et al. (Nucleic Acids Res. 45:5285-5293, 2017)
bEssential genes only in BL21(DE3). The remaining genes were predicted to be essential both in BL21(DE3) and K-12 MG1655.
