# Supplementary material for: Metabolic network reconstruction and phenome analysis of the industrial microbe, Escherichia coli BL21(DE3)
Source: PLoS One. 2018 Sep 21;13(9):e0204375. doi: 10.1371/journal.pone.0204375 (PMC6150544; doi:10.1371/journal.pone.0204375)
Supplement: S9 Table — (XLSX) [file pone.0204375.s015.xlsx]

## Sheet: Sheet1
S9 Table. Comparison of flux distributions simulated with and without condition-specific constraints on fluxes. The constraints were inferred from transcriptome data at the exponential phase of BL21(DE3) grown in the MR defined medium (Kim et al., Nucleic Acids Res. 45:5285, 2017)
Reactions	Gene rule	Set to zero	Flux without the restrictions	Flux with the restrictions	Flux changea
TRPAS2	ECD_03592	Yes	-0.0466107	0	-
CBMKr	ECD_00471	Yes	0.513797	0	-
ACOAD1fr	ECD_01664	Yes	0.29182	0	-
G3PGabcpp	ECD_03302 and ECD_03299 and ECD_03300 and ECD_03301	Yes	0	1.21699e-32	0
G3PD5	( ECD_02168 and ECD_02169 and ECD_02167 ) or ECD_03277	Yes	0	0	0
RMI	ECD_03789	Yes	0	0	0
G3PD7	ECD_02168 and ECD_02169 and ECD_02167	Yes	0	0	0
ARGDC	ECD_03988	Yes	0	0	0
RBK_L1	ECD_00065	Yes	0	0	0
LACZ	ECD_00298	Yes	0	0	0
CINNDO	ECD_02432 and ECD_02434 and ECD_02430 and ECD_02431	Yes	0	0	0
CITL	ECD_00582 and ECD_00583 and ECD_00585 and ECD_00584	Yes	0	0	0
GOFUCR	ECD_01958	Yes	0	0	0
LCARS	ECD_02644	Yes	0	0	0
RMPA	ECD_03788	Yes	0	0	0
TAGURr	ECD_01478	Yes	0	0	0
GLXCL	ECD_00457	Yes	0	0	0
TARTD	ECD_02932 and ECD_02931	Yes	0	0	0
GLCRAL	ECD_02991	Yes	0	0	0
ACACCT	( ECD_02149 and ECD_02148 ) or ECD_01663	Yes	0	0	0
BUTCT	ECD_02149 and ECD_02148	Yes	0	0	0
G3PD6	ECD_02168 and ECD_02169 and ECD_02167	Yes	0	0	0
ALLTN	ECD_00462	Yes	0	0	0
CRNCDH	ECD_00040	Yes	0	0	0
CYNTAH	ECD_00294	Yes	0	0	0
GUAD	ECD_02716	Yes	0	0	0
DOGULNR	ECD_03427	Yes	0	0	0
IDOND	ECD_04133	Yes	0	0	0
IDOND2	ECD_04133	Yes	0	0	0
ADD	ECD_03549	Yes	0	0	0
ARAI	ECD_00064	Yes	0	0	0
GALS3	ECD_03990	Yes	0	0	0
FCLPA	ECD_02588	Yes	0	0	0
UGLYCH	ECD_00455	Yes	0	0	0
OP4ENH	ECD_00304	Yes	0	0	0
3HPPPNH	ECD_00301	Yes	0	0	0
HPPPNDO	ECD_00302	Yes	0	0	0
DHCINDO	ECD_00302	Yes	0	0	0
HKNDDH	ECD_00303	Yes	0	0	0
HKNTDH	ECD_00303	Yes	0	0	0
MANPGH	ECD_00691	Yes	0	0	0
URDGLYCD	ECD_00467	Yes	0	0	0
GMAND	ECD_01959	Yes	0	0	0
PPCSCT	ECD_02751	Yes	0	0	0
NTRIR2x	ECD_03217 and ECD_03216	Yes	0	0	0
MCITL2	ECD_00286	Yes	0	0	0
ETHAAL	ECD_02341 and ECD_02340	Yes	0	0	0
MAN1PT2	ECD_01955 or ECD_01933	Yes	0	0	0
MCITS	ECD_00287	Yes	0	0	0
PPAKr	ECD_02982	Yes	0	0	0
PPPNDO	ECD_02432 and ECD_02434 and ECD_02430 and ECD_02431	Yes	0	0	0
GLUDC	ECD_03365 or ECD_01451	Yes	0	0	0
3HCINNMH	ECD_00301	Yes	0	0	0
NO3R2pp	( ECD_01424 and ECD_01425 and ECD_01426 and ECD_01423 ) or ( ECD_01204 and ECD_01202 and ECD_01205 and ECD_01203 )	Yes	0	0	0
TMAOR1pp	( ECD_01000 and ECD_00999 ) or ( ECD_01843 and ECD_01844 )	Yes	0	0	0
TMAOR2pp	( ECD_01000 and ECD_00999 ) or ( ECD_01843 and ECD_01844 )	Yes	0	0	0
TARTRt7pp	ECD_02933	Yes	0	0	0
XYLt2pp	ECD_03903	Yes	0	0	0
XYLUt2pp	ECD_03430 and ECD_03429 and ECD_03431	Yes	0	0	0
FDMO	ECD_00939	Yes	0	0	0
ACACt2pp	ECD_02150	Yes	0	0	0
DMSOR1pp	ECD_01843 and ECD_01844	Yes	0	0	0
ARGAGMt7pp	ECD_03986	Yes	0	0	0
ASCBptspp	ECD_02316 and ECD_04060 and ECD_04062 and ECD_02315 and ECD_04061	Yes	0	0	0
GALCTt2rpp	ECD_02634 or ECD_02992	Yes	0	0	0
TREHpp	ECD_01172	Yes	0	0	0
CYTBD2pp	ECD_00981 and ECD_00982	Yes	0	0	0
ALLabcpp	ECD_03960 and ECD_03959 and ECD_03958	Yes	0	0	0
ALLTNt2rpp	ECD_00461	Yes	0	0	0
ARBabcpp	ECD_01869 and ECD_01867 and ECD_01868	Yes	0	0	0
CITt7pp	ECD_00580	Yes	0	0	0
CRNt7pp	ECD_00044	Yes	0	0	0
CYNTt2pp	ECD_00295	Yes	0	0	0
DDGLCNt2rpp	ECD_03795	Yes	0	0	0
LYXI	ECD_03789	Yes	0	0	0
MALDDH	ECD_01770	Yes	0	0	0
BUTt2rpp	ECD_02150	Yes	0	0	0
CADVtpp	ECD_04003	Yes	0	0	0
GLYOX3	ECD_01882	Yes	0	0	0
FDMO3	ECD_00939	Yes	0	0	0
FDMO4	ECD_00939	Yes	0	0	0
ETHSO3abcpp	ECD_00937 and ECD_00938 and ECD_00940	Yes	0	0	0
FDMO6	ECD_00939	Yes	0	0	0
SULFACabcpp	ECD_00937 and ECD_00938 and ECD_00940	Yes	0	0	0
LIPAHTex	ECD_00592	Yes	0	0	0
NHFRBO	ECD_02561 and ECD_02560	Yes	0	0	0
CRNt8pp	ECD_00044	Yes	0	0	0
42A12BOOXpp	ECD_01358	Yes	0	0	0
TYROXDApp	ECD_01358	Yes	0	0	0
NTRIR4pp	ECD_03944 and ECD_03942 and ECD_03943 and ECD_03945	Yes	0	0	0
NTRIR3pp	ECD_03944 and ECD_03942 and ECD_03943 and ECD_03945	Yes	0	0	0
DAPAL	ECD_02704	Yes	0	0	0
FDMO2	ECD_00939	Yes	0	0	0
MSO3abcpp	ECD_00940 and ECD_00937 and ECD_00938	Yes	0	0	0
3KGK	ECD_03432	Yes	0	0	0
GDPMNH	ECD_01957	Yes	0	0	0
IDONt2rpp	ECD_04131	Yes	0	0	0
INDOLEt2pp	ECD_03123 and ECD_03124 and ECD_02907	Yes	0	0	0
R15BPK	ECD_03966	Yes	0	0	0
Kabcpp	( ECD_00654 and ECD_00655 and ECD_00653 ) or ( ECD_00654 and ECD_00655 and ECD_00653 and ECD_00656 )	Yes	0	0	0
MAN6Pt6_2pp	ECD_03550	Yes	0	0	0
MANGLYCptspp	ECD_00690 and ECD_02315 and ECD_02316	Yes	0	0	0
MELIBt2pp	ECD_03991 or ECD_00297	Yes	0	0	0
NO2t2rpp	ECD_01201 or ECD_03218	Yes	0	0	0
NO3t7pp	ECD_01201 or ECD_01427	Yes	0	0	0
FRULYSDG	ECD_03222	Yes	0	0	0
PEAMNOpp	ECD_01358	Yes	0	0	0
ALLK	ECD_03956	Yes	0	0	0
ALLULPE	ECD_03957	Yes	0	0	0
RIBabcpp	( ECD_04099 and ECD_04096 and ECD_04097 and ECD_04098 ) or ( ECD_03959 and ECD_03958 and ECD_03960 ) or ( ECD_03635 and ECD_03636 and ECD_03637 )	Yes	0	0	0
GLUABUTt7pp	ECD_01450	Yes	0	0	0
GLYALDtpp	ECD_03812	Yes	0	0	0
ASR	ECD_01060 and ECD_03352	Yes	0	0	0
FRUURt2rpp	ECD_04190	Yes	0	0	0
GLYCAt2rpp	ECD_02992 or ECD_02634	Yes	0	0	0
HCINNMt2rpp	ECD_00307	Yes	0	0	0
GLCRt2rpp	ECD_02992 or ECD_02634	Yes	0	0	0
RMK	ECD_03790	Yes	0	0	0
FHL	( ECD_03951 and ( ECD_02569 and ECD_02570 and ECD_02571 and ECD_02572 and ECD_02573 and ECD_02574 ) ) or ( ECD_03951 and ( ECD_02381 and ECD_02379 and ECD_02377 and ECD_02374 and ECD_02378 and ECD_02382 and ECD_02380 and ECD_02376 and ECD_02373 ) )	Yes	0	0	0
UREAtpp	ECD_03812	Yes	0	0	0
GLYC3Pabcpp	ECD_03302 and ECD_03301 and ECD_03300 and ECD_03299	Yes	0	0	0
PTRCORNt7pp	ECD_00648	Yes	0	0	0
XAND	ECD_02700 and ECD_02699 and ECD_02701	Yes	0	0	0
ASO3t8pp	ECD_03351	Yes	0	0	0
CRNCAR	ECD_00040	Yes	0	0	0
HPPPNt2rpp	ECD_00307	Yes	0	0	0
DMSOR2pp	ECD_01843 and ECD_01844	Yes	0	0	0
NO3R1pp	( ECD_01424 and ECD_01425 and ECD_01426 and ECD_01423 ) or ( ECD_01204 and ECD_01202 and ECD_01205 and ECD_01203 )	Yes	0	0	0
MCITD	ECD_00288	Yes	0	0	0
YUMPS	ECD_02094	Yes	0	0	0
G6Pt6_2pp	ECD_03550	Yes	0	0	0
MMCD	ECD_02750	Yes	0	0	0
HXAND	ECD_02700 and ECD_02699 and ECD_02701	Yes	0	0	0
GALT1	ECD_03481	Yes	0	0	0
GDMANE	ECD_01958	Yes	0	0	0
G3PIabcpp	ECD_03302 and ECD_03299 and ECD_03300 and ECD_03301	Yes	0	0	0
G3PSabcpp	ECD_03302 and ECD_03299 and ECD_03300 and ECD_03301	Yes	0	0	0
HXCT	ECD_02149 and ECD_02148	Yes	0	0	0
DURADx	ECD_02076 and ECD_02075	Yes	0	0	0
ALAALAD	ECD_01446	Yes	0	0	0
HEXt2rpp	ECD_02150	Yes	0	0	0
G3PEabcpp	ECD_03302 and ECD_03299 and ECD_03300 and ECD_03301	Yes	0	0	0
G3PCabcpp	ECD_03302 and ECD_03299 and ECD_03300 and ECD_03301	Yes	0	0	0
HPYRI	ECD_00458	Yes	0	0	0
TPRDCOAS	ECD_00581	Yes	0	0	0
GAM6Pt6_2pp	ECD_03550	Yes	0	0	0
F6Pt6_2pp	ECD_03550	Yes	0	0	0
GTHRDHpp	ECD_03296	Yes	0	0	0
ALAt4pp	ECD_00007	Yes	0	0	0
CTBTCAL2	ECD_00041	Yes	0	0	0
CRNDCAL2	ECD_00041	Yes	0	0	0
CRNCAL2	ECD_00041	Yes	0	0	0
GLYt4pp	ECD_00007	Yes	0	0	0
FRULYSE	ECD_03223	Yes	0	0	0
FRULYSt2pp	ECD_03221	Yes	0	0	0
OXCDC	ECD_02283	Yes	0	0	0
5DGLCNt2rpp	ECD_04131	Yes	0	0	0
GALCTNt2pp	ECD_03574	Yes	0	0	0
KDUI	ECD_02691	Yes	0	0	0
DTARTD	ECD_03993	Yes	0	0	0
PSCLYSt2pp	ECD_03221	Yes	0	0	0
GALCTNLt2pp	ECD_04233	Yes	0	0	0
GALCTLO	ECD_04235	Yes	0	0	0
XYLK2	ECD_00065 or ECD_03432	Yes	0	0	0
3AMACHYD	ECD_01012	Yes	0	0	0
URACPAH	ECD_01014	Yes	0	0	0
POAACR	ECD_01013	Yes	0	0	0
MOCDS	ECD_02710	Yes	0	0	0
FORCT	ECD_02284	Yes	0	0	0
PYROX	ECD_01010 and ECD_01015	Yes	0	0	0
SELR	ECD_01557 and ECD_01558 and ECD_01559 and ECD_01556	Yes	0	0	0
FESR	ECD_04081	Yes	0	0	0
MMM	ECD_02748	Yes	0	0	0
ARBTptspp	( ECD_02316 and ECD_03606 and ECD_02315 ) or ( ECD_02316 and ECD_02565 and ECD_02315 )	Yes	0	0	0
TARTt2_3pp	ECD_03994	Yes	0	0	0
SUCTARTtpp	ECD_03994	Yes	0	0	0
CHTBSptspp	ECD_02315 and ECD_01706 and ECD_01707 and ECD_01705 and ECD_02316	Yes	0	0	0
GHBDHx	ECD_03767	Yes	0	0	0
SPMDt3pp	ECD_01569 and ECD_01568	Yes	0	0	0
GLYC2Pabcpp	ECD_03300 and ECD_03299 and ECD_03302 and ECD_03301	Yes	0	0	0
ALLTAMH2	ECD_00466	Yes	0	0	0
METGLCUR	ECD_01586	Yes	0	0	0
23DOGULNt4pp	ECD_03431 and ECD_03429 and ECD_03430	Yes	0	0	0
ALR2x	ECD_01740	Yes	0	0	0
CHLt3pp	ECD_00493	Yes	0	0	0
GLYBt3pp	ECD_00493	Yes	0	0	0
6D6SPA	ECD_03766	Yes	0	0	0
DHPStr	ECD_03762	Yes	0	0	0
SQtr	ECD_03761	Yes	0	0	0
DHPStex	ECD_03760	Yes	0	0	0
ACOXT	ECD_02281	Yes	0	0	0
CHOLATEtpp	ECD_04206	Yes	0	0	0
4ABZGLUH	ECD_01314 and ECD_01315	Yes	0	0	0
4ABZGLUtr	ECD_01313	Yes	0	0	0
PHDA	ECD_02706	Yes	0	0	0
PUACGAMtr	ECD_01023 and ECD_01024	Yes	0	0	0
5DGLCNR	ECD_04132	Yes	0	0	0
LCTStpp	ECD_00297	Yes	0	0	0
CLtipp	ECD_01561	Yes	0	0	0
5DKGR	ECD_04132	Yes	0	0	0
GLYtpp	ECD_03812	Yes	0	0	0
PAI2I	ECD_01475	Yes	0	0	0
4HBZt3pp	ECD_03100 and ECD_03101	Yes	0	0	0
XYHDL	ECD_03514	Yes	0	0	0
PUACGAMS	ECD_01023 and ECD_01024	Yes	0	0	0
3SLAR	ECD_03767	Yes	0	0	0
SQtex	ECD_03760	Yes	0	0	0
CPL	ECD_03970	Yes	0	0	0
PSURIK	ECD_02095	Yes	0	0	0
QUINDHyi	ECD_01661	Yes	0	0	0
URATEtpp	ECD_02720	Yes	0	0	0
ARMEPNS	ECD_03971 and ECD_03968 and ECD_03972 and ECD_03973	Yes	0	0	0
RPNTPH	ECD_03967	Yes	0	0	0
UDPGPT	ECD_01953	Yes	0	0	0
MEPNabcpp	ECD_03976 and ECD_03975 and ECD_03977	Yes	0	0	0
MC6PH	ECD_01703	Yes	0	0	0
PSURItpp	ECD_02093	Yes	0	0	0
METGLCURt2pp	ECD_01585	Yes	0	0	0
PAI2T	ECD_01474	Yes	0	0	0
RHMND	ECD_02173	Yes	0	0	0
THRt2rpp	ECD_02983	Yes	0	0	0
SQGH	ECD_03763	Yes	0	0	0
QUINDH	ECD_01661	Yes	0	0	0
TDPAGTA2	ECD_01942	Yes	0	0	0
TDPADGAT2	ECD_01941	Yes	0	0	0
GALT2	ECD_01936	Yes	0	0	0
O7GLCT	ECD_01937 and ECD_01939 and ECD_01940	Yes	0	0	0
O7AUNDtpp	ECD_01943	Yes	0	0	0
HEPK2	ECD_03482	Yes	0	0	0
O7A4Lpp	ECD_03479	Yes	0	0	0
ECA4OALpp	ECD_03479	Yes	0	0	0
LIPAHT2ex	ECD_00592	Yes	0	0	0
4H3M	ECD_04222	Yes	0	0	0
DARBabcpp	ECD_01869 and ECD_01868 and ECD_01867	Yes	0	0	0
ACGALptspp	ECD_02998 and ECD_02999 and ECD_03000 and ECD_03001 and ECD_03002	Yes	0	0	0
ACGAL6PI	ECD_03008	Yes	0	0	0
XYLabcpp	ECD_03418 and ECD_03420	Yes	0	0	0
AI2abcpp	ECD_01472 and ECD_01473	Yes	0	0	0
EX_ac_e		No	3.04482	3.62608	+
HCO3E	ECD_00125 or ECD_00293	No	0.430873	2.76589	+
PTAr	ECD_02222 or ECD_02349	No	2.56743	3.16436	+
ACKr	ECD_01820 or ECD_02221 or ECD_02982	No	-2.56743	-3.16436	+
ACCOAC	ECD_03114 and ECD_02241 and ECD_03113 and ECD_00183	No	0.0638208	1.91396	+
DHAPT	ECD_02315 and ECD_01173 and ECD_01175 and ECD_02316 and ECD_01174	No	2.86334	3.05256	+
F6PA	ECD_00792 or ECD_03832	No	2.86334	3.05256	+
MCOATA	ECD_01090 and ECD_01088	No	0.0638191	1.91396	+
THD2pp	ECD_01571 and ECD_01572	No	5.41536	7.15952	+
ACtex	ECD_01348 or ECD_00238 or ECD_00933 or ECD_02142	No	-3.04482	-3.62608	+
ACt2rpp	ECD_00010	No	-3.04482	-3.63021	+
GLNS	ECD_03755	No	1.28426	1.73903	+
3OAS140	ECD_02248 or ECD_01091	No	0.0638159	0.162939	+
3OAR140	ECD_01089	No	0.0638159	0.162939	+
TRPS2	ECD_01234 and ECD_01235	No	0	0.0450805	+
CBPS	ECD_00036 and ECD_00037	No	0	0.496929	+
ACt4pp	ECD_03939	No	0	0.00412806	+
ASPO3	ECD_02468	No	0	0.00180662	+
KAS15	ECD_01087	No	0	0.28224	+
T2DECAI	ECD_00958	No	0	0.119301	+
3OAS161	ECD_02248	No	0	0.119301	+
EAR161x	ECD_01265	No	0	0.119301	+
3OAS141	ECD_02248	No	0	0.119301	+
3OAR121	ECD_01089	No	0	0.119301	+
EAR141x	ECD_01265	No	0	0.119301	+
3OAR120	ECD_01089	No	0	0.162939	+
3HAD80	ECD_00958 or ECD_00178	No	0	0.28224	+
3HAD120	ECD_00178 or ECD_00958	No	0	0.162939	+
3HAD161	ECD_00958 or ECD_00178	No	0	0.119301	+
3HAD121	ECD_00958 or ECD_00178	No	0	0.119301	+
EAR140x	ECD_01265	No	0	0.101219	+
3OAR141	ECD_01089	No	0	0.119301	+
3OAR161	ECD_01089	No	0	0.119301	+
3HAD141	ECD_00958 or ECD_00178	No	0	0.119301	+
EAR121x	ECD_01265	No	0	0.119301	+
3OAR160	ECD_01089	No	0	0.101219	+
3HAD40	ECD_00958 or ECD_00178	No	0	0.28224	+
3OAS60	ECD_01091 or ECD_02248	No	0	0.28224	+
3OAS160	ECD_02248 or ECD_01091	No	0	0.101219	+
3OAR60	ECD_01089	No	0	0.28224	+
3OAR80	ECD_01089	No	0	0.28224	+
EAR100x	ECD_01265	No	0	0.162939	+
EAR120x	ECD_01265	No	0	0.162939	+
EAR160x	ECD_01265	No	0	0.101219	+
3OAS121	ECD_02248	No	0	0.119301	+
3OAS80	ECD_02248 or ECD_01091	No	0	0.28224	+
3OAS100	ECD_02248 or ECD_01091	No	0	0.28224	+
3OAS120	ECD_01091 or ECD_02248	No	0	0.162939	+
3OAR40	ECD_01089	No	0	0.28224	+
3OAR100	ECD_01089	No	0	0.28224	+
3HAD60	ECD_00958 or ECD_00178	No	0	0.28224	+
3HAD100	ECD_00958 or ECD_00178	No	0	0.28224	+
3HAD140	ECD_00958 or ECD_00178	No	0	0.101219	+
3HAD160	ECD_00958 or ECD_00178	No	0	0.101219	+
EAR40x	ECD_01265	No	0	0.28224	+
EAR60x	ECD_01265	No	0	0.28224	+
EAR80x	ECD_01265	No	0	0.28224	+
PPA	ECD_02394 or ECD_02594 or ECD_04095	No	2.84974	2.47394	-
ECOAH6	ECD_02265 or ECD_03737	No	0.228005	1.11022e-16	-
HACD6	ECD_03737 or ECD_02265	No	0.228005	1.11022e-16	-
HACD7	ECD_02265 or ECD_03737	No	0.228005	1.11022e-16	-
ADK1	ECD_00425	No	2.1724	1.81884	-
AACPS4	ECD_02684 and ECD_01090	No	0.12335	1.66533e-16	-
FADRx	ECD_03735	No	1.79242	0.000639829	-
ACACT7r	ECD_02266 or ECD_03736	No	0.228005	1.11022e-16	-
ACACT6r	ECD_02266 or ECD_03736	No	0.228005	1.37021e-16	-
ECOAH7	ECD_02265 or ECD_03737	No	0.228005	1.11022e-16	-
FACOAE161	ECD_00404	No	0.12335	1.66533e-16	-
ACOAD6f	ECD_00216	No	-0.228005	-1.11022e-16	-
CTECOAI7	ECD_03737	No	-0.12335	-1.94289e-16	-
ECOAH4	ECD_02265 or ECD_03737	No	0.29182	0	-
FRD2	ECD_04025 and ECD_04024 and ECD_04023 and ECD_04026	No	0.00186795	0	-
HACD5	ECD_03737 or ECD_02265	No	0.29182	0	-
ECOAH1	ECD_02265 or ECD_03737	No	0.29182	0	-
ECOAH2	ECD_02265 or ECD_03737	No	0.29182	0	-
ECOAH3	ECD_02265 or ECD_03737	No	0.29182	0	-
HACD4	ECD_03737 or ECD_02265	No	0.29182	0	-
AACPS3	ECD_01090 and ECD_02684	No	0.104654	0	-
HACD1	ECD_03737 or ECD_02265	No	0.29182	0	-
HACD2	ECD_03737 or ECD_02265	No	0.29182	0	-
ACACT2r	ECD_02266 or ECD_03736	No	0.29182	0	-
ACACT3r	ECD_02266 or ECD_03736	No	0.29182	0	-
ACACT4r	ECD_02266 or ECD_03736	No	0.29182	0	-
ECOAH5	ECD_02265 or ECD_03737	No	0.29182	0	-
ASPO4	ECD_02468	No	0.00186795	0	-
ACACT5r	ECD_03736 or ECD_02266	No	0.29182	0	-
FACOAE160	ECD_00404	No	0.104654	0	-
PROt2rpp	ECD_03982 or ECD_00350	No	-0.00426819	0	-
PROt4pp	ECD_01018	No	0.00426819	0	-
HACD3	ECD_03737 or ECD_02265	No	0.29182	0	-
ACACT1r	ECD_02266 or ECD_02151 or ECD_03736	No	0.29182	0	-
AACPS7	ECD_01090 and ECD_02684	No	0.0638159	0	-
FACOAE120	ECD_00404	No	0.0638159	0	-
ACOAD7f	ECD_00216	No	-0.104654	0	-
ACOAD5f	ECD_00216	No	-0.29182	0	-
ACOAD3f	ECD_00216	No	-0.29182	0	-
ACOAD2f	ECD_00216	No	-0.29182	0	-
ACOAD4f	ECD_00216	No	-0.29182	0	-
GLYCTO2	ECD_02847 and ECD_02848 and ECD_02846	No	0	1.77636e-15	0
ICL	ECD_03887	No	0	-1.77636e-15	0
GLYC3Pt6pp	ECD_02166	No	0	-1.21699e-32	0
PSSA140	ECD_02479	No	0	-1.21699e-32	0
2AGPGAT140	ECD_02684	No	0	1.21699e-32	0
PAPA180pp	ECD_01255	No	0	1.21699e-32	0
DASYN140	ECD_00173	No	0	-1.21699e-32	0
DASYN180	ECD_00173	No	0	1.21699e-32	0
PSSA180	ECD_02479	No	0	1.21699e-32	0
PSD180	ECD_04030	No	0	1.21699e-32	0
PLIPA2A180pp	ECD_03700	No	0	-1.21699e-32	0
LPLIPAL1E180pp	ECD_00445	No	0	1.21699e-32	0
PLIPA2G140pp	ECD_03700	No	0	1.21699e-32	0
G3PAT140	ECD_01090 and ECD_03913	No	0	-1.21699e-32	0
PSD140	ECD_04030	No	0	-1.21699e-32	0
LPLIPAL1A180pp	ECD_00445	No	0	-1.21699e-32	0
LPLIPAL1E140pp	ECD_00445	No	0	-1.21699e-32	0
LPLIPAL1G140pp	ECD_00445	No	0	1.21699e-32	0
12DGR180tipp		No	0	1.21699e-32	0
AGPAT140	ECD_02890	No	0	-1.21699e-32	0
PG140abcpp	ECD_00918	No	0	1.21699e-32	0
PE140abcpp	ECD_00918	No	0	-1.21699e-32	0
PAPA180	ECD_01255	No	0	-1.21699e-32	0
LPLIPAL2G140	ECD_03704	No	0	-1.21699e-32	0
PE180abcpp	ECD_00918	No	0	1.21699e-32	0
PSSA120	ECD_02479	No	0	-1.21699e-32	0
PSD120	ECD_04030	No	0	-1.21699e-32	0
PLIPA2E180pp	ECD_03700	No	0	1.21699e-32	0
SPODM	ECD_03794 or ECD_01626	No	8.67362e-19	0	0
QMO3	ECD_02901	No	8.67362e-19	0	0
FESD1s	s0001	No	8.67362e-19	0	0
ALATA_D2	ECD_02443 or ECD_00875	No	0	0	0
SHCHD2	ECD_03219	No	0.000183132	0.00017712	0
CPPPGO	ECD_02336	No	0.000183132	0.00017712	0
GTHOr	ECD_03349	No	0	0	0
DHORD5	ECD_00949	No	0	0	0
GLYCTO3	ECD_02847 and ECD_02848 and ECD_02846	No	0	0	0
GLYCTO4	ECD_02847 and ECD_02848 and ECD_02846	No	0	0	0
PFK_3	ECD_03801	No	0	0	0
EX_acgam_e		No	0	0	0
EX_cellb_e		No	0	0	0
EX_chol_e		No	0	0	0
LEUTAi	ECD_03648 or ECD_03926	No	0.369433	0.357304	0
SHK3Dr	ECD_03132 or ECD_01661	No	0.312517	0.302257	0
G5SD	ECD_00240	No	0.181264	0.175313	0
ALATA_L2	ECD_00875 or ECD_02443	No	0	0	0
MAN6PI	ECD_01582	No	0	0	0
APRAUR	ECD_00362	No	0.000366264	0.00035424	0
DB4PS	ECD_02913	No	0.000732529	0.00070848	0
RBFK	ECD_00029	No	0.000183132	0.00017712	0
ACP1_FMN	ECD_00398 or ECD_03688 or ECD_00811	No	0	0	0
RBFSb	ECD_01633	No	0.000366264	0.00035424	0
EX_pi_e		No	-0.790511	-0.764558	0
EX_h_e		No	10.5873	10.921	0
DMATT	ECD_00369	No	0.000228521	0.000221019	0
GRTT	ECD_00369	No	0.000228521	0.000221019	0
UPP3S	ECD_03679	No	0.000366264	0.00035424	0
UPPDC1	ECD_03874	No	0.000183132	0.00017712	0
TMDPP	ECD_04258	No	0	0	0
EX_ade_e		No	0	0	0
EX_4abut_e		No	0	0	0
EX_akg_e		No	0	0	0
EX_ala__L_e		No	0	0	0
EX_arg__L_e		No	0	0	0
EX_asp__L_e		No	0	0	0
EX_cytd_e		No	0	0	0
EX_dcyt_e		No	0	0	0
EX_fum_e		No	0	0	0
EX_glu__L_e		No	0	0	0
EX_gua_e		No	0	0	0
IMPC	ECD_03883	No	-0.444736	-0.430136	0
IMPD	ECD_02400	No	0.19949	0.192941	0
GLUTRS	ECD_02306	No	0.00293012	0.00283392	0
TMPPP	ECD_03870	No	0.000183132	0.00017712	0
URIK1	ECD_01972	No	0	0	0
URIK2	ECD_01972	No	0	0	0
CYTDK1	ECD_01972	No	0	0	0
CYTDK2	ECD_01972	No	0	0	0
XPPT	ECD_00233	No	0	0	0
HXPRT	ECD_00233 or ECD_00124	No	0	0	0
NDPK5	ECD_00425 or ECD_02410	No	0	0	0
DHORTS	ECD_01058	No	-0.271249	-0.262344	0
OMPDC	ECD_01258	No	0.271249	0.262344	0
CS	ECD_00680	No	5.45157	5.24798	0
ICDHyr	ECD_01134	No	5.45157	5.24798	0
ACALD	ECD_00305 or ECD_01215	No	0	0	0
ACS	ECD_03941	No	0	0	0
PPCK	ECD_03255	No	0	0	0
ME1	ECD_01437	No	0	0	0
ALAR	ECD_01165 or ECD_03925	No	0.03418	0.0330579	0
ALATA_L	ECD_02215 or ECD_02289	No	-0.47711	-0.461446	0
XYLK	ECD_00065 or ECD_03416	No	0	0	0
RBK	ECD_03638	No	0	0	0
GLYK	ECD_03811	No	0	0	0
PPM	ECD_04259	No	-0.000552677	-0.000534532	0
ASPTA	ECD_00932 or ECD_03926	No	-2.40048	-2.32167	0
FBP	ECD_02761 or ECD_04100 or ECD_03810 or ECD_03580	No	0	0	0
GLGC	ECD_03282	No	0	0	0
PYK	ECD_01825 or ECD_01645	No	0	0	0
A5PISO	ECD_03062 or ECD_02558	No	0.0319079	0.0308604	0
EX_met__L_e		No	0	0	0
EX_metsox_S__L_e		No	0	0	0
IPPMIb	ECD_00073 and ECD_00074	No	-0.369433	-0.357304	0
ACHBS	( ECD_03554 and ECD_03555 ) or ( ECD_00079 and ECD_00080 ) or ( ECD_03646 and ECD_03647 )	No	0.238232	0.230411	0
ACLS	( ECD_03554 and ECD_03555 ) or ( ECD_00079 and ECD_00080 ) or ( ECD_03646 and ECD_03647 )	No	0.716976	0.693438	0
PSCVT	ECD_00912	No	0.312517	0.302257	0
ANS	ECD_01237 and ECD_01238	No	0.0466107	0.0450805	0
ANPRT	ECD_01237	No	0.0466107	0.0450805	0
CHORM	ECD_02488 or ECD_02489	No	0.265174	0.256468	0
CHORS	ECD_02254	No	0.312517	0.302257	0
IGPS	ECD_01236	No	0.0466107	0.0450805	0
EX_crn_e		No	0	0	0
EX_fe3_e		No	-0.00640228	-0.00619209	0
EX_glcn_e		No	0	0	0
EX_gln__L_e		No	0	0	0
EX_glyc_e		No	0	0	0
EX_man_e		No	0	0	0
EX_mn2_e		No	-0.000566957	-0.000548344	0
EX_rib__D_e		No	0	0	0
EX_sbt__D_e		No	0	0	0
ENO	ECD_02624	No	16.6181	16.6841	0
FBA	ECD_02756 or ECD_02025	No	6.42323	6.25744	0
MGSA	ECD_00967	No	0	0	0
PPS	ECD_01671	No	0	0	0
PGI	ECD_03897	No	10	10	0
PGK	ECD_02757	No	-18.0275	-18.0923	0
EDA	ECD_01821	No	0	0	0
RPE	ECD_03238	No	-0.635944	-0.615066	0
TALA	ECD_00008 or ECD_02355	No	-0.161897	-0.156582	0
TKT1	ECD_02765 or ECD_02356	No	-0.161897	-0.156582	0
G6PDA	ECD_00635	No	0	0	0
ALCD2x	ECD_01215 or ECD_01436	No	0	0	0
ALDD2y	ECD_00444 or ECD_02884 or ECD_03443 or ECD_02878 or ECD_04135	No	0	0	0
EX_ura_e		No	0	0	0
EX_val__L_e		No	0	0	0
EX_xan_e		No	0	0	0
FMNAT	ECD_00029	No	0.000183132	0.00017712	0
NADDP	ECD_03873 or ECD_02311	No	0	0	0
NMNAT	ECD_04266 or ECD_00608	No	0	0	0
HMPK1	ECD_02031 or ECD_02318	No	0	0	0
NDPK6	ECD_00425 or ECD_02410	No	0	0	0
NDPK8	ECD_00425 or ECD_02410	No	-0.0214121	-0.0207091	0
PYNP2r	ECD_03718	No	0.0214121	0.0207091	0
DURIPP	ECD_04258 or ECD_04260	No	-0.0214121	-0.0207091	0
PTRCTA	ECD_02942	No	0	0	0
CYSDS	ECD_02881 or ECD_03592	No	0	0	0
NDP3	ECD_01132 or ECD_03472	No	0	0	0
CDPPH	ECD_03472	No	0	0	0
NDP7	ECD_03472	No	0	0	0
EX_co2_e		No	20.2508	20.1933	0
PMDPHT	ECD_00811 or ECD_03688	No	0.000366264	0.00035424	0
ILETA	ECD_03648	No	-0.238232	-0.230411	0
VALTA	ECD_03648	No	-0.346991	-0.335599	0
ORPT	ECD_03499	No	-0.271249	-0.262344	0
RBFSa	ECD_00363	No	0.000732529	0.00070848	0
DHAD2	ECD_03649	No	0.238232	0.230411	0
G1PP	ECD_03770 or ECD_02218 or ECD_03580	No	0	0	0
PFL	( ECD_03836 and ECD_03837 ) or ( ECD_00906 and ECD_00907 ) or ( ECD_00906 and ECD_02981 ) or ( ECD_00907 and ECD_00906 and ECD_02473 )	No	0	0	0
FRD3	ECD_04025 and ECD_04024 and ECD_04023 and ECD_04026	No	0	0	0
POX	ECD_00876	No	0	0	0
EX_hxan_e		No	0	0	0
EX_ile__L_e		No	0	0	0
EX_lac__L_e		No	0	0	0
EX_leu__L_e		No	0	0	0
EX_no3_e		No	0	0	0
EX_orn_e		No	0	0	0
EX_pro__L_e		No	0	0	0
EX_pyr_e		No	0	0	0
EX_succ_e		No	0	0	0
EX_thymd_e		No	0	0	0
EX_tyr__L_e		No	0	0	0
MOAT	ECD_03490	No	0.015954	0.0154302	0
UDCPDPS	ECD_00172	No	4.53888e-05	4.38987e-05	0
USHD	ECD_00474	No	0.015954	0.0154302	0
LPADSS	ECD_00180	No	0.015954	0.0154302	0
TDSK	ECD_00919	No	0.015954	0.0154302	0
EX_btn_e		No	0	0	0
EX_ptrc_e		No	0	0	0
EX_spmd_e		No	0	0	0
EX_thym_e		No	0	0	0
EX_xtsn_e		No	0	0	0
NTPP1	ECD_00100 or ECD_02626	No	0	0	0
NTPP2	ECD_00100 or ECD_02626	No	0	0	0
NTPTP1	ECD_00159	No	0	0	0
NTPTP2	ECD_00159	No	0	0	0
IPMD	ECD_00075 or ECD_01770	No	0.369433	0.357304	0
AIRC3	ECD_00473	No	-0.367052	-0.355002	0
ADSL2r	ECD_01129	No	0.367052	0.355002	0
EX_fe2_e		No	-0.0067685	-0.00654629	0
PUNP5	ECD_04260	No	0	0	0
PUNP6	ECD_04260	No	0	0	0
RNDR1	( ECD_02476 and ECD_02161 and ECD_02160 ) or ( ECD_03659 and ECD_02161 and ECD_02160 )	No	0	0	0
RNDR3	( ECD_03659 and ECD_02161 and ECD_02160 ) or ( ECD_02476 and ECD_02161 and ECD_02160 )	No	0	0	0
RNDR4	( ECD_03659 and ECD_02161 and ECD_02160 ) or ( ECD_02161 and ECD_02160 and ECD_02476 )	No	0	0	0
TMDS	ECD_02675	No	0.0214121	0.0207091	0
TMDK1	ECD_01214	No	0	0	0
PPCDC	ECD_03496	No	0.000552841	0.000534691	0
FTHFD	ECD_01208	No	0	0	0
EX_glc__D_e		No	-10	-10	0
EDD	ECD_01822	No	0	0	0
DHQTi	ECD_01662	No	0.312517	0.302257	0
PUNP1	ECD_04260	No	-0.0219648	-0.0212437	0
PUNP2	ECD_04260	No	0.0214121	0.0207091	0
PUNP3	ECD_04260	No	0	0	0
LYSAM	ECD_04016	No	0	0	0
DHAD1	ECD_03649	No	0.716976	0.693438	0
IPPMIa	ECD_00073 and ECD_00074	No	-0.369433	-0.357304	0
EX_alltn_e		No	0	0	0
NADH9	ECD_00050 or ECD_01105 or ECD_01007 or ECD_03597	No	0	0	0
NADH10	ECD_00050 or ECD_01105 or ECD_03597 or ECD_01007	No	0	0	0
MDH	ECD_03096	No	5.42468	5.22197	0
FUM	ECD_03993 or ECD_01581 or ECD_01580	No	5.42468	5.22197	0
PYDXNK	ECD_02318	No	0	0	0
PYAM5PO	ECD_01608	No	0	0	0
OHPBAT	ECD_00911	No	-0.000366264	-0.00035424	0
EX_dgsn_e		No	0	0	0
EX_arab__L_e		No	0	0	0
EX_fru_e		No	0	0	0
EX_gal_e		No	0	0	0
EX_xyl__D_e		No	0	0	0
EX_duri_e		No	0	0	0
EX_for_e		No	0.00201445	0.00194832	0
EX_gly_e		No	0	0	0
EX_h2_e		No	0	0	0
EX_lys__L_e		No	0	0	0
EX_ser__L_e		No	0	0	0
EX_thm_e		No	0	0	0
EX_trp__L_e		No	0	0	0
GLUTRR	ECD_01185	No	0.00293012	0.00283392	0
GLCS1	ECD_03281	No	0	0	0
GLCP	ECD_03280 or ECD_03269	No	0	0	0
EX_din_e		No	0	0	0
EX_fmn_e		No	0	0	0
EX_gthox_e		No	0	0	0
HEMEOS	ECD_00379	No	0	0	0
ADMDC	ECD_00119	No	0	0	0
AGMT	ECD_02767	No	0	0	0
ARGSS	ECD_03038	No	0.242548	0.234585	0
AGPR	ECD_03843	No	-0.242548	-0.234585	0
SPMS	ECD_00120	No	0	0	0
G1SAT	ECD_00153	No	0.00293012	0.00283392	0
KDOCT2	ECD_00922	No	0.0319079	0.0308604	0
OAADC	ECD_01821	No	0	0	0
MNNH	ECD_04191	No	0	0	0
ALTRH	ECD_02960	No	0	0	0
GUI1	ECD_02961	No	0	0	0
PGAMT	ECD_03041	No	-0.0774813	-0.0749376	0
UAGDP	ECD_03614	No	0.0774813	0.0749376	0
UAGCVT	ECD_03054	No	0.0227867	0.0220386	0
GLUR	ECD_03852	No	-0.0227867	-0.0220386	0
UAG2E	ECD_03664	No	0	0	0
EX_acald_e		No	0	0	0
EX_melib_e		No	0	0	0
MACPD	ECD_02248	No	0	0	0
DMQMT	ECD_02158	No	0	0	0
ICHORS_copy1	ECD_00560	No	0	0	0
EX_sucr_e		No	0	0	0
EX_tre_e		No	0	0	0
EX_zn2_e		No	-0.000279566	-0.000270388	0
DNMPPA		No	0.000549397	0.00053136	0
HPPK2	ECD_00141	No	0.000549397	0.00053136	0
PTPATi	ECD_03491	No	0.000552841	0.000534691	0
HEX7	ECD_00343	No	0	0	0
DXPRIi	ECD_00171	No	0.00196433	0.00189985	0
OPHBDC	ECD_03734	No	0.000183132	0.00017712	0
OHPHM	ECD_02158	No	0	0	0
GHMT2r	ECD_02443	No	0.91551	0.885454	0
DHORD2	ECD_00949	No	0.271249	0.262344	0
ADK4	ECD_00425	No	0	0	0
INSK	ECD_00428	No	0	0	0
ABTA	ECD_02518 or ECD_01279	No	0	0	0
SSALx	ECD_01482	No	0	0	0
ASPT	ECD_04009	No	0	0	0
SERD_L	ECD_03592 or ECD_01784 or ECD_02979 or ECD_02642 or ECD_02984	No	0	0	0
THRD	ECD_03474 or ECD_03444	No	0	0	0
HEX4		No	0	0	0
KARA1	ECD_03652	No	-0.716976	-0.693438	0
KARA2	ECD_03652	No	0.238232	0.230411	0
NADK	ECD_02503	No	0.000366264	0.00035424	0
ICHORS_copy2	ECD_02192	No	0	0	0
SUCBZS	ECD_02188	No	0	0	0
DHBD	ECD_00563	No	0	0	0
ICHORT	ECD_00562	No	0	0	0
RBP4E	ECD_04065 or ECD_00063 or ECD_03435	No	0	0	0
NTD2	ECD_04249 or ECD_02594 or ECD_00632	No	0.0214121	0.0207091	0
NTD4	ECD_02594 or ECD_00632	No	0	0	0
NTD5	ECD_02216 or ECD_02594 or ECD_04249	No	0	0	0
NTD6	ECD_02216 or ECD_02594	No	0.0214121	0.0207091	0
LGTHL	ECD_01621	No	0	0	0
PYDXPP	ECD_00398 or ECD_03705 or ECD_00632	No	0	0	0
DXPS	ECD_00368	No	0.0023306	0.00225409	0
CDPMEK	ECD_01183	No	0.00196433	0.00189985	0
MECDPS	ECD_02596	No	0.00196433	0.00189985	0
DDGLK	ECD_03374	No	0	0	0
XYLI2	ECD_03417	No	0	0	0
PMANM	ECD_01954 or ECD_01932	No	0	0	0
GLYCL	ECD_00115 and ECD_02736 and ECD_02735 and ECD_02737	No	0.0453663	0.043877	0
CMPN		No	0	0	0
TRE6PH	ECD_04107	No	0	0	0
XYLI1	ECD_03417	No	0	0	0
PPC	ECD_03841	No	2.42737	2.34768	0
ALDD4		No	0	0	0
G3PT	ECD_00789 or ECD_00632	No	0	0	0
DHPPD	ECD_02433	No	0	0	0
DHCIND	ECD_02433	No	0	0	0
PYDXK	ECD_02318 or ECD_01606	No	0	0	0
GTPCII2	ECD_01254	No	0.000366264	0.00035424	0
URIC		No	0	0	0
SADT2	ECD_02602 and ECD_02601	No	0.202935	0.196273	0
ALCD19	ECD_01436 or ECD_01215	No	0	0	0
SBTPD	ECD_02555	No	0	0	0
PFK_2	ECD_03801	No	0	0	0
GLTPD	ECD_02017	No	0	0	0
TGBPA	( ECD_02997 and ECD_03004 ) or ( ECD_02021 and ECD_02024 )	No	0	0	0
MANAO	ECD_04192	No	0	0	0
PGLYCP	ECD_03237	No	0	0	0
KAS14	ECD_02248 or ECD_01091	No	0	0	0
EDTXS1	ECD_01050	No	0	0	0
EDTXS2	ECD_01826	No	0	0	0
EDTXS3	ECD_02288	No	0	0	0
EDTXS4	ECD_01826	No	0	0	0
EX_tmao_e		No	0	0	0
NNDPR	ECD_00108	No	0.00186795	0.00180662	0
AACPS1	ECD_01090 and ECD_02684	No	0	0	0
SDPDS	ECD_02363	No	0.304177	0.294191	0
DMSOR1	( ECD_01557 and ECD_01558 and ECD_01559 and ECD_01556 ) or ( ECD_00900 and ECD_00899 and ECD_00898 )	No	0	0	0
DKGLCNR2y	ECD_03403	No	0	0	0
2DGULRy	ECD_03403	No	0	0	0
RZ5PP	ECD_00607	No	0	0	0
NTD9	ECD_02594 or ECD_03251 or ECD_00632	No	0	0	0
NTD10	ECD_02594	No	0	0	0
ADPT	ECD_00420	No	0	0	0
OCTDPS	ECD_03052	No	0.000183132	0.00017712	0
EX_26dap__M_e		No	0	0	0
EX_acnam_e		No	0	0	0
EX_amp_e		No	0	0	0
EX_dha_e		No	0	0	0
EX_fuc__L_e		No	0	0	0
EX_glyald_e		No	0	0	0
AACPS2	ECD_01090 and ECD_02684	No	0	0	0
EX_rmn_e		No	0	0	0
EX_ttdca_e		No	0	0	0
AMANK	ECD_03082	No	0	0	0
EX_glyclt_e		No	0	0	0
EX_g6p_e		No	0	0	0
EX_2ddglcn_e		No	0	0	0
EX_galct__D_e		No	0	0	0
EX_idon__L_e		No	0	0	0
EX_indole_e		No	0	0	0
EX_3hcinnm_e		No	0	0	0
EX_acmana_e		No	0	0	0
EX_galur_e		No	0	0	0
EX_but_e		No	0	0	0
EX_cbl1_e		No	0	0	0
ACNML	ECD_03085	No	0	0	0
CAT	ECD_01701 or ECD_03828	No	0	0	0
SERASr	ECD_00553	No	0	0	0
DMSOR2	ECD_00900 and ECD_00899 and ECD_00898	No	0	0	0
ACMAMUT	ECD_03673	No	0	0	0
DDGALK	ECD_03577	No	0	0	0
AB6PGH	ECD_03605 or ECD_02733 or ECD_02566	No	0	0	0
AMALT1	ECD_03268	No	0	0	0
MLTP2	ECD_03269	No	0	0	0
GP4GH	ECD_00053	No	0	0	0
ACGAMT	ECD_03662	No	0	0	0
AADDGT	ECD_03671	No	0	0	0
EX_gbbtn_e		No	0	0	0
EX_tma_e		No	0	0	0
GMHEPK	ECD_02922	No	0	0	0
EX_malttr_e		No	0	0	0
TRE6PS	ECD_01865	No	0	0	0
UDCPDP	ECD_01255 or ECD_00808 or ECD_02927	No	0.0227867	0.0220386	0
TREH	ECD_03367	No	0	0	0
CYTK1	ECD_00914	No	0.148427	0.143555	0
CYTK2	ECD_00914	No	0	0	0
GK1	ECD_03505	No	0.19949	0.192941	0
EX_hdcea_e		No	0	0	0
2DGULRx	ECD_03403	No	0	0	0
G1PTT	ECD_01945 or ECD_03667	No	0	0	0
TDPGDH	ECD_03666 or ECD_01947	No	0	0	0
TDPDRR	ECD_01946	No	0	0	0
UAPGR	ECD_03853	No	0.0227867	0.0220386	0
NDPK7	ECD_00425 or ECD_02410	No	0	0	0
AOBUTDs	s0001	No	0	0	0
GLYAT	ECD_03475	No	0	0	0
ADNUC	ECD_00034	No	0	0	0
GMHEPPA	ECD_00199	No	0	0	0
S7PI	ECD_00217	No	0	0	0
TRPS3	ECD_01234 and ECD_01235	No	0.0466107	0.0450805	0
GTPDPK	ECD_02629	No	0	0	0
NADN		No	0	0	0
NDPK2	ECD_00425 or ECD_02410	No	0.327318	0.316572	0
NDPK3	ECD_02410 or ECD_00425	No	0.148427	0.143555	0
NDPK4	ECD_00425 or ECD_02410	No	0.0214121	0.0207091	0
FCLT	ECD_02331 or ECD_00426 or ECD_01021	No	0.000183132	0.00017712	0
HBZOPT	ECD_03912	No	0.000183132	0.00017712	0
PNTK	ECD_03855	No	0.000552841	0.000534691	0
DPCOAK	ECD_00103	No	0.000552841	0.000534691	0
HETZK	ECD_02032	No	0	0	0
KDOPS	ECD_01190	No	0.0319079	0.0308604	0
KDOPP	ECD_03063	No	0.0319079	0.0308604	0
AST	ECD_01716	No	0	0	0
SGDS	ECD_01713	No	0	0	0
GSPMDA	ECD_02864	No	0	0	0
GSPMDS	ECD_02864	No	0	0	0
TMAOR1	( ECD_00900 and ECD_00899 and ECD_00898 ) or ( ECD_01557 and ECD_01558 and ECD_01559 and ECD_01556 )	No	0	0	0
TMAOR2	ECD_00900 and ECD_00899 and ECD_00898	No	0	0	0
DGK1	ECD_03505	No	0	0	0
DTMPK	ECD_01094	No	0.0214121	0.0207091	0
NDPK1	ECD_00425 or ECD_02410	No	0	0	0
TRDR	( ECD_00892 and ECD_03659 ) or ( ECD_02476 and ECD_00892 )	No	0.202935	0.196273	0
PGMT	ECD_00645 or ECD_02545 or ECD_01294	No	0	0	0
FRUK	ECD_02097	No	0	0	0
RHCCE	ECD_02542	No	0.000367904	0.000355826	0
KG6PDC	ECD_04063 or ECD_03433	No	0	0	0
X5PL3E	ECD_04064 or ECD_03434	No	0	0	0
BETALDHx	ECD_00268	No	0	0	0
BETALDHy	ECD_00268	No	0	0	0
MLTG3	ECD_00351	No	0	0	0
DKGLCNR1	ECD_02885 or ECD_00200	No	0	0	0
NADTRHD	ECD_03847	No	0	0	0
FMNRx2	ECD_00941 or ECD_03735 or ( ECD_02609 and ECD_02608 )	No	0	0	0
ACPS1	ECD_02457 or ECD_03324	No	0	0	0
EX_nmn_e		No	0	0	0
EX_urea_e		No	0	0	0
GMPS2	ECD_02399	No	0	0	0
AMPN	ECD_01894	No	0	0	0
GSNK	ECD_00428	No	0	0	0
EX_f6p_e		No	0	0	0
ADCS	ECD_01782 and ECD_03211	No	0.000549397	0.00053136	0
ADCL	ECD_01092 or ECD_03911	No	0.000549397	0.00053136	0
EX_lac__D_e		No	0	0	0
UMPK	ECD_00914 or ECD_00169	No	0.288578	0.279104	0
DDPGALA	ECD_03576	No	0	0	0
DURIK1	ECD_01214	No	0.0214121	0.0207091	0
UPPRT	ECD_02390	No	0	0	0
CTPS2	ECD_02625	No	0.131673	0.12735	0
NTD1	ECD_02216 or ECD_02594 or ECD_04249	No	0	0	0
NTD7	ECD_03251 or ECD_02594 or ECD_00632	No	0	0	0
PAPPT3	ECD_00088	No	0.0227867	0.0220386	0
UAGPT3	ECD_00091	No	0.0227867	0.0220386	0
EX_ttdcea_e		No	0	0	0
AGMHE	ECD_03476	No	0	0	0
GMHEPAT	ECD_02922	No	0	0	0
EX_h2s_e		No	0	0	0
EX_gthrd_e		No	0	0	0
GLYCLTDx	ECD_03403 or ECD_01030	No	0	0	0
HPYRRy	ECD_01030 or ECD_03403	No	0	0	0
ACODA	ECD_03842	No	0.242548	0.234585	0
ADA	ECD_01592	No	0	0	0
DADA	ECD_01592	No	0	0	0
ADSS	ECD_04044	No	0.245246	0.237195	0
AGDC	ECD_00634	No	0	0	0
ASNN	ECD_01736 or ECD_00795	No	0	0	0
ASNS2	ECD_03628 or ECD_00631	No	0.197664	0.191175	0
ASPCT	( ECD_04112 and ECD_04113 ) or ECD_04113	No	0.271249	0.262344	0
DMPPS	ECD_00033	No	0.000228521	0.000221019	0
IPDPS	ECD_00033	No	0.00173581	0.00167883	0
DAPE	ECD_03685	No	0.304177	0.294191	0
DHDPRy	ECD_00035	No	0.304177	0.294191	0
HSK	ECD_00003	No	0.446254	0.431604	0
SDPTA	ECD_02518 or ECD_01279 or ECD_03210 or ECD_01717 or ECD_00911	No	-0.304177	-0.294191	0
THRS	ECD_00004	No	0.446254	0.431604	0
HSST	ECD_03885	No	0.126206	0.122063	0
PPNDH	ECD_02488	No	0.151916	0.146929	0
DDPA	ECD_00707 or ECD_02490 or ECD_01673	No	0.312517	0.302257	0
NMNDA	ECD_02550	No	0	0	0
NNAM	ECD_01737	No	0	0	0
P5CD	ECD_01017	No	0	0	0
SPMDAT1	ECD_01553	No	0	0	0
SPMDAT2	ECD_01553	No	0	0	0
TDPADGAT	ECD_03668	No	0	0	0
MALS	ECD_03886 or ECD_02844	No	0	0	0
TRE6PP	ECD_01866	No	0	0	0
EX_met__D_e		No	0	0	0
EX_tartr__L_e		No	0	0	0
EX_taur_e		No	0	0	0
EX_maltpt_e		No	0	0	0
EX_glcur_e		No	0	0	0
ADPRDP	ECD_03249 or ECD_02906	No	0	0	0
M1PD	ECD_03455	No	0	0	0
G3PD2	ECD_03466	No	-0.114002	-0.11026	0
FCI	ECD_02653	No	0	0	0
FCLK	ECD_02654	No	0	0	0
ACCOAL	ECD_03941 or ECD_00289	No	0	0	0
GALUi	ECD_01212	No	0	0	0
U23GAAT	ECD_00177	No	0.0319079	0.0308604	0
UAAGDS	ECD_00086	No	0.0227867	0.0220386	0
UAMAS	ECD_00092	No	0.0227867	0.0220386	0
UAMAGS	ECD_00089	No	0.0227867	0.0220386	0
HOPNTAL	ECD_00306	No	0	0	0
AKGDH	ECD_00115 and ECD_00686 and ECD_00685	No	4.56991	4.39526	0
HPYRRx	ECD_01030 or ECD_03403	No	0	0	0
GLYCDx	ECD_03831	No	0	0	0
ASP1DC	ECD_00130	No	0.000552841	0.000534691	0
UGMDDS	ECD_00087	No	0.0227867	0.0220386	0
UHGADA	ECD_00097	No	0.0319079	0.0308604	0
UAGAAT	ECD_01090 and ECD_00179	No	0.0319079	0.0308604	0
ATPPRT	ECD_01921	No	0.0776845	0.0751341	0
HISTD	ECD_01922	No	0.0776845	0.0751341	0
IGPDH	ECD_01924	No	0.0776845	0.0751341	0
PRPPS	ECD_01182	No	0.764647	0.739544	0
PRATPP	ECD_01928	No	0.0776845	0.0751341	0
PRMICI	ECD_01926	No	0.0776845	0.0751341	0
SERAT	ECD_03465	No	0.202935	0.196273	0
CYSS	ECD_02321 or ECD_02314	No	0.202935	0.196273	0
BPNT	ECD_04086	No	0.202935	0.196273	0
PAPSR	( ECD_02476 and ECD_02607 ) or ( ECD_03659 and ECD_02607 )	No	0.202935	0.196273	0
ASPK	ECD_03826 or ECD_00002 or ECD_03896	No	0.876638	0.847858	0
ASAD	ECD_03285	No	-0.876638	-0.847858	0
DAPDC	ECD_02686	No	0.28139	0.272152	0
EX_mmet_e		No	0	0	0
METAT	ECD_02772	No	0.000737449	0.000713238	0
ASCBPL	ECD_04059	No	0	0	0
ACBIPGT	ECD_01902	No	0	0	0
ADOCBLS	ECD_01901	No	0	0	0
ADOCBIK	ECD_01902	No	0	0	0
TMPK	ECD_00365	No	0.000183132	0.00017712	0
GLYCK2	ECD_02989	No	0	0	0
ENTCS	ECD_00549	No	0	0	0
SULR	ECD_02609 and ECD_02608	No	0.202935	0.196273	0
AMANAPEr	ECD_03083	No	0	0	0
ACM6PH	ECD_02328	No	0	0	0
NNATr	ECD_00608	No	0.00186795	0.00180662	0
CYTDH	ECD_00617 or ECD_02091 or ECD_00034	No	0	0	0
PSERT	ECD_00911	No	1.4094	1.40821	0
AIRC2	ECD_00472	No	0.367052	0.355002	0
GAPD	ECD_01748	No	18.0275	18.0923	0
HEX1	ECD_02298	No	0	0	0
GND	ECD_01931	No	0	0	0
TAUDO	ECD_00318	No	0	0	0
DM_amob_c		No	1.63999e-06	1.58615e-06	0
ME2	ECD_02354	No	0	0	0
ARGSL	ECD_03845	No	0.242548	0.234585	0
GLU5K	ECD_00239	No	0.181264	0.175313	0
IPPS	ECD_00076	No	0.369433	0.357304	0
EX_mg2_e		No	-0.00711364	-0.0068801	0
ACOATA	ECD_01090 and ECD_01087	No	0	0	0
MLTG2	ECD_00351	No	0	0	0
MLTG1	ECD_00351	No	0	0	0
AMALT3	ECD_03268	No	0	0	0
MLTP3	ECD_03269	No	0	0	0
AHCYSNS	ECD_00158	No	0.000367904	0.000355826	0
TMK	ECD_01102	No	0	0	0
NTPP4	ECD_01728 or ECD_02626	No	0	0	0
NTPP3	ECD_02626 or ECD_02177 or ECD_01728	No	0	0	0
NTPP6	ECD_02626 or ECD_00909	No	0	0	0
NTPP7	ECD_02177 or ECD_02626 or ECD_03107	No	0	0	0
NTPP8	ECD_02626 or ECD_03107	No	0	0	0
P5CR	ECD_00333	No	0.181264	0.175313	0
CYANST	ECD_02524 or ECD_03276 or ECD_02413	No	0	0	0
DHPPDA2	ECD_00362	No	0.000366264	0.00035424	0
G5SADs	s0001	No	0.181264	0.175313	0
CYTD	ECD_02072	No	0	0	0
DCYTD	ECD_02072	No	0	0	0
DBTS	ECD_00745	No	1.63999e-06	1.58615e-06	0
DCTPD	ECD_01971	No	0	0	0
DHDPS	ECD_02370	No	0.304177	0.294191	0
G1PACT	ECD_03614	No	0.0774813	0.0749376	0
GART	ECD_01820	No	0	0	0
CSND	ECD_00291	No	0	0	0
GF6PTA	ECD_03613	No	0.0774813	0.0749376	0
H2SO		No	0	0	0
GLUCYS	ECD_02543	No	0	0	0
GLUN	ECD_00436 or ECD_01481	No	0	0	0
GLUPRT	ECD_02237	No	0.367235	0.355179	0
GMPR	ECD_00104	No	0	0	0
NADS1	ECD_01709	No	0.00186795	0.00180662	0
OCBT	ECD_04120	No	0.242548	0.234585	0
GARFT	ECD_02392	No	0.367235	0.355179	0
GPDDA1	ECD_03298	No	0	0	0
GPDDA2	ECD_03298	No	0	0	0
PHETA1	ECD_00932 or ECD_03926 or ECD_03648	No	-0.151916	-0.146929	0
PPND	ECD_02489	No	0.113257	0.109539	0
TRPS1	ECD_01234 and ECD_01235	No	0	0	0
PRAMPC	ECD_01928	No	0.0776845	0.0751341	0
DXYLK	ECD_03416	No	0	0	0
MDH3	ECD_02137	No	0	0	0
SOTA	ECD_01717	No	0	0	0
SGSAD	ECD_01715	No	0	0	0
PTA2	ECD_02222	No	0	0	0
MDH2	ECD_02137	No	0	0	0
ACOTA	ECD_02518 or ECD_01717 or ECD_03210 or ECD_01279	No	-0.242548	-0.234585	0
GPDDA5	ECD_03298	No	0	0	0
PDX5PS	ECD_02458 and ECD_00056	No	0.000183132	0.00017712	0
PPBNGS	ECD_00319	No	0.00146506	0.00141696	0
PPNCL2	ECD_03496	No	0.000552841	0.000534691	0
PRAGSr	ECD_03882	No	0.367235	0.355179	0
PRFGS	ECD_02449	No	0.367235	0.355179	0
EX_acac_e		No	0	0	0
AP4AH	ECD_00053	No	0	0	0
AP5AH	ECD_00053	No	0	0	0
ADNCYC	ECD_03681	No	0	0	0
MI1PP	ECD_02425	No	0	0	0
NTP3	ECD_03445 or ECD_02749 or ECD_04218 or ECD_04031 or ECD_02577 or ECD_02103 or ECD_04040	No	0	0	0
PPM2	ECD_04259	No	0	0	0
MOAT2	ECD_03490	No	0.015954	0.0154302	0
EX_adn_e		No	0	0	0
EX_ins_e		No	0	0	0
G6PDH2r	ECD_01823	No	0	0	0
NADH5	ECD_03597 or ECD_01105 or ECD_00050 or ECD_01007	No	0	0	0
MOHMT	ECD_00133	No	0.000552841	0.000534691	0
EX_glyc3p_e		No	0	0	0
EX_lcts_e		No	0	0	0
EX_nac_e		No	0	0	0
EX_ocdca_e		No	0	0	0
GMPS	ECD_02399	No	0.19949	0.192941	0
FTHFLi		No	0	0	0
UDPGD	ECD_01930	No	0	0	0
GLCRD	ECD_02633 or ECD_02632	No	0	0	0
CHRPL	ECD_03911 or ECD_01092	No	0.000183132	0.00017712	0
TDPAGTA	ECD_03669	No	0	0	0
UACMAMO	ECD_03665	No	0	0	0
FBA3	ECD_02756	No	0	0	0
PMPK	ECD_02031	No	0.000183132	0.00017712	0
LCADi	ECD_01370	No	0	0	0
ADK3	ECD_00425	No	0	0	0
BSORy	ECD_03401	No	0	0	0
ADSK	ECD_02600	No	0.202935	0.196273	0
HSDy	ECD_03826 or ECD_00002	No	-0.57246	-0.553667	0
CYSTL	ECD_02881 or ECD_01591	No	0.126206	0.122063	0
SHSL1	ECD_03825	No	0.126206	0.122063	0
SSALy	ECD_01482 or ECD_02517	No	0	0	0
EX_dad_2_e		No	0	0	0
EX_ser__D_e		No	0	0	0
EX_gam6p_e		No	0	0	0
EX_15dap_e		No	0	0	0
EX_ocdcea_e		No	0	0	0
EX_cynt_e		No	0	0	0
EX_galctn__D_e		No	0	0	0
EX_glyb_e		No	0	0	0
BSORx	ECD_03401	No	0	0	0
NMNt7pp		No	0	0	0
GLUtex	ECD_01348 or ECD_00238 or ECD_00933 or ECD_02142	No	0	0	0
GLYtex	ECD_01348 or ECD_00238 or ECD_00933 or ECD_02142	No	0	0	0
GLYALDtex	ECD_01348 or ECD_00238 or ECD_00933 or ECD_02142	No	0	0	0
GLYBtex	ECD_01348 or ECD_00238 or ECD_00933 or ECD_02142	No	0	0	0
GLYCtex	ECD_01348 or ECD_00238 or ECD_00933 or ECD_02142	No	0	0	0
GLYC3Ptex	ECD_01348 or ECD_00238 or ECD_00933 or ECD_02142	No	0	0	0
GLYCLTtex	ECD_01348 or ECD_00238 or ECD_00933 or ECD_02142	No	0	0	0
GTPtex	ECD_00238 or ECD_01348 or ECD_02142 or ECD_00933	No	0	0	0
GUAtex	ECD_00359	No	0	0	0
Htex	ECD_01348 or ECD_00238 or ECD_00933 or ECD_02142	No	-10.5873	-10.921	0
H2tex	ECD_01348 or ECD_00238 or ECD_00933 or ECD_02142	No	0	0	0
H2Otex	ECD_01348 or ECD_02142 or ECD_01296 or ECD_03760 or s0001 or ECD_00961 or ECD_00238 or ECD_00933	No	-41.7562	-40.9927	0
FACOAL160t2pp	ECD_01670 or ECD_01775	No	0	0	0
FACOAL180t2pp	ECD_01670 or ECD_01775	No	0	0	0
SPODMpp	ECD_01616	No	0	0	0
NO3R1bpp	ECD_02131 and ECD_02132 and ECD_02129 and ECD_02130 and ECD_02133	No	0	0	0
O2tpp	s0001	No	18.5	18.5	0
PHYTSpp	ECD_00983	No	0	0	0
PPTHpp	ECD_00330	No	0	0	0
PYRt2rpp		No	0	0	0
NTP3pp	ECD_00983	No	0	0	0
NO3R2bpp	ECD_02130 and ECD_02133 and ECD_02129	No	0	0	0
XANtpp		No	0	0	0
DAPtex	ECD_01348 or ECD_00238 or ECD_00933 or ECD_02142	No	0	0	0
12PPDStex	ECD_01348 or ECD_00238 or ECD_00933 or ECD_02142	No	0	0	0
DDGLCNtex	ECD_01348 or ECD_00238 or ECD_00933 or ECD_02142	No	0	0	0
26DAHtex	ECD_01348 or ECD_00238 or ECD_00933 or ECD_02142	No	0	0	0
HCINNMtex	ECD_01348 or ECD_00238 or ECD_00933 or ECD_02142	No	0	0	0
HPPPNtex	ECD_02142 or ECD_00933 or ECD_01348 or ECD_00238	No	0	0	0
ACALDtex	ECD_01348 or ECD_00238 or ECD_00933 or ECD_02142	No	0	0	0
ACMANAtex	ECD_00933 or ECD_02142 or ECD_00238 or ECD_01348	No	0	0	0
ACMUMtex	ECD_01348 or ECD_00238 or ECD_00933 or ECD_02142	No	0	0	0
PSP_L	ECD_04264	No	1.4094	1.40821	0
SUCCt2_2pp	ECD_03376 or ECD_00010	No	0	0	0
SUCFUMtpp	ECD_00591 or ECD_03994 or ECD_04008	No	0	0	0
SUCptspp	ECD_02316 and ECD_02317 and ECD_02315 and ECD_02329	No	0	0	0
SULabcpp	( ECD_02322 and ECD_02323 and ECD_02324 and ECD_02325 ) or ( ECD_02324 and ECD_02322 and ECD_02323 and ECD_03802 )	No	0	0	0
TSULabcpp	( ECD_02324 and ECD_02323 and ECD_02322 and ECD_03802 ) or ( ECD_02324 and ECD_02322 and ECD_02325 and ECD_02323 )	No	0	0	0
AHGDx	ECD_02744	No	0	0	0
TAURabcpp	ECD_00317 and ECD_00315 and ECD_00316	No	0	0	0
THMDt2pp_copy1	ECD_02794 or ECD_02302	No	0	0	0
EX_ca2_e		No	-0.00426819	-0.00412806	0
EX_so3_e		No	0	0	0
Kt2pp	( ECD_01339 and ECD_01268 and ECD_03140 ) or ( ECD_01268 and ECD_03740 and ECD_03140 ) or ECD_01224 or ECD_03631	No	0.160057	0.154802	0
AKGt2rpp	ECD_02481	No	0	0	0
EX_ascb__L_e		No	0	0	0
EX_ala_B_e		No	0	0	0
EX_agm_e		No	0	0	0
EX_minohp_e		No	0	0	0
EX_ppt_e		No	0	0	0
EX_hxa_e		No	0	0	0
EX_lyx__L_e		No	0	0	0
EX_acmum_e		No	0	0	0
EX_dca_e		No	0	0	0
EX_all__D_e		No	0	0	0
EX_octa_e		No	0	0	0
EX_xylu__L_e		No	0	0	0
EX_gdp_e		No	0	0	0
EX_gtp_e		No	0	0	0
THMabcpp	ECD_00070 and ECD_00068 and ECD_00069	No	0	0	0
THRabcpp	ECD_03306 and ECD_03304 and ECD_03305 and ECD_03309 and ECD_03303	No	0	0	0
TREptspp	ECD_02316 and ECD_02317 and ECD_04108 and ECD_02315	No	0	0	0
TRPt2rpp	ECD_03593 or ECD_03028 or ECD_00111	No	0	0	0
TYRt2rpp	ECD_01875 or ECD_00111	No	0	0	0
URIt2pp_copy1	ECD_02794 or ECD_02302	No	0	0	0
VALabcpp	ECD_03304 and ECD_03305 and ECD_03306 and ECD_03309 and ECD_03303	No	0	0	0
THRt4pp	ECD_02958	No	0	0	0
EX_fruur_e		No	0	0	0
GALtex	ECD_01348 or ECD_00238 or ECD_00933 or ECD_02142	No	0	0	0
GALCTtex	ECD_01348 or ECD_00238 or ECD_00933 or ECD_02142	No	0	0	0
GALCTNtex	ECD_01348 or ECD_00238 or ECD_00933 or ECD_02142	No	0	0	0
GALTtex	ECD_01348 or ECD_00238 or ECD_00933 or ECD_02142	No	0	0	0
GALURtex	ECD_01348 or ECD_00238 or ECD_00933 or ECD_02142	No	0	0	0
GTPCI	ECD_02082	No	0.000549397	0.00053136	0
FEOXAMabcpp	ECD_00152 and ECD_00151 and ECD_00150	No	0	0	0
CBL1abcpp	ECD_00157 and ECD_01678 and ECD_01680	No	0	0	0
ACGAptspp	( ECD_02315 and ECD_02316 and ECD_02317 and ECD_01097 ) or ( ECD_02316 and ECD_02315 and ECD_00636 )	No	0	0	0
ACMANAptspp	ECD_01787 and ECD_01788 and ECD_02315 and ECD_02316 and ECD_01789	No	0	0	0
ACNAMt2pp	ECD_03084	No	0	0	0
CHOLD	ECD_00267	No	0	0	0
DRPA	ECD_04257	No	0	0	0
TKT2	ECD_02765 or ECD_02356	No	-0.474047	-0.458484	0
EX_ch4_e		No	0	0	0
FEENTERabcpp	ECD_00557 and ECD_00556 and ECD_00559 and ECD_00555	No	0	0	0
FECRMabcpp	ECD_00151 and ECD_00152 and ECD_00150	No	0	0	0
GAMtex	ECD_01348 or ECD_00238 or ECD_00933 or ECD_02142	No	0	0	0
GBBTNtex	ECD_01348 or ECD_00238 or ECD_00933 or ECD_02142	No	0	0	0
ARBt2rpp	ECD_02689	No	0	0	0
DAPabcpp		No	0	0	0
CO2tpp	s0001	No	-20.2508	-20.1933	0
DHAtpp		No	0	0	0
ARGabcpp	( ECD_02235 and ECD_02233 and ECD_02231 and ECD_02232 ) or ( ECD_00867 and ECD_00865 and ECD_00869 and ECD_00868 and ECD_00866 )	No	0	0	0
ASNt2rpp	ECD_01410	No	0	0	0
ASPt2pp	ECD_03949	No	0	0	0
ASPt2_2pp	ECD_03376	No	0	0	0
ASPt2_3pp	ECD_04008 or ECD_03994	No	0	0	0
HIStex	ECD_01348 or ECD_00238 or ECD_00933 or ECD_02142	No	0	0	0
HXAtex	ECD_01348 or ECD_00238 or ECD_00933 or ECD_02142	No	0	0	0
HYXNtex	ECD_00933 or ECD_02142 or ECD_00238 or ECD_01348	No	0	0	0
IDONtex	ECD_01348 or ECD_00238 or ECD_00933 or ECD_02142	No	0	0	0
ILEtex	ECD_01348 or ECD_00238 or ECD_00933 or ECD_02142	No	0	0	0
INSTtex	ECD_01348 or ECD_00238 or ECD_00933 or ECD_02142	No	0	0	0
INStex	ECD_00359	No	0	0	0
Ktex	ECD_01348 or ECD_00238 or ECD_00933 or ECD_02142	No	0.160057	0.154802	0
D_LACtex	ECD_01348 or ECD_00238 or ECD_00933 or ECD_02142	No	0	0	0
NTD8pp	ECD_03927 or ECD_00431	No	0	0	0
FRULYStex	ECD_01348 or ECD_00238 or ECD_00933 or ECD_02142	No	0	0	0
EX_fad_e		No	0	0	0
GALt2pp	ECD_02773	No	0	0	0
ASPtex	ECD_01348 or ECD_00238 or ECD_00933 or ECD_02142	No	0	0	0
ABUTt2pp	ECD_02519	No	0	0	0
SBTptspp	ECD_02552 and ECD_02554 and ECD_02316 and ECD_02553 and ECD_02315	No	0	0	0
CYTBDpp	( ECD_00981 and ECD_00982 ) or ( ECD_00692 and ECD_00693 and ECD_00694 )	No	0	0	0
ACALDtpp	s0001	No	0	0	0
EX_fe3dcit_e		No	0	0	0
EX_fe3hox_e		No	0	0	0
EX_fecrm_e		No	0	0	0
EX_feenter_e		No	0	0	0
EX_feoxam_e		No	0	0	0
EX_cbi_e		No	0	0	0
EX_arbtn_fe3_e		No	0	0	0
EX_cpgn_e		No	0	0	0
EX_adocbl_e		No	0	0	0
ATPS4rpp	( ECD_03618 and ECD_03617 and ECD_03615 and ECD_03619 and ECD_03616 and ECD_03623 and ECD_03621 and ECD_03622 and ECD_03620 ) or ( ECD_03616 and ECD_03619 and ECD_03615 and ECD_03617 and ECD_03618 and ECD_03621 and ECD_03622 and ECD_03620 )	No	56.2365	55.5735	0
INDOLEtex	ECD_01348 or ECD_00238 or ECD_00933 or ECD_02142	No	0	0	0
L_LACtex	ECD_02142 or ECD_00933 or ECD_01348 or ECD_00238	No	0	0	0
ADEt2rpp	ECD_03598 or ECD_03512 or ECD_03548	No	0	0	0
ADNt2pp_copy1	ECD_02794 or ECD_02302	No	0	0	0
ALAabcpp	ECD_03309 and ECD_03305 and ECD_03303 and ECD_03304 and ECD_03306	No	0	0	0
ECOAH8	ECD_02265 or ECD_03737	No	0	0	0
GLCDpp	ECD_00123 or ECD_00804	No	0	0	0
GUAtpp	ECD_02717 or ECD_03936	No	0	0	0
HYD2pp	( ECD_00977 and ECD_00976 and ECD_00975 ) or ( ECD_02872 and ECD_02870 and ECD_02873 and ECD_02871 )	No	0	0	0
HYXNtpp	ECD_03936 or ECD_02717	No	0	0	0
NACtpp		No	0	0	0
FE3DCITabcpp	ECD_04155 and ECD_04153 and ECD_04154 and ECD_04156	No	0	0	0
CPGNtonex	ECD_01098 and ECD_02880 and ECD_01226 and ECD_02879	No	0	0	0
GLCRtex	ECD_01348 or ECD_00238 or ECD_00933 or ECD_02142	No	0	0	0
GLCNtex	ECD_01348 or ECD_00238 or ECD_00933 or ECD_02142	No	0	0	0
GLCURtex	ECD_01348 or ECD_00238 or ECD_00933 or ECD_02142	No	0	0	0
GLNtex	ECD_02142 or ECD_00933 or ECD_01348 or ECD_00238	No	0	0	0
O2tex	ECD_01348 or ECD_00238 or ECD_00933 or ECD_02142	No	18.5	18.5	0
EX_ppa_e		No	0	0	0
OCTAtex	ECD_01348 or ECD_00238 or ECD_00933 or ECD_02142	No	0	0	0
ORNtex	ECD_01348 or ECD_00238 or ECD_00933 or ECD_02142	No	0	0	0
DHFS	ECD_02240	No	0.000549397	0.00053136	0
EX_ni2_e		No	-0.000264628	-0.00025594	0
EX_no_e		No	0	0	0
CHLabcpp	ECD_02061 and ECD_02059 and ECD_02058 and ECD_02060	No	0	0	0
DGSNt2pp	ECD_02794	No	0	0	0
DINSt2pp	ECD_02794	No	0	0	0
DURIt2pp	ECD_02302 or ECD_02794	No	0	0	0
FE2abcpp	ECD_03261	No	0	0	0
FRUptspp	ECD_02098 and ECD_02315 and ECD_02096 and ECD_02316	No	0	0	0
FUMt2_2pp	ECD_03376	No	0	0	0
FUMt2_3pp	ECD_03994 or ECD_04008 or ECD_00591	No	0	0	0
FEENTERtonex	ECD_00550 and ECD_02880 and ECD_01226 and ECD_02879	No	0	0	0
CSNt2pp	ECD_00290	No	0	0	0
CYTDt2pp_copy1	ECD_02302 or ECD_02794	No	0	0	0
DADNt2pp	ECD_02302 or ECD_02794	No	0	0	0
DCYTt2pp	ECD_02302 or ECD_02794	No	0	0	0
RMNtex	ECD_00933 or ECD_00238 or ECD_02142 or ECD_01348	No	0	0	0
EX_meoh_e		No	1.63999e-06	1.58615e-06	0
MALTTRtexi	ECD_03908	No	0	0	0
MALTTTRtexi	ECD_03908	No	0	0	0
MALTPTtexi	ECD_03908	No	0	0	0
MALTtexi	ECD_03908	No	0	0	0
GLCtex_copy1	ECD_03908	No	10	10	0
FE3DCITtonex	ECD_02880 and ECD_01226 and ECD_02879 and ECD_04157	No	0	0	0
PHEtex	ECD_01348 or ECD_00238 or ECD_00933 or ECD_02142	No	0	0	0
PItex	ECD_01348 or ECD_00238 or ECD_00933 or ECD_02142	No	0.790511	0.764558	0
METS	ECD_03891 or ECD_03708	No	0.126574	0.122419	0
EX_cu2_e		No	-0.000581185	-0.000562105	0
CYSabc2pp	ECD_00891 and ECD_00890	No	0	0	0
PRASCSi	ECD_02368	No	0.367052	0.355002	0
TRSARr	ECD_00459 or ECD_02990	No	0	0	0
EX_pheme_e		No	0	0	0
PNTOtex	ECD_01348 or ECD_00238 or ECD_00933 or ECD_02142	No	0	0	0
PPPNtex	ECD_01348 or ECD_00238 or ECD_00933 or ECD_02142	No	0	0	0
PPTtex	ECD_01348 or ECD_00238 or ECD_00933 or ECD_02142	No	0	0	0
PTRCtex	ECD_01348 or ECD_00238 or ECD_00933 or ECD_02142	No	0	0	0
PYRtex	ECD_01348 or ECD_00238 or ECD_00933 or ECD_02142	No	0	0	0
DSERtex	ECD_01348 or ECD_00238 or ECD_00933 or ECD_02142	No	0	0	0
SERtex	ECD_01348 or ECD_00238 or ECD_00933 or ECD_02142	No	0	0	0
SO4tex	ECD_01348 or ECD_00238 or ECD_00933 or ECD_02142	No	0.206492	0.199713	0
SPMDtex	ECD_00933 or ECD_02142 or ECD_00238 or ECD_01348	No	0	0	0
SUCCtex	ECD_01348 or ECD_00238 or ECD_00933 or ECD_02142	No	0	0	0
SUCRtex	ECD_01348 or ECD_00238 or ECD_00933 or ECD_02142	No	0	0	0
TARTRtex	ECD_01348 or ECD_00238 or ECD_00933 or ECD_02142	No	0	0	0
TAURtex	ECD_01348 or ECD_00238 or ECD_00933 or ECD_02142	No	0	0	0
THRtex	ECD_01348 or ECD_00238 or ECD_00933 or ECD_02142	No	0	0	0
THMDtex	ECD_01348 or ECD_00238 or ECD_00933 or ECD_02142	No	0	0	0
CBIuabcpp	ECD_00157 and ECD_01680 and ECD_01678	No	0	0	0
METDtex	ECD_01348 or ECD_00238 or ECD_00933 or ECD_02142	No	0	0	0
METtex	ECD_01348 or ECD_00238 or ECD_00933 or ECD_02142	No	0	0	0
MNLtex	ECD_00238 or ECD_01348 or ECD_02142 or ECD_00933	No	0	0	0
NAtex	ECD_01348 or ECD_00238 or ECD_00933 or ECD_02142	No	0	0	0
NACtex	ECD_01348 or ECD_00238 or ECD_00933 or ECD_02142	No	0	0	0
NH4tex	ECD_00238 or ECD_01348 or ECD_02142 or ECD_00933	No	8.85524	8.56452	0
URIH	ECD_00617 or ECD_02091 or ECD_00034	No	0	0	0
XTSNH	ECD_00034	No	0	0	0
INSH	ECD_00034	No	0	0	0
BUTtex	ECD_01348 or ECD_00238 or ECD_00933 or ECD_02142	No	0	0	0
CHLtex	ECD_01348 or ECD_00238 or ECD_00933 or ECD_02142	No	0	0	0
CO2tex	ECD_01348 or ECD_00238 or ECD_00933 or ECD_02142	No	-20.2508	-20.1933	0
CRNtex	ECD_01348 or ECD_00238 or ECD_00933 or ECD_02142	No	0	0	0
PPK2	ECD_02393	No	0	0	0
DINStex	ECD_01348 or ECD_00238 or ECD_00933 or ECD_02142	No	0	0	0
DMStex	ECD_01348 or ECD_00238 or ECD_00933 or ECD_02142	No	0	0	0
CSNtex	ECD_01348 or ECD_00238 or ECD_00933 or ECD_02142	No	0	0	0
CYNTtex	ECD_00933 or ECD_02142 or ECD_00238 or ECD_01348	No	0	0	0
CYStex	ECD_01348 or ECD_00238 or ECD_00933 or ECD_02142	No	0	0	0
CYTDtex	ECD_01348 or ECD_00238 or ECD_00933 or ECD_02142	No	0	0	0
DCAtex	ECD_01348 or ECD_00238 or ECD_00933 or ECD_02142	No	0	0	0
DCYTtex	ECD_00359	No	0	0	0
DGSNtex	ECD_01348 or ECD_00238 or ECD_00933 or ECD_02142	No	0	0	0
MTHFR2	ECD_03827	No	0.126574	0.122419	0
ASPO5	ECD_02468	No	0	0	0
ASPO6	ECD_02468	No	0	0	0
LCTStex	ECD_01348 or ECD_00238 or ECD_00933 or ECD_02142	No	0	0	0
LEUtex	ECD_01348 or ECD_00238 or ECD_00933 or ECD_02142	No	0	0	0
LYStex	ECD_01348 or ECD_00238 or ECD_00933 or ECD_02142	No	0	0	0
LYXtex	ECD_01348 or ECD_00238 or ECD_00933 or ECD_02142	No	0	0	0
MANtex	ECD_01348 or ECD_00238 or ECD_00933 or ECD_02142	No	0	0	0
MAN6Ptex	ECD_00933 or ECD_02142 or ECD_00238 or ECD_01348	No	0	0	0
MELIBtex	ECD_01348 or ECD_00238 or ECD_00933 or ECD_02142	No	0	0	0
DMSOtex	ECD_01348 or ECD_00238 or ECD_00933 or ECD_02142	No	0	0	0
DURItex	ECD_00359	No	0	0	0
EX_mal__D_e		No	0	0	0
FRUtex	ECD_01348 or ECD_00238 or ECD_00933 or ECD_02142	No	0	0	0
FUCtex	ECD_01348 or ECD_00238 or ECD_00933 or ECD_02142	No	0	0	0
FUMtex	ECD_01348 or ECD_00238 or ECD_00933 or ECD_02142	No	0	0	0
FE2tex	ECD_00238 or ECD_01348 or ECD_02142 or ECD_00933	No	0.0067685	0.00654629	0
NMNtex	ECD_01348 or ECD_00238 or ECD_00933 or ECD_02142	No	0	0	0
NO2tex	ECD_01348 or ECD_00238 or ECD_00933 or ECD_02142	No	0	0	0
DHPS2	ECD_03042	No	0.000549397	0.00053136	0
MTHFC	ECD_00479	No	0.812154	0.785492	0
MTHFD	ECD_00479	No	0.812154	0.785492	0
QULNS	ECD_00703	No	0.00186795	0.00180662	0
ALKP	ECD_02545	No	0	0	0
GDPtex	ECD_02142 or ECD_00933 or ECD_01348 or ECD_00238	No	0	0	0
EX_cobalt2_e		No	-2.06296e-05	-1.99523e-05	0
TMAtex	ECD_01348 or ECD_00238 or ECD_00933 or ECD_02142	No	0	0	0
TMAOtex	ECD_01348 or ECD_00238 or ECD_00933 or ECD_02142	No	0	0	0
TREtex	ECD_01348 or ECD_00238 or ECD_00933 or ECD_02142	No	0	0	0
L_LACD3	( ECD_00264 and ECD_00262 and ECD_00263 ) or ECD_03463	No	0	0	0
L_LACD2	( ECD_00262 and ECD_00264 and ECD_00263 ) or ECD_03463	No	0	0	0
TRPtex	ECD_01348 or ECD_00238 or ECD_00933 or ECD_02142	No	0	0	0
TSULtex	ECD_01348 or ECD_00238 or ECD_00933 or ECD_02142	No	0	0	0
TYRtex	ECD_01348 or ECD_00238 or ECD_00933 or ECD_02142	No	0	0	0
URAtex	ECD_01348 or ECD_00238 or ECD_00933 or ECD_02142	No	0	0	0
UREAtex	ECD_01348 or ECD_00238 or ECD_00933 or ECD_02142	No	0	0	0
URItex	ECD_00359	No	0	0	0
VALtex	ECD_01348 or ECD_00238 or ECD_00933 or ECD_02142	No	0	0	0
XANtex	ECD_01348 or ECD_00238 or ECD_00933 or ECD_02142	No	0	0	0
XYLtex	ECD_01348 or ECD_00238 or ECD_00933 or ECD_02142	No	0	0	0
ABUTtex	ECD_01348 or ECD_00238 or ECD_00933 or ECD_02142	No	0	0	0
FORtppi	ECD_00908 or ECD_02384	No	0.00201445	0.00194832	0
DATPHs	s0001	No	0	0	0
GLCTR1	ECD_03488	No	0	0	0
LIPAabcpp	ECD_00918	No	0	0	0
LIPACabcpp	ECD_00918	No	0	0	0
GGGABADr	ECD_01277	No	0	0	0
EX_mso3_e		No	0	0	0
EX_23camp_e		No	0	0	0
EX_23cgmp_e		No	0	0	0
EX_23cump_e		No	0	0	0
EX_3amp_e		No	0	0	0
EX_3gmp_e		No	0	0	0
EX_3ump_e		No	0	0	0
EX_glyc__R_e		No	0	0	0
BUTSO3abcpp	( ECD_00937 and ECD_00938 and ECD_00940 ) or ( ECD_00315 and ECD_00316 and ECD_00317 )	No	0	0	0
EX_sel_e		No	0	0	0
EX_hg2_e		No	0	0	0
MALTATr	ECD_00410	No	0	0	0
DHBSH		No	0	0	0
ENTERES	ECD_00551	No	0	0	0
FEOXAMUtex		No	0	0	0
ARBTNtpp		No	0	0	0
ARBTNtex		No	0	0	0
23CAMPtex	ECD_01348 or ECD_00238 or ECD_00933 or ECD_02142	No	0	0	0
23CCMPtex	ECD_01348 or ECD_00238 or ECD_00933 or ECD_02142	No	0	0	0
23CUMPtex	ECD_01348 or ECD_00238 or ECD_00933 or ECD_02142	No	0	0	0
23CGMPtex	ECD_01348 or ECD_00238 or ECD_00933 or ECD_02142	No	0	0	0
3AMPtex	ECD_01348 or ECD_00238 or ECD_00933 or ECD_02142	No	0	0	0
3CMPtex	ECD_01348 or ECD_00238 or ECD_00933 or ECD_02142	No	0	0	0
LADGMDH	ECD_01303	No	0	0	0
ALAGLUE	ECD_01302	No	0	0	0
FEENTERtpp	ECD_00558	No	0	0	0
FEENTERtex	ECD_02907	No	0	0	0
FE3HOXUtpp		No	0	0	0
FEOXAMUtpp		No	0	0	0
FECRMUtpp		No	0	0	0
FE3HOXR2		No	0	0	0
PTRCt2pp	ECD_01273 or ECD_00648 or ECD_01917	No	0	0	0
GGGABAH	ECD_01275	No	0	0	0
FRULYSK	ECD_03224	No	0	0	0
ETHSO3tex	ECD_01348 or ECD_00238 or ECD_00933 or ECD_02142	No	0	0	0
BUTSO3tex	ECD_01348 or ECD_00238 or ECD_00933 or ECD_02142	No	0	0	0
LIPOtex	ECD_00933 or ECD_01348 or ECD_02142 or ECD_00238	No	0	0	0
CYANSTpp	ECD_01285	No	0	0	0
MCPST	ECD_02413	No	0	0	0
PHEMEabcpp	ECD_02127 and ECD_02126 and ECD_02125 and ECD_02124 and ECD_02128	No	0	0	0
METSOX1abcpp		No	0	0	0
GALBDtex	ECD_00933 or ECD_02142 or ECD_00238 or ECD_01348	No	0	0	0
ECAP1pp	ECD_03663 and ECD_03672	No	0	0	0
UDCPDPpp	ECD_02927 or ECD_01255 or ECD_00808	No	0	0	0
ECAP2pp	ECD_03663 and ECD_03672	No	0	0	0
FE3Ri	ECD_03735	No	0	0	0
FE3HOXR3		No	0	0	0
FEENTERR1		No	0	0	0
FEENTERR3		No	0	0	0
SULFACtex	ECD_00238 or ECD_01348 or ECD_02142 or ECD_00933	No	0	0	0
EX_sulfac_e		No	0	0	0
EX_butso3_e		No	0	0	0
EX_ethso3_e		No	0	0	0
NODOy	ECD_02444	No	0	0	0
CU1abcpp	ECD_00435	No	0	0	0
HG2abcpp	ECD_03318	No	0	0	0
NODOx	ECD_02444	No	0	0	0
NOtex	ECD_01348 or ECD_00238 or ECD_00933 or ECD_02142	No	0	0	0
NOtpp	s0001	No	0	0	0
N2Otpp	s0001	No	0	0	0
N2Otex	ECD_01348 or ECD_00238 or ECD_00933 or ECD_02142	No	0	0	0
CRNt2rpp	ECD_03982	No	0	0	0
CRNDt2rpp	ECD_03982	No	0	0	0
CTBTt2rpp	ECD_03982	No	0	0	0
PACALDt2rpp		No	0	0	0
PEAMNtex	ECD_01348 or ECD_00238 or ECD_00933 or ECD_02142	No	0	0	0
PACALDtex	ECD_01348 or ECD_00238 or ECD_00933 or ECD_02142	No	0	0	0
LIPOt2pp		No	0	0	0
PHEMEtiex		No	0	0	0
AGM3PA	ECD_00109	No	0	0	0
CYANtex	ECD_01348 or ECD_00238 or ECD_00933 or ECD_02142	No	0	0	0
SO3tex	ECD_01348 or ECD_00238 or ECD_00933 or ECD_02142	No	0	0	0
TCYNTtex	ECD_01348 or ECD_00238 or ECD_00933 or ECD_02142	No	0	0	0
ACANTHAT	ECD_01421	No	0	0	0
METSOX2abcpp		No	0	0	0
METSOX1tex	ECD_01348 or ECD_00238 or ECD_00933 or ECD_02142	No	0	0	0
METSOX2tex	ECD_01348 or ECD_00238 or ECD_00933 or ECD_02142	No	0	0	0
3UMPtex	ECD_01348 or ECD_00238 or ECD_00933 or ECD_02142	No	0	0	0
3GMPtex	ECD_01348 or ECD_00238 or ECD_00933 or ECD_02142	No	0	0	0
FALDtpp	s0001	No	0	0	0
EX_tym_e		No	0	0	0
METSOXR1	( ECD_03401 and ECD_02476 ) or ( ECD_02476 and ECD_04090 ) or ( ECD_03659 and ECD_04090 ) or ( ECD_03401 and ECD_03659 )	No	0	0	0
METSOXR2	( ECD_01803 and ECD_03659 ) or ( ECD_02476 and ECD_01747 ) or ( ECD_03659 and ECD_01747 ) or ( ECD_01803 and ECD_02476 )	No	0	0	0
AMPTASECG	ECD_02415 or ECD_00936 or ECD_04126 or ECD_00232	No	0	0	0
EX_imp_e		No	0	0	0
DOPAtex	ECD_01348 or ECD_00238 or ECD_00933 or ECD_02142	No	0	0	0
4HOXPACDtex	ECD_01348 or ECD_00238 or ECD_00933 or ECD_02142	No	0	0	0
LACZpp	ECD_02062	No	0	0	0
GPDDA1pp	ECD_02165	No	0	0	0
GPDDA5pp	ECD_02165	No	0	0	0
ETHAtex	ECD_01348 or ECD_00238 or ECD_00933 or ECD_02142	No	0	0	0
G3PStex	ECD_01348 or ECD_00238 or ECD_00933 or ECD_02142	No	0	0	0
FEENTERR2		No	0	0	0
FLVR	ECD_03735 or ( ECD_02609 and ECD_02608 )	No	0	0	0
FE3HOXR1		No	0	0	0
FEENTERexs	s0001	No	0	0	0
FE3HOXexs	s0001	No	0	0	0
FECRMR3		No	0	0	0
LALGP	ECD_00232	No	0	0	0
AGM4PApp	ECD_02335 or ECD_02665 or ECD_04036 or ECD_00872	No	0	0	0
AGM4PA	ECD_00109	No	0	0	0
RNDR3b	( ECD_02532 and ECD_02531 and ECD_01060 ) or ( ECD_00854 and ECD_02532 and ECD_02531 ) or ( ECD_02532 and ECD_02531 and ECD_03468 ) or ( ECD_02532 and ECD_02531 and ECD_01624 )	No	0	0	0
RNDR4b	( ECD_02532 and ECD_02531 and ECD_01624 ) or ( ECD_00854 and ECD_02532 and ECD_02531 ) or ( ECD_02532 and ECD_02531 and ECD_03468 ) or ( ECD_02532 and ECD_02531 and ECD_01060 )	No	0	0	0
ACGAL1Ptex	ECD_01348 or ECD_00238 or ECD_00933 or ECD_02142	No	0	0	0
ACGALtex	ECD_01348 or ECD_00238 or ECD_00933 or ECD_02142	No	0	0	0
GLCUR1Ptex	ECD_01348 or ECD_00238 or ECD_00933 or ECD_02142	No	0	0	0
UDPGLCURtex	ECD_01348 or ECD_00238 or ECD_00933 or ECD_02142	No	0	0	0
UDPGALPpp	ECD_00431	No	0	0	0
UACGAMPpp	ECD_00431	No	0	0	0
UACGALPpp	ECD_00431	No	0	0	0
UGLCURPpp	ECD_00431	No	0	0	0
FEROpp	ECD_00122 or ECD_03187	No	0	0	0
ISETACabcpp	( ECD_00316 and ECD_00315 and ECD_00317 ) or ( ECD_00938 and ECD_00937 and ECD_00940 )	No	0	0	0
ISETACtex	ECD_01348 or ECD_00238 or ECD_00933 or ECD_02142	No	0	0	0
GUR1PPpp		No	0	0	0
UDPGtex	ECD_01348 or ECD_00238 or ECD_00933 or ECD_02142	No	0	0	0
ACGAL1PPpp		No	0	0	0
UDPGALtex	ECD_02142 or ECD_00933 or ECD_01348 or ECD_00238	No	0	0	0
ACGAM1Ptex	ECD_01348 or ECD_00238 or ECD_00933 or ECD_02142	No	0	0	0
UACGAMtex	ECD_01348 or ECD_00238 or ECD_00933 or ECD_02142	No	0	0	0
UDPACGALtex	ECD_01348 or ECD_00238 or ECD_00933 or ECD_02142	No	0	0	0
AM4PCP	ECD_01167	No	0	0	0
AM3PA	ECD_00109	No	0	0	0
UM4PCP	ECD_01167	No	0	0	0
CBLAT	ECD_01246	No	0	0	0
MSO3tex	ECD_01348 or ECD_00238 or ECD_00933 or ECD_02142	No	0	0	0
FECRMR1		No	0	0	0
FECRMR2		No	0	0	0
TDP	ECD_01132	No	0	0	0
3PEPTabcpp	( ECD_02108 and ECD_02107 and ECD_02110 and ECD_02109 ) or ( ECD_01307 and ECD_01221 and ECD_01219 and ECD_01218 and ECD_01220 ) or ( ECD_01218 and ECD_01221 and ECD_01219 and ECD_01220 and ECD_01217 )	No	0	0	0
4PEPTabcpp	( ECD_01219 and ECD_01221 and ECD_01217 and ECD_01218 and ECD_01220 ) or ( ECD_02108 and ECD_02107 and ECD_02110 and ECD_02109 )	No	0	0	0
AGM3Pt2pp	ECD_00384	No	0	0	0
AGM4Pt2pp	ECD_00384	No	0	0	0
AGMt2pp	ECD_00384	No	0	0	0
FECRMexs	s0001	No	0	0	0
ARBTNR1		No	0	0	0
ARBTNR2		No	0	0	0
ARBTNR3		No	0	0	0
ARBTNexs	s0001	No	0	0	0
FEOXAMexs	s0001	No	0	0	0
FEOXAMR1	ECD_04244	No	0	0	0
FEOXAMR2	ECD_04244	No	0	0	0
FEOXAMR3	ECD_04244	No	0	0	0
PTHRpp	ECD_03927 or ECD_00330	No	0	0	0
ARABDI	ECD_02653	No	0	0	0
AGt3	ECD_00534 and ECD_00533 and ECD_00535 and ECD_00536	No	0	0	0
CD2t3pp	ECD_03800 or ECD_00705	No	0	0	0
ZNabcpp	ECD_01829 and ECD_01830 and ECD_01828	No	0	0	0
SKMt2pp	ECD_01893	No	0	0	0
FE2t2pp	ECD_02301	No	0	0	0
R5PPpp	ECD_03927 or ECD_00330	No	0	0	0
PSP_Lpp	ECD_03927 or ECD_00330	No	0	0	0
TYRPpp	ECD_03927	No	0	0	0
GLYC2Ptex	ECD_01348 or ECD_00238 or ECD_00933 or ECD_02142	No	0	0	0
PSERtex	ECD_01348 or ECD_00238 or ECD_00933 or ECD_02142	No	0	0	0
R5Ptex	ECD_01348 or ECD_00238 or ECD_00933 or ECD_02142	No	0	0	0
THRPtex	ECD_01348 or ECD_00238 or ECD_00933 or ECD_02142	No	0	0	0
TYRPtex	ECD_01348 or ECD_00238 or ECD_00933 or ECD_02142	No	0	0	0
PAPSR2	( ECD_01060 and ECD_02607 ) or ( ECD_03468 and ECD_02607 ) or ( ECD_00854 and ECD_02607 ) or ( ECD_01624 and ECD_02607 )	No	0	0	0
GRXR	ECD_01624 or ECD_01060 or ECD_03468 or ECD_00854	No	0	0	0
RNDR1b	( ECD_00854 and ECD_02532 and ECD_02531 ) or ( ECD_02532 and ECD_02531 and ECD_01060 ) or ( ECD_02532 and ECD_02531 and ECD_03468 ) or ( ECD_02532 and ECD_02531 and ECD_01624 )	No	0	0	0
RNDR2b	( ECD_02532 and ECD_02531 and ECD_01624 ) or ( ECD_00854 and ECD_02532 and ECD_02531 ) or ( ECD_02532 and ECD_02531 and ECD_01060 ) or ( ECD_02532 and ECD_02531 and ECD_03468 )	No	0	0	0
FACOAE181	ECD_00404	No	0	0	0
FACOAE140	ECD_00404	No	0	0	0
CPGNR1		No	0	0	0
CPGNR2		No	0	0	0
CPGNR3		No	0	0	0
CPGNUtpp		No	0	0	0
CPGNUtex		No	0	0	0
AAMYLpp	ECD_03423	No	0	0	0
FACOAL80t2pp	ECD_01775 or ECD_01670	No	0	0	0
PPGPPDP	ECD_03507	No	0	0	0
CPGNabcpp	ECD_00152 and ECD_00150 and ECD_00151	No	0	0	0
CPGNexs	s0001	No	0	0	0
CITtex	ECD_01348 or ECD_00238 or ECD_00933 or ECD_02142	No	0	0	0
ACGAtex	ECD_01348 or ECD_00238 or ECD_00933 or ECD_02142	No	0	0	0
DDCAtexi	ECD_02268	No	0	0	0
TTDCAtexi	ECD_02268	No	0	0	0
HDCAtexi	ECD_02268	No	0	0	0
GUACYC		No	0	0	0
23PDE2pp	ECD_04085	No	0	0	0
23PDE4pp	ECD_04085	No	0	0	0
23PDE9pp	ECD_04085	No	0	0	0
ATPHs	s0001	No	0	0	0
SARCOX	ECD_01055	No	0	0	0
GTPHs	s0001	No	0	0	0
MN6PP	ECD_03580 or ECD_00789 or ECD_01696 or ECD_03705	No	0	0	0
EX_cd2_e		No	0	0	0
F6PP	ECD_02218 or ECD_03580 or ECD_00789 or ECD_02545 or ECD_03705	No	0	0	0
FACOAL60t2pp	ECD_01775 or ECD_01670	No	0	0	0
ILEabcpp	ECD_03306 and ECD_03304 and ECD_03305 and ECD_03309 and ECD_03303	No	0	0	0
INSt2pp	ECD_02794 or ECD_02302	No	0	0	0
LYXt2pp	ECD_03793	No	0	0	0
GDPDPK	ECD_02629 or ECD_03507	No	0	0	0
OCDCAtexi	ECD_02268	No	0	0	0
OCDCEAtexi	ECD_02268	No	0	0	0
G6Ptex	ECD_01348 or ECD_00238 or ECD_00933 or ECD_02142	No	0	0	0
MOBDabcpp	( ECD_02324 and ECD_02322 and ECD_02323 and ECD_03802 ) or ( ECD_02323 and ECD_02325 and ECD_02322 and ECD_02324 )	No	5.69092e-06	5.50408e-06	0
MOBDtex	ECD_01348 or ECD_00238 or ECD_00933 or ECD_02142	No	5.69092e-06	5.50408e-06	0
NI2uabcpp	( ECD_03326 and ECD_03325 and ECD_03329 and ECD_03328 and ECD_03327 ) or ECD_04110	No	0	0	0
NI2tex	ECD_01348 or ECD_00238 or ECD_00933 or ECD_02142	No	0.000264628	0.00025594	0
R1PK		No	0	0	0
LEUabcpp	( ECD_03303 and ECD_03309 and ECD_03304 and ECD_03306 and ECD_03305 ) or ( ECD_03306 and ECD_03305 and ECD_03307 and ECD_03304 and ECD_03303 )	No	0	0	0
L_LACt2rpp	ECD_03461 or ECD_02843	No	0	0	0
MALt2_2pp	ECD_03376	No	0	0	0
MALt2_3pp	ECD_03994 or ECD_04008	No	0	0	0
MALTabcpp	ECD_03904 and ECD_03905 and ECD_03907 and ECD_03906	No	0	0	0
MALTHXabcpp	ECD_03905 and ECD_03906 and ECD_03904 and ECD_03907	No	0	0	0
MALTPTabcpp	ECD_03905 and ECD_03907 and ECD_03904 and ECD_03906	No	0	0	0
MALTTRabcpp	ECD_03905 and ECD_03906 and ECD_03907 and ECD_03904	No	0	0	0
MALTTTRabcpp	ECD_03906 and ECD_03905 and ECD_03904 and ECD_03907	No	0	0	0
METabcpp	ECD_00196 and ECD_00197 and ECD_00198	No	0	0	0
EX_fe3hox_un_e		No	0	0	0
GGPTRCS	ECD_01274	No	0	0	0
EX_23dappa_e		No	0	0	0
RMNtpp	ECD_03793	No	0	0	0
SERt4pp	ECD_02958	No	0	0	0
SUCCt2_3pp	ECD_03994 or ECD_04008	No	0	0	0
MNLptspp	( ECD_02763 and ECD_02315 and ECD_02764 and ECD_02316 ) or ( ECD_03454 and ECD_02315 and ECD_02316 ) or ( ECD_02553 and ECD_02554 and ECD_02315 and ECD_02552 and ECD_02316 )	No	0	0	0
NAt3_1p5pp	ECD_01161	No	0	0	0
NAt3_2pp	ECD_00018	No	0	0	0
NH4tpp	s0001 or ECD_00403	No	8.85524	8.56452	0
NMNPtpp	ECD_00704	No	0	0	0
ORNabcpp	ECD_02231 and ECD_02232 and ECD_02233 and ECD_02235	No	0	0	0
PIuabcpp	ECD_03612 and ECD_03609 and ECD_03611 and ECD_03610	No	0	0	0
PNTOt4pp	ECD_03116	No	0	0	0
METDabcpp	ECD_00198 and ECD_00197 and ECD_00196	No	0	0	0
PROabcpp	ECD_02534 and ECD_02533 and ECD_02535	No	0	0	0
PTRCabcpp	( ECD_01398 and ECD_01397 and ECD_01399 and ECD_01400 ) or ( ECD_00862 and ECD_00859 and ECD_00860 and ECD_00861 ) or ( ECD_01122 and ECD_01123 and ECD_01124 and ECD_01121 )	No	0	0	0
ASNNpp	ECD_02787	No	0	0	0
GLUNpp	ECD_02787	No	0	0	0
NTD12	ECD_03251 or ECD_02594 or ECD_02216	No	0	0	0
FECRMtonex	ECD_02880 and ECD_01226 and ECD_02879 and ECD_00149	No	0	0	0
ARBTNtonex		No	0	0	0
ADOCBLabcpp	ECD_00157 and ECD_01678 and ECD_01680	No	0	0	0
EX_enter_e		No	0	0	0
EX_fecrm_un_e		No	0	0	0
EX_cgly_e		No	0	0	0
EX_chtbs_e		No	0	0	0
EX_gmp_e		No	0	0	0
EX_h2o2_e		No	0	0	0
EX_ump_e		No	0	0	0
EX_pydam_e		No	0	0	0
CRNabcpp	ECD_02533 and ECD_02535 and ECD_02534	No	0	0	0
CRNDabcpp	ECD_02533 and ECD_02535 and ECD_02534	No	0	0	0
DNTPPA	ECD_01836 or ECD_00100	No	0.000549397	0.00053136	0
CTBTabcpp	ECD_02533 and ECD_02534 and ECD_02535	No	0	0	0
NTPP9	ECD_02784	No	0	0	0
NTPP10	ECD_02784	No	0	0	0
NTPP11	ECD_02784	No	0	0	0
NTD10pp	ECD_03927 or ECD_00431	No	0	0	0
NTD1pp	ECD_00431 or ECD_03927	No	0	0	0
NTD2pp	ECD_00431 or ECD_03927 or ECD_00330	No	0	0	0
NTD3pp	ECD_00431 or ECD_03927	No	0	0	0
NTD4pp	ECD_03927 or ECD_00431 or ECD_00330	No	0	0	0
NTD5pp	ECD_03927 or ECD_00431	No	0	0	0
NTD6pp	ECD_00431 or ECD_03927	No	0	0	0
NTD7pp	ECD_03927 or ECD_00431 or ECD_00330	No	0	0	0
NTD9pp	ECD_03927 or ECD_00431 or ECD_00330	No	0	0	0
GAL1PPpp	ECD_01005	No	0	0	0
H2O2tex	ECD_01348 or ECD_00238 or ECD_00933 or ECD_02142	No	0	0	0
ARGDCpp	ECD_02768	No	0	0	0
ALLPI	ECD_03962	No	0	0	0
ADEtex	ECD_01348 or ECD_00238 or ECD_00933 or ECD_02142	No	0	0	0
ADNtex	ECD_00359	No	0	0	0
AGMtex	ECD_01348 or ECD_00238 or ECD_00933 or ECD_02142	No	0	0	0
ALAtex	ECD_02142 or ECD_00238 or ECD_01348 or ECD_00933	No	0	0	0
BALAtex	ECD_01348 or ECD_00238 or ECD_00933 or ECD_02142	No	0	0	0
DALAtex	ECD_01348 or ECD_00238 or ECD_00933 or ECD_02142	No	0	0	0
AMPtex	ECD_00933 or ECD_02142 or ECD_00238 or ECD_01348	No	0	0	0
ARBtex	ECD_01348 or ECD_00238 or ECD_00933 or ECD_02142	No	0	0	0
ARGtex	ECD_01348 or ECD_00238 or ECD_00933 or ECD_02142	No	0	0	0
ASCBtex	ECD_01348 or ECD_00238 or ECD_00933 or ECD_02142	No	0	0	0
FACOAL100t2pp	ECD_01775 or ECD_01670	No	0	0	0
GPDDA3pp	ECD_02165	No	0	0	0
GPDDA4pp	ECD_02165	No	0	0	0
GPDDA2pp	ECD_02165	No	0	0	0
FACOAL120t2pp	ECD_01670 or ECD_01775	No	0	0	0
FACOAL140t2pp	ECD_01670 or ECD_01775	No	0	0	0
FE3HOXtonex	ECD_02880 and ECD_01226 and ECD_02879 and ECD_00149	No	0	0	0
CU2abcpp	ECD_03318	No	0	0	0
COBALT2abcpp	ECD_03318	No	0	0	0
NI2abcpp	ECD_03318	No	0	0	0
MG2uabcpp	ECD_04110	No	0	0	0
MMETtex	ECD_01348 or ECD_00238 or ECD_00933 or ECD_02142	No	0	0	0
FE3tex	ECD_01348 or ECD_00238 or ECD_00933 or ECD_02142	No	0.00640228	0.00619209	0
MG2tex	ECD_01348 or ECD_00238 or ECD_00933 or ECD_02142	No	0.00711364	0.0068801	0
Zn2tex	ECD_01348 or ECD_00238 or ECD_00933 or ECD_02142	No	0.000279566	0.000270388	0
CD2tex	ECD_01348 or ECD_00238 or ECD_00933 or ECD_02142	No	0	0	0
GLNabcpp	ECD_00776 and ECD_00778 and ECD_00777	No	0	0	0
GLUt2rpp	ECD_03949	No	0	0	0
GLUt4pp	ECD_03511	No	0	0	0
EX_etha_e		No	0	0	0
ACGK	ECD_03844	No	0.242548	0.234585	0
LCTSt3ipp	ECD_02099 or ECD_01485 or ECD_00072	No	0	0	0
ARBt3ipp	ECD_01485	No	0	0	0
14GLUCANabcpp	ECD_03907 and ECD_03904 and ECD_03906 and ECD_03905	No	0	0	0
14GLUCANtexi	ECD_03908	No	0	0	0
DHPTPE	ECD_02228	No	0	0	0
NADPHQR2	ECD_02900	No	0	0	0
NADPHQR3	ECD_02900	No	0	0	0
NADPHQR4	ECD_02900	No	0	0	0
GLBRAN2	ECD_03284	No	0	0	0
ASO3tex	ECD_01348 or ECD_00238 or ECD_00933 or ECD_02142	No	0	0	0
MANGLYCtex	ECD_01348 or ECD_00238 or ECD_00933 or ECD_02142	No	0	0	0
EX_frulys_e		No	0	0	0
METOX1s	s0001	No	0	0	0
METOX2s	s0001	No	0	0	0
FRUURtex	ECD_01348 or ECD_00238 or ECD_00933 or ECD_02142	No	0	0	0
ECAtpp	ECD_03670	No	0	0	0
GLYCAtex	ECD_01348 or ECD_00238 or ECD_00933 or ECD_02142	No	0	0	0
EX_enlipa_e		No	0	0	0
AGM4PCP	ECD_01167	No	0	0	0
4PCP	ECD_01167	No	0	0	0
4PCPpp	ECD_02105	No	0	0	0
FALDH2	ECD_00310	No	0	0	0
GLYBabcpp	( ECD_02060 and ECD_02061 and ECD_02059 and ECD_02058 ) or ( ECD_02535 and ECD_02533 and ECD_02534 )	No	0	0	0
GLYCLTt4pp	ECD_03939	No	0	0	0
GLYCtpp	s0001 or ECD_03812	No	0	0	0
H2Otpp	s0001 or ECD_00880	No	-41.7562	-40.9927	0
HISabcpp	ECD_02233 and ECD_02232 and ECD_02231 and ECD_02234	No	0	0	0
HISt2rpp	ECD_00111	No	0	0	0
CBIAT	ECD_01246	No	0	0	0
LYSabcpp	ECD_02235 and ECD_02233 and ECD_02231 and ECD_02232	No	0	0	0
COBALT2tex	ECD_01348 or ECD_00238 or ECD_00933 or ECD_02142	No	2.06296e-05	1.99523e-05	0
PPDOy	ECD_00280	No	0	0	0
FALGTHLs	s0001	No	0	0	0
NTD12pp	ECD_00431 or ECD_03927	No	0	0	0
PPA2	ECD_02394 or ECD_02594	No	0	0	0
DIMPtex	ECD_01348 or ECD_00238 or ECD_00933 or ECD_02142	No	0	0	0
3NTD7pp	ECD_04085 or ECD_00330	No	0	0	0
3NTD4pp	ECD_00330 or ECD_04085 or ECD_00330	No	0	0	0
3NTD2pp	ECD_04085 or ECD_00330	No	0	0	0
3NTD9pp	ECD_04085 or ECD_00330	No	0	0	0
23PDE7pp	ECD_04085	No	0	0	0
GALTptspp	ECD_02019 and ECD_02315 and ECD_02018 and ECD_02020 and ECD_02316	No	0	0	0
GALURt2rpp	ECD_02962	No	0	0	0
GLCNt2rpp	ECD_03267 or ECD_04190 or ECD_03287 or ECD_04131	No	0	0	0
GLCptspp	( ECD_02315 and ECD_01097 and ECD_02316 and ECD_02317 ) or ( ECD_02317 and ECD_01590 and ECD_02315 and ECD_02316 ) or ( ECD_01787 and ECD_02315 and ECD_01789 and ECD_01788 and ECD_02316 )	No	10	10	0
GLCt2pp	ECD_02773	No	0	0	0
GLCURt2rpp	ECD_03795 or ECD_02962	No	0	0	0
ACMUMptspp	ECD_02315 and ECD_02317 and ECD_02316 and ECD_02329	No	0	0	0
EX_h2o_e		No	41.7562	40.9927	0
EX_ala__D_e		No	0	0	0
HSTPT	ECD_01923	No	0.0776845	0.0751341	0
THDPS	ECD_00164	No	0.304177	0.294191	0
ACONMT	ECD_01476	No	0	0	0
XTSNtex	ECD_01348 or ECD_00238 or ECD_00933 or ECD_02142	No	0	0	0
EX_hdca_e		No	0	0	0
EX_glcr_e		No	0	0	0
GNK	ECD_03288 or ECD_04134	No	0	0	0
HMBS	ECD_03680	No	0.000366264	0.00035424	0
HYPOE		No	0	0	0
MEPCT	ECD_02597	No	0.00196433	0.00189985	0
GLUDy	ECD_01730 or ( ECD_03078 and ECD_03077 )	No	-7.01252	-6.82738	0
ZN2abcpp	ECD_03318	No	0	0	0
GLYCLTDy	ECD_01030 or ECD_03403	No	0	0	0
LYSDC	ECD_00184 or ECD_04002	No	0	0	0
DAAD	ECD_01164	No	0	0	0
XANt2pp	ECD_03512 or ECD_02715 or ECD_02720	No	0	0	0
PPPNt2rpp	ECD_02428	No	0	0	0
SPMDabcpp	( ECD_01122 and ECD_01121 and ECD_01123 and ECD_01124 ) or ( ECD_01398 and ECD_01400 and ECD_01399 and ECD_01397 )	No	0	0	0
HG2tex	ECD_01348 or ECD_00238 or ECD_00933 or ECD_02142	No	0	0	0
NTPP5	ECD_01836 or ECD_02626	No	0	0	0
ATPM		No	5.17	5.17	0
NADPPPS		No	0	0	0
EX_mnl_e		No	0	0	0
NTD3	ECD_02216 or ECD_02594	No	0	0	0
GLYOX	ECD_00205	No	0	0	0
DADNtex	ECD_00359	No	0	0	0
DHAtex	ECD_01348 or ECD_00238 or ECD_00933 or ECD_02142	No	0	0	0
ETOHtex	ECD_01348 or ECD_00238 or ECD_00933 or ECD_02142	No	0	0	0
MTRPOX	ECD_01055	No	0	0	0
AGM4PCPpp	ECD_02105	No	0	0	0
GTPDPDP	ECD_03657	No	0	0	0
RNDR2	( ECD_03659 and ECD_02161 and ECD_02160 ) or ( ECD_02476 and ECD_02161 and ECD_02160 )	No	0	0	0
EX_asn__L_e		No	0	0	0
EX_mal__L_e		No	0	0	0
NMNN		No	0	0	0
EX_no2_e		No	0	0	0
ACACtex	ECD_01348 or ECD_00238 or ECD_00933 or ECD_02142	No	0	0	0
ACNAMtex	ECD_00933 or ECD_04178 or ECD_02142	No	0	0	0
ARBTNabcpp	ECD_00152 and ECD_00150 and ECD_00151	No	0	0	0
NNDMBRT	ECD_01900	No	0	0	0
THRA2	ECD_02443 or ECD_00875	No	0	0	0
H2Stex	ECD_00238 or ECD_01348 or ECD_02142 or ECD_00933	No	0	0	0
PPK	ECD_02393	No	0	0	0
OMCDC	s0001	No	0.369433	0.357304	0
ABUTD	ECD_01401	No	0	0	0
E4PD	ECD_02758 or ECD_01748	No	-0.000366264	-0.00035424	0
IG3PS	ECD_01925 and ECD_01927	No	0.0776845	0.0751341	0
EX_nh4_e		No	-8.85524	-8.56452	0
DADK	ECD_00425	No	-0.0214121	-0.0207091	0
DUTPDP	ECD_03497 or ECD_02177	No	0	0	0
EX_ddca_e		No	0	0	0
NTP5	ECD_04031	No	0	0	0
FORt2pp	ECD_00908 or ECD_02384	No	0	0	0
EX_r5p_e		No	0	0	0
EX_glyc2p_e		No	0	0	0
MTAN	ECD_00158	No	0	0	0
DPR	ECD_00373 or ECD_03652	No	0.000552841	0.000534691	0
THRD_L	ECD_03650 or ECD_02984	No	0.238232	0.230411	0
EX_malt_e		No	0	0	0
4PEPTtex	ECD_01348 or ECD_00238 or ECD_00933 or ECD_02142	No	0	0	0
NAMNPP	ECD_00935	No	0	0	0
EX_pnto__R_e		No	0	0	0
SELNPS	ECD_01733	No	0	0	0
GALabcpp	( ECD_04099 and ECD_04096 and ECD_04097 and ECD_04098 ) or ( ECD_02077 and ECD_02078 )	No	0	0	0
GLYCLTt2rpp	ECD_03461 or ECD_02843	No	0	0	0
GUAt2pp	ECD_03512	No	0	0	0
ANHMK	ECD_01610	No	0	0	0
DHFR	ECD_01575 or ECD_00052	No	0.0219615	0.0212405	0
EX_cit_e		No	0	0	0
PRAIi	ECD_01236	No	0.0466107	0.0450805	0
TYRTA	ECD_00932 or ECD_03926 or ECD_03648	No	-0.113257	-0.109539	0
SHKK	ECD_03242 or ECD_00335	No	0.312517	0.302257	0
EX_gam_e		No	0	0	0
EX_inost_e		No	0	0	0
EX_mobd_e		No	-5.69092e-06	-5.50408e-06	0
EX_so4_e		No	-0.206492	-0.199713	0
SADH	ECD_01714	No	0	0	0
GLUSy	ECD_03078 and ECD_03077	No	0	0	0
GUAPRT	ECD_00124 or ECD_00233	No	0	0	0
EX_phe__L_e		No	0	0	0
EX_thr__L_e		No	0	0	0
EX_uri_e		No	0	0	0
PDH	ECD_00115 and ECD_00114 and ECD_00113	No	11.093	11.3854	0
H2St1pp	s0001	No	0	0	0
HYD3pp	( ECD_00977 and ECD_00976 and ECD_00975 ) or ( ECD_02872 and ECD_02870 and ECD_02873 and ECD_02871 )	No	0	0	0
EX_halipa_e		No	0	0	0
AACPS5	ECD_01090 and ECD_02684	No	0	0	0
MANptspp	ECD_02316 and ECD_01788 and ECD_01789 and ECD_01787 and ECD_02315	No	0	0	0
EX_cmp_e		No	0	0	0
NTD8	ECD_03251 or ECD_02594 or ECD_02216	No	0	0	0
GALCTD	ECD_02993	No	0	0	0
EX_malthx_e		No	0	0	0
MLTG4	ECD_00351	No	0	0	0
UDPGDC	ECD_02181	No	0	0	0
PUNP4	ECD_04260	No	0	0	0
AMAOTr	ECD_00741	No	1.63999e-06	1.58615e-06	0
EX_csn_e		No	0	0	0
EX_etoh_e		No	0	0	0
EX_his__L_e		No	0	0	0
EX_k_e		No	-0.160057	-0.154802	0
EX_na1_e		No	0	0	0
ARGORNt7pp	ECD_01574	No	0	0	0
EX_dmso_e		No	0	0	0
EX_12ppd__S_e		No	0	0	0
EX_pppn_e		No	0	0	0
EX_acgam1p_e		No	0	0	0
NTD11pp	ECD_00431 or ECD_03927	No	0	0	0
EX_galt_e		No	0	0	0
DKGLCNR2x	ECD_03403	No	0	0	0
ACGS	ECD_02666	No	0.242548	0.234585	0
PDE1	ECD_01447 or ECD_02904	No	0	0	0
CU2tex	ECD_00238 or ECD_01348 or ECD_02142 or ECD_00933	No	0.000581185	0.000562105	0
GLCATr	ECD_00410	No	0	0	0
FECRMUtex		No	0	0	0
ALAALAr	ECD_00328 or ECD_00093	No	0.0227867	0.0220386	0
CLtex	ECD_01348 or ECD_00238 or ECD_00933 or ECD_02142	No	0.00426819	0.00412806	0
MALTptspp	ECD_02315 and ECD_01590 and ECD_02317 and ECD_02316	No	0	0	0
EX_glcur1p_e		No	0	0	0
EX_thrp_e		No	0	0	0
EX_pydxn_e		No	0	0	0
CD2abcpp	ECD_03318	No	0	0	0
G2PPpp	ECD_03927 or ECD_00330	No	0	0	0
Kt3pp	ECD_01194 or ECD_03201 or ECD_00051 or ECD_00809	No	0	0	0
AGM3PApp	ECD_02665 or ECD_04036 or ECD_02335 or ECD_00872	No	0	0	0
SUCOAS	ECD_00688 and ECD_00687	No	-4.13945	-3.97893	0
NTP1	ECD_00616 or ECD_04031	No	0	0	0
PANTS	ECD_00132	No	0.000552841	0.000534691	0
DHQS	ECD_03241	No	0.312517	0.302257	0
PGCD	ECD_02744	No	1.4094	1.40821	0
EX_cys__L_e		No	0	0	0
EX_gsn_e		No	0	0	0
EX_orot_e		No	0	0	0
ADSL1r	ECD_01129	No	0.245246	0.237195	0
SERD_D	ECD_02276	No	0	0	0
AICART	ECD_03883	No	0.444736	0.430136	0
FRUpts2pp	ECD_01789 and ECD_01787 and ECD_01788 and ECD_02316 and ECD_02315	No	0	0	0
PROtex	ECD_00238 or ECD_01348 or ECD_02142 or ECD_00933	No	0	0	0
SBTtex	ECD_01348 or ECD_00238 or ECD_00933 or ECD_02142	No	0	0	0
PFK	ECD_03801 or ECD_01692	No	6.42323	6.25744	0
PGM	ECD_00708 or ECD_03470	No	-16.6181	-16.6841	0
TPI	ECD_03804	No	9.1707	9.19793	0
RPI	ECD_02745 or ECD_03962	No	-0.603303	-0.583497	0
PERD	ECD_02245	No	-0.000366264	-0.00035424	0
PYDAMK	ECD_02318	No	0	0	0
AKGtex	ECD_01348 or ECD_00238 or ECD_00933 or ECD_02142	No	0	0	0
ALLTNtex	ECD_01348 or ECD_00238 or ECD_00933 or ECD_02142	No	0	0	0
ASNtex	ECD_01348 or ECD_00238 or ECD_00933 or ECD_02142	No	0	0	0
FE3HOXabcpp	ECD_00151 and ECD_00150 and ECD_00152	No	0	0	0
FADRx2	ECD_02609 and ECD_02608	No	0	0	0
EX_o2_e		No	-18.5	-18.5	0
EX_gal_bD_e		No	0	0	0
PDE4	ECD_01447	No	0	0	0
AGM4PH	ECD_01103	No	0	0	0
AM4PA	ECD_00109	No	0	0	0
EX_dump_e		No	0	0	0
EX_o2s_e		No	0	0	0
EX_gal1p_e		No	0	0	0
EX_dcmp_e		No	0	0	0
EX_23ccmp_e		No	0	0	0
EX_3cmp_e		No	0	0	0
ATHRDHr	ECD_01498	No	0	0	0
LSERDHr	ECD_01498	No	0	0	0
DSERDHr	ECD_01498	No	0	0	0
EX_skm_e		No	0	0	0
EX_ag_e		No	0	0	0
EX_cys__D_e		No	0	0	0
EX_acser_e		No	0	0	0
EX_cu_e		No	0	0	0
EX_arbtn_e		No	0	0	0
EX_dopa_e		No	0	0	0
EX_hom__L_e		No	0	0	0
OBTFL	( ECD_00906 and ECD_00907 ) or ( ECD_00907 and ECD_00906 and ECD_02473 ) or ( ECD_00906 and ECD_02981 )	No	0	0	0
THRt2pp	ECD_00780 or ECD_03702	No	0	0	0
EX_LalaDgluMdapDala_e		No	0	0	0
EX_LalaDgluMdap_e		No	0	0	0
EX_anhgm_e		No	0	0	0
EX_fald_e		No	0	0	0
G6PP	ECD_03705 or ECD_00789 or ECD_02218	No	0	0	0
TYMtex	ECD_01348 or ECD_00238 or ECD_00933 or ECD_02142	No	0	0	0
GTHS	ECD_02777	No	0	0	0
EX_g3pe_e		No	0	0	0
EX_pacald_e		No	0	0	0
CMPtex	ECD_01348 or ECD_00238 or ECD_00933 or ECD_02142	No	0	0	0
DUMPtex	ECD_01348 or ECD_00238 or ECD_00933 or ECD_02142	No	0	0	0
XMPtex	ECD_01348 or ECD_00238 or ECD_00933 or ECD_02142	No	0	0	0
3PEPTtex	ECD_01348 or ECD_00238 or ECD_00933 or ECD_02142	No	0	0	0
ANHGMtex	ECD_01348 or ECD_00238 or ECD_00933 or ECD_02142	No	0	0	0
UDPKAAT	ECD_02179	No	0	0	0
ULA4NFT	ECD_02181	No	0	0	0
UPLA4FNT	ECD_02180	No	0	0	0
UPLA4FNF	ECD_02182	No	0	0	0
ULA4Ntppi	ECD_02185 and ECD_02184	No	0	0	0
HEPT1	ECD_03478	No	0	0	0
FALDtex	ECD_01348 or ECD_00238 or ECD_00933 or ECD_02142	No	0	0	0
ALR2	ECD_01750 or ECD_02885 or ECD_00200 or ECD_02876	No	0	0	0
AMALT2	ECD_03268	No	0	0	0
MLTP1	ECD_03269	No	0	0	0
HEPT2	ECD_03477	No	0	0	0
CYSDtex	ECD_01348 or ECD_00238 or ECD_00933 or ECD_02142	No	0	0	0
CYSDabcpp		No	0	0	0
EX_acgal_e		No	0	0	0
EX_so2_e		No	0	0	0
EX_dms_e		No	0	0	0
G3PItex	ECD_01348 or ECD_00238 or ECD_00933 or ECD_02142	No	0	0	0
G3PGtex	ECD_01348 or ECD_00238 or ECD_00933 or ECD_02142	No	0	0	0
G3PEtex	ECD_02142 or ECD_00933 or ECD_01348 or ECD_00238	No	0	0	0
G3PCtex	ECD_01348 or ECD_00238 or ECD_00933 or ECD_02142	No	0	0	0
UDPGPpp	ECD_00431	No	0	0	0
EX_acgal1p_e		No	0	0	0
EX_cyan_e		No	0	0	0
EX_tyrp_e		No	0	0	0
EX_uacgam_e		No	0	0	0
EX_udpacgal_e		No	0	0	0
EX_udpg_e		No	0	0	0
EX_udpgal_e		No	0	0	0
EX_udpglcur_e		No	0	0	0
EX_14glucan_e		No	0	0	0
EX_pser__L_e		No	0	0	0
EX_aso3_e		No	0	0	0
EX_tcynt_e		No	0	0	0
EX_fe3dhbzs_e		No	0	0	0
PPPGO	ECD_03741	No	0	0	0
EX_feoxam_un_e		No	0	0	0
EX_g3pc_e		No	0	0	0
EX_g3pg_e		No	0	0	0
EX_g3pi_e		No	0	0	0
EX_g3ps_e		No	0	0	0
EX_peamn_e		No	0	0	0
EX_34dhpac_e		No	0	0	0
DAMPtex	ECD_01348 or ECD_00238 or ECD_00933 or ECD_02142	No	0	0	0
DCMPtex	ECD_01348 or ECD_00238 or ECD_00933 or ECD_02142	No	0	0	0
DGMPtex	ECD_01348 or ECD_00238 or ECD_00933 or ECD_02142	No	0	0	0
DTMPtex	ECD_01348 or ECD_00238 or ECD_00933 or ECD_02142	No	0	0	0
GMPtex	ECD_00933 or ECD_02142 or ECD_00238 or ECD_01348	No	0	0	0
IMPtex	ECD_01348 or ECD_00238 or ECD_00933 or ECD_02142	No	0	0	0
UMPtex	ECD_02142 or ECD_00933 or ECD_01348 or ECD_00238	No	0	0	0
G1Ptex	ECD_01348 or ECD_00238 or ECD_00933 or ECD_02142	No	0	0	0
ADNK1	ECD_00425	No	0.0219648	0.0212437	0
CUt3	ECD_00534 and ECD_00533 and ECD_00535 and ECD_00536	No	0	0	0
ZN2t3pp	ECD_03800 or ECD_00705	No	0	0	0
SKMtex	ECD_01348 or ECD_00238 or ECD_00933 or ECD_02142	No	0	0	0
MNt2pp	ECD_02301	No	0	0	0
MNtex	ECD_01348 or ECD_00238 or ECD_00933 or ECD_02142	No	0.000566957	0.000548344	0
GAL1Ptex	ECD_01348 or ECD_00238 or ECD_00933 or ECD_02142	No	0	0	0
O2Stex	ECD_00238 or ECD_01348 or ECD_02142 or ECD_00933	No	0	0	0
HEPK1	ECD_03487	No	0	0	0
HEPT3	ECD_03489	No	0	0	0
ALDD3y	ECD_04135 or ECD_03443 or ECD_02884	No	0	0	0
R5PP	ECD_02218 or ECD_02545 or ECD_00789 or ECD_00632 or ECD_03580	No	0	0	0
EX_xmp_e		No	0	0	0
EX_damp_e		No	0	0	0
CYSSADS	ECD_02661 or ECD_01649	No	0	0	0
EX_dimp_e		No	0	0	0
CPPPGO2	ECD_03752	No	0	0	0
EX_isetac_e		No	0	0	0
AGM3PH	ECD_01103	No	0	0	0
HOMt2pp	ECD_00780 or ECD_03703	No	0	0	0
HOMtex	ECD_01348 or ECD_00238 or ECD_00933 or ECD_02142	No	0	0	0
SO2tex	ECD_01348 or ECD_00238 or ECD_00933 or ECD_02142	No	0	0	0
SO2tpp	s0001	No	0	0	0
LDH_D2	ECD_02063	No	0	0	0
SHCHF	ECD_03219	No	0.000183132	0.00017712	0
SUCBZL	ECD_02187	No	0	0	0
CYStpp	ECD_02472 or ECD_01492	No	0	0	0
ACSERtpp	ECD_02472 or ECD_01492	No	0	0	0
ACSERtex	ECD_00238 or ECD_01348 or ECD_02142 or ECD_00933	No	0	0	0
LALDO3		No	0	0	0
NTP10	ECD_04031 or ECD_04270	No	0	0	0
PRAIS	ECD_02391	No	0.367235	0.355179	0
GPDDA4	ECD_03298	No	0	0	0
LPLIPAL2E140	ECD_03704	No	0	0	0
LPLIPAL2E180	ECD_03704	No	0	0	0
LPLIPAL2G161	ECD_03704	No	0	0	0
LPLIPAL2G181	ECD_03704	No	0	0	0
2AGPE120tipp	ECD_02683	No	0	0	0
AACPS6	ECD_01090 and ECD_02684	No	0	0	0
QMO2	ECD_02901	No	0	0	0
LPLIPAL2E141	ECD_03704	No	0	0	0
LPLIPAL2E161	ECD_03704	No	0	0	0
LPLIPAL2E181	ECD_03704	No	0	0	0
LPLIPAL2G180	ECD_03704	No	0	0	0
LPLIPAL2G141	ECD_03704	No	0	0	0
2AGPA120tipp	ECD_02683	No	0	0	0
2AGPG180tipp	ECD_02683	No	0	0	0
IPDDI	ECD_02721	No	0	0	0
2AGPGAT180	ECD_02684	No	0	0	0
2AGPGAT181	ECD_02684	No	0	0	0
LPLIPAL2ATG120	ECD_03704	No	0	0	0
PLIPA1E140pp	ECD_03700	No	0	0	0
PLIPA1E160pp	ECD_03700	No	0	0	0
PLIPA1E161pp	ECD_03700	No	0	0	0
AACPS8	ECD_01090 and ECD_02684	No	0	0	0
AACPS9	ECD_01090 and ECD_02684	No	0	0	0
2AGPEAT160	ECD_02684	No	0	0	0
G1PPpp	ECD_01005 or ECD_00330	No	0	0	0
GALCTND	ECD_03575	No	0	0	0
GCALDD	ECD_01370	No	0	0	0
HISTP	ECD_01924	No	0.0776845	0.0751341	0
LDH_D	ECD_01352	No	0	0	0
AMALT4	ECD_03268	No	0	0	0
NTD11	ECD_02594 or ECD_03251	No	0	0	0
ORNDC	ECD_02795 or ECD_00649	No	0	0	0
UPP3MT	ECD_03219	No	0.000183132	0.00017712	0
ALAALAtex	ECD_01348 or ECD_00238 or ECD_00933 or ECD_02142	No	0	0	0
FACOAL181t2pp	ECD_01775 or ECD_01670	No	0	0	0
EAR141y	ECD_01265	No	0	0	0
DASYN160	ECD_00173	No	0.0523272	0.0506093	0
DASYN161	ECD_00173	No	0.0616751	0.0596503	0
DASYN181	ECD_00173	No	0	0	0
CDAPPA161	ECD_03803	No	0	0	0
PGSA180	ECD_01877	No	0	0	0
2AGPGAT141	ECD_02684	No	0	0	0
FACOAE180	ECD_00404	No	0	0	0
FACOAE100	ECD_00404	No	0	0	0
FACOAE80	ECD_00404	No	0	0	0
FACOAE60	ECD_00404	No	0	0	0
PLIPA1E120pp	ECD_03700	No	0	0	0
MALtex	ECD_01348 or ECD_00238 or ECD_00933 or ECD_02142	No	0	0	0
NO3tex	ECD_00933 or ECD_01348 or ECD_00238 or ECD_02142	No	0	0	0
CFAS160G	ECD_01632	No	0	0	0
URAt2pp	ECD_02389 or ECD_01009	No	0	0	0
FACOAE141	ECD_00404	No	0	0	0
TTDCEAtexi	ECD_02268	No	0	0	0
HDCEAtexi	ECD_02268	No	0	0	0
2AGPEAT180	ECD_02684	No	0	0	0
2AGPEAT181	ECD_02684	No	0	0	0
PLIPA1E181pp	ECD_03700	No	0	0	0
PLIPA1G180pp	ECD_03700	No	0	0	0
PLIPA1G181pp	ECD_03700	No	0	0	0
ALAALAabcpp	( ECD_03391 and ECD_03393 and ECD_03395 and ECD_03394 and ECD_03392 ) or ( ECD_01443 and ECD_01444 and ECD_01445 and ECD_01441 and ECD_01442 )	No	0	0	0
2AGPGAT161	ECD_02684	No	0	0	0
AMPTASEPG	ECD_04126 or ECD_02415 or ECD_00936 or ECD_00232	No	0	0	0
PROGLYabcpp	ECD_03392 and ECD_03393 and ECD_03395 and ECD_03391 and ECD_03394	No	0	0	0
GTHRDabcpp	ECD_00796 and ECD_00798 and ECD_00797 and ECD_00799	No	0	0	0
2AGPG140tipp	ECD_02683	No	0	0	0
2AGPG160tipp	ECD_02683	No	0	0	0
2AGPG141tipp	ECD_02683	No	0	0	0
2AGPG161tipp	ECD_02683	No	0	0	0
2AGPG181tipp	ECD_02683	No	0	0	0
2AGPEAT140	ECD_02684	No	0	0	0
2AGPEAT120	ECD_02684	No	0	0	0
2AGPEAT161	ECD_02684	No	0	0	0
2AGPEAT141	ECD_02684	No	0	0	0
2AGPGAT160	ECD_02684	No	0	0	0
LPLIPAL2ATG140	ECD_03704	No	0	0	0
LPLIPAL2ATG141	ECD_03704	No	0	0	0
LPLIPAL2ATG160	ECD_03704	No	0	0	0
LPLIPAL2ATG180	ECD_03704	No	0	0	0
LPLIPAL2ATG161	ECD_03704	No	0	0	0
LPLIPAL2ATG181	ECD_03704	No	0	0	0
CLPNS180pp	ECD_01223 or ECD_00756	No	0	0	0
CLPNS181pp	ECD_01223 or ECD_00756	No	0	0	0
PG161abcpp	ECD_00918	No	0	0	0
PGP120abcpp	ECD_00918	No	0	0	0
PGP161abcpp	ECD_00918	No	0	0	0
PGP181abcpp	ECD_00918	No	0	0	0
PA120abcpp	ECD_00918	No	0	0	0
PLIPA1G120pp	ECD_03700	No	0	0	0
CLPNS120pp	ECD_00756 or ECD_01223	No	0	0	0
ALPATE160pp	ECD_01646 and ECD_00625	No	0	0	0
ALPATG160pp	ECD_01646 and ECD_00625	No	0	0	0
2AGPGAT120	ECD_02684	No	0	0	0
LPLIPAL2ATE120	ECD_03704	No	0	0	0
LPLIPAL2ATE140	ECD_03704	No	0	0	0
LPLIPAL2ATE160	ECD_03704	No	0	0	0
LPLIPAL2ATE180	ECD_03704	No	0	0	0
LPLIPAL2ATE141	ECD_03704	No	0	0	0
LPLIPAL2ATE161	ECD_03704	No	0	0	0
LPLIPAL2ATE181	ECD_03704	No	0	0	0
FACOAL141t2pp	ECD_01670 or ECD_01775	No	0	0	0
FACOAL161t2pp	ECD_01775 or ECD_01670	No	0	0	0
PA160abcpp	ECD_00918	No	0	0	0
PA181abcpp	ECD_00918	No	0	0	0
12DGR141tipp		No	0	0	0
PGPP140pp	ECD_00366 or ECD_01255	No	0	0	0
PGPP141pp	ECD_00366 or ECD_01255	No	0	0	0
PGPP160pp	ECD_00366 or ECD_01255	No	0	0	0
PGPP180pp	ECD_00366 or ECD_01255	No	0	0	0
CLPNH141pp		No	0	0	0
CLPNH160pp		No	0	0	0
CLPNH161pp		No	0	0	0
CLPNH181pp		No	0	0	0
PLIPA1E180pp	ECD_03700	No	0	0	0
PLIPA1G140pp	ECD_03700	No	0	0	0
PLIPA1G161pp	ECD_03700	No	0	0	0
CLPNS160pp	ECD_00756 or ECD_01223	No	0	0	0
CLPNS161pp	ECD_01223 or ECD_00756	No	0	0	0
PG160abcpp	ECD_00918	No	0	0	0
PGP140abcpp	ECD_00918	No	0	0	0
PAPA120pp	ECD_01255	No	0	0	0
PAPA140pp	ECD_01255	No	0	0	0
PAPA141pp	ECD_01255	No	0	0	0
PAPA160pp	ECD_01255	No	0	0	0
PAPA161pp	ECD_01255	No	0	0	0
FE3HOXUtex		No	0	0	0
ACGAM1PPpp		No	0	0	0
EX_dgmp_e		No	0	0	0
GAMptspp	ECD_01787 and ECD_02316 and ECD_02315 and ECD_01789 and ECD_01788	No	0	0	0
GSNt2pp	ECD_02794	No	0	0	0
EX_4hoxpacd_e		No	0	0	0
GSNtex	ECD_01348 or ECD_00238 or ECD_00933 or ECD_02142	No	0	0	0
FORtex	ECD_01348 or ECD_00238 or ECD_00933 or ECD_02142	No	-0.00201445	-0.00194832	0
D_LACt2pp	ECD_03461 or ECD_02843	No	0	0	0
RIBtex	ECD_01348 or ECD_00238 or ECD_00933 or ECD_02142	No	0	0	0
FLVRx	ECD_03735	No	0	0	0
THMtex	ECD_01348 or ECD_00238 or ECD_00933 or ECD_02142	No	0	0	0
XYLUtex	ECD_01348 or ECD_00238 or ECD_00933 or ECD_02142	No	0	0	0
EX_manglyc_e		No	0	0	0
ALLtex	ECD_01348 or ECD_00933 or ECD_00238 or ECD_02142	No	0	0	0
GGPTRCO	ECD_01278	No	0	0	0
EX_metsox_R__L_e		No	0	0	0
34dhpactex	ECD_01348 or ECD_00238 or ECD_00933 or ECD_02142	No	0	0	0
MALTHXtexi	ECD_03908	No	0	0	0
12PPDStpp		No	0	0	0
HYD1pp	( ECD_02872 and ECD_02870 and ECD_02873 and ECD_02871 ) or ( ECD_00977 and ECD_00976 and ECD_00975 ) or ( ECD_02571 and ECD_02574 and ECD_02572 and ECD_02573 and ECD_02570 and ECD_02569 )	No	0	0	0
EX_cl_e		No	-0.00426819	-0.00412806	0
FE3DHBZStonex	( ECD_02880 and ECD_01226 and ECD_02879 and ECD_00772 ) or ( ECD_02880 and ECD_01226 and ECD_02879 and ECD_02084 )	No	0	0	0
AACTOOR		No	0	0	0
H2tpp	s0001	No	0	0	0
23DAPPAtex	ECD_01348 or ECD_00238 or ECD_00933 or ECD_02142	No	0	0	0
ECAP3pp	ECD_03663 and ECD_03672	No	0	0	0
FEOXAMtonex	ECD_00149 and ECD_02880 and ECD_01226 and ECD_02879	No	0	0	0
[truncated: 704 more rows]
