# Supplementary material for: Metabolic network reconstruction and phenome analysis of the industrial microbe, Escherichia coli BL21(DE3)
Source: PLoS One. 2018 Sep 21;13(9):e0204375. doi: 10.1371/journal.pone.0204375 (PMC6150544; doi:10.1371/journal.pone.0204375)
Supplement: S10 Table — (XLSX) [file pone.0204375.s016.xlsx]

## Sheet: Sheet1
S10 Table. Metabolic reactions of iECD_1391 that are not included in iHK1487
Gene	Metabolic reaction	Gene annotation in BL21(DE3)
btuB (ECD_03851)	CBItonex, CBL1tonex, ADOCBLtonex	Frameshifted
gltL (ECD_00618)	ASPabcpp, GLUabcpp	Interrupted by IS150
caiB (ECD_00042)	CRNBTCT, CRNCBCT	Frameshifted
fucA (ECD_02645)	FCLPA	Interrupted by IS1
hyfC (ECD_02375)	FHL	Frameshifted
galM (ECD_00709)	GALM2pp	Frameshifted
mglB (ECD_02079)	GLCabcpp	Internal deletion
rbsD (ECD_03634)	RIBabcpp	Interrupted by IS150
xylG (ECD_03419)	XYLabcpp	Frameshifted
waaT (ECD_03483)	GALR1TRB1, GALR1TRA1	Interrupted by IS1
wzzB (ECD_01929)	O6AP1pp, O6AP2pp, O6AP3pp	E. coli BL21(DE3) has O7 antigen, and thus, these reactions were modified to O7AP1pp, O7AP2pp, and O7AP3pp, respectively, in iHK1487.
hyuA (ECD_02706)	DHPM2, DHPM1	The hyuA does not encode dihydropyrimidinase, and thus, these reactions are not included in iHK1487.
ycjM (ECD_01286)	SUCP	The annotation of ycjM has insufficient information for the enzyme reaction, and thus, this reaction is not included in iHK1487.
