# Supplementary material for: Metabolic network reconstruction and phenome analysis of the industrial microbe, Escherichia coli BL21(DE3)
Source: PLoS One. 2018 Sep 21;13(9):e0204375. doi: 10.1371/journal.pone.0204375 (PMC6150544; doi:10.1371/journal.pone.0204375)
Supplement: S1 File — (XML) [file pone.0204375.s017.xml]

<?xml version='1.0' encoding='UTF-8'?>
<sbml xmlns:fbc="http://www.sbml.org/sbml/level3/version1/fbc/version2" level="3" sboTerm="SBO:0000624" version="1" xmlns="http://www.sbml.org/sbml/level3/version1/core" fbc:required="false">
  <model fbc:strict="true" id="iHK1487" name="Escherichia coli str. B substr. BL21(DE3)">
    <listOfUnitDefinitions>
      <unitDefinition id="mmol_per_gDW_per_hr">
        <listOfUnits>
          <unit exponent="1" kind="mole" multiplier="1" scale="-3"/>
          <unit exponent="-1" kind="gram" multiplier="1" scale="0"/>
          <unit exponent="-1" kind="second" multiplier="3600" scale="0"/>
        </listOfUnits>
      </unitDefinition>
    </listOfUnitDefinitions>
    <fbc:listOfObjectives fbc:activeObjective="obj">
      <fbc:objective fbc:id="obj" fbc:type="maximize">
        <fbc:listOfFluxObjectives>
          <fbc:fluxObjective fbc:reaction="R_BIOMASS_Ec_iHK1487_core" fbc:coefficient="1"/>
        </fbc:listOfFluxObjectives>
      </fbc:objective>
    </fbc:listOfObjectives>
    <listOfParameters>
      <parameter constant="true" id="cobra_default_lb" sboTerm="SBO:0000626" units="mmol_per_gDW_per_hr" value="-1000"/>
      <parameter constant="true" id="cobra_default_ub" sboTerm="SBO:0000626" units="mmol_per_gDW_per_hr" value="1000"/>
      <parameter constant="true" id="cobra_0_bound" sboTerm="SBO:0000626" units="mmol_per_gDW_per_hr" value="0"/>
      <parameter constant="true" id="R_EX_glc__D_e_lower_bound" sboTerm="SBO:0000625" units="mmol_per_gDW_per_hr" value="-10"/>
      <parameter constant="true" id="R_ATPM_lower_bound" sboTerm="SBO:0000625" units="mmol_per_gDW_per_hr" value="5.17"/>
      <parameter constant="true" id="R_EX_o2_e_lower_bound" sboTerm="SBO:0000625" units="mmol_per_gDW_per_hr" value="-18.5"/>
    </listOfParameters>
    <listOfCompartments>
      <compartment constant="true" id="p" name="periplasm"/>
      <compartment constant="true" id="e" name="extracellular space"/>
      <compartment constant="true" id="c" name="cytosol"/>
    </listOfCompartments>
    <listOfSpecies>
      <species boundaryCondition="false" constant="false" hasOnlySubstanceUnits="false" id="M_2pg_c" name="D-Glycerate 2-phosphate" metaid="M_2pg_c" compartment="c" fbc:charge="-3" fbc:chemicalFormula="C3H4O7P">
        <sbml:annotation xmlns:sbml="http://www.sbml.org/sbml/level3/version1/core">
          <rdf:RDF xmlns:rdf="http://www.w3.org/1999/02/22-rdf-syntax-ns#">
            <rdf:Description rdf:about="#M_2pg_c">
              <bqbiol:is xmlns:bqbiol="http://biomodels.net/biology-qualifiers/">
                <rdf:Bag>
                  <rdf:li rdf:resource="http://identifiers.org/bigg.metabolite/2pg"/>
                  <rdf:li rdf:resource="http://identifiers.org/biocyc/META:2-PG"/>
                  <rdf:li rdf:resource="http://identifiers.org/chebi/CHEBI:11651"/>
                  <rdf:li rdf:resource="http://identifiers.org/chebi/CHEBI:1267"/>
                  <rdf:li rdf:resource="http://identifiers.org/chebi/CHEBI:12986"/>
                  <rdf:li rdf:resource="http://identifiers.org/chebi/CHEBI:17835"/>
                  <rdf:li rdf:resource="http://identifiers.org/chebi/CHEBI:21028"/>
                  <rdf:li rdf:resource="http://identifiers.org/chebi/CHEBI:24344"/>
                  <rdf:li rdf:resource="http://identifiers.org/chebi/CHEBI:39868"/>
                  <rdf:li rdf:resource="http://identifiers.org/chebi/CHEBI:58289"/>
                  <rdf:li rdf:resource="http://identifiers.org/chebi/CHEBI:88350"/>
                  <rdf:li rdf:resource="http://identifiers.org/hmdb/HMDB03391"/>
                  <rdf:li rdf:resource="http://identifiers.org/hmdb/HMDB62707"/>
                  <rdf:li rdf:resource="http://identifiers.org/kegg.compound/C00631"/>
                  <rdf:li rdf:resource="http://identifiers.org/metanetx.chemical/MNXM275"/>
                  <rdf:li rdf:resource="http://identifiers.org/seed.compound/cpd00482"/>
                </rdf:Bag>
              </bqbiol:is>
            </rdf:Description>
          </rdf:RDF>
        </sbml:annotation>
      </species>
      <species boundaryCondition="false" constant="false" hasOnlySubstanceUnits="false" id="M_13dpg_c" name="3-Phospho-D-glyceroyl phosphate" metaid="M_13dpg_c" compartment="c" fbc:charge="-4" fbc:chemicalFormula="C3H4O10P2">
        <sbml:annotation xmlns:sbml="http://www.sbml.org/sbml/level3/version1/core">
          <rdf:RDF xmlns:rdf="http://www.w3.org/1999/02/22-rdf-syntax-ns#">
            <rdf:Description rdf:about="#M_13dpg_c">
              <bqbiol:is xmlns:bqbiol="http://biomodels.net/biology-qualifiers/">
                <rdf:Bag>
                  <rdf:li rdf:resource="http://identifiers.org/bigg.metabolite/13dpg"/>
                  <rdf:li rdf:resource="http://identifiers.org/biocyc/META:DPG"/>
                  <rdf:li rdf:resource="http://identifiers.org/chebi/CHEBI:11881"/>
                  <rdf:li rdf:resource="http://identifiers.org/chebi/CHEBI:16001"/>
                  <rdf:li rdf:resource="http://identifiers.org/chebi/CHEBI:1658"/>
                  <rdf:li rdf:resource="http://identifiers.org/chebi/CHEBI:20189"/>
                  <rdf:li rdf:resource="http://identifiers.org/chebi/CHEBI:57604"/>
                  <rdf:li rdf:resource="http://identifiers.org/hmdb/HMDB62758"/>
                  <rdf:li rdf:resource="http://identifiers.org/kegg.compound/C00236"/>
                  <rdf:li rdf:resource="http://identifiers.org/metanetx.chemical/MNXM261"/>
                  <rdf:li rdf:resource="http://identifiers.org/seed.compound/cpd00203"/>
                </rdf:Bag>
              </bqbiol:is>
            </rdf:Description>
          </rdf:RDF>
        </sbml:annotation>
      </species>
      <species boundaryCondition="false" constant="false" hasOnlySubstanceUnits="false" id="M_prbamp_c" name="1-(5-Phosphoribosyl)-AMP" metaid="M_prbamp_c" compartment="c" fbc:charge="-4" fbc:chemicalFormula="C15H19N5O14P2">
        <sbml:annotation xmlns:sbml="http://www.sbml.org/sbml/level3/version1/core">
          <rdf:RDF xmlns:rdf="http://www.w3.org/1999/02/22-rdf-syntax-ns#">
            <rdf:Description rdf:about="#M_prbamp_c">
              <bqbiol:is xmlns:bqbiol="http://biomodels.net/biology-qualifiers/">
                <rdf:Bag>
                  <rdf:li rdf:resource="http://identifiers.org/bigg.metabolite/prbamp"/>
                  <rdf:li rdf:resource="http://identifiers.org/biocyc/META:PHOSPHORIBOSYL-AMP"/>
                  <rdf:li rdf:resource="http://identifiers.org/chebi/CHEBI:11195"/>
                  <rdf:li rdf:resource="http://identifiers.org/chebi/CHEBI:18374"/>
                  <rdf:li rdf:resource="http://identifiers.org/chebi/CHEBI:20628"/>
                  <rdf:li rdf:resource="http://identifiers.org/chebi/CHEBI:37522"/>
                  <rdf:li rdf:resource="http://identifiers.org/chebi/CHEBI:59457"/>
                  <rdf:li rdf:resource="http://identifiers.org/chebi/CHEBI:7354"/>
                  <rdf:li rdf:resource="http://identifiers.org/chebi/CHEBI:8166"/>
                  <rdf:li rdf:resource="http://identifiers.org/hmdb/HMDB12276"/>
                  <rdf:li rdf:resource="http://identifiers.org/kegg.compound/C02741"/>
                  <rdf:li rdf:resource="http://identifiers.org/metanetx.chemical/MNXM1515"/>
                  <rdf:li rdf:resource="http://identifiers.org/seed.compound/cpd01777"/>
                </rdf:Bag>
              </bqbiol:is>
            </rdf:Description>
          </rdf:RDF>
        </sbml:annotation>
      </species>
      <species boundaryCondition="false" constant="false" hasOnlySubstanceUnits="false" id="M_grdp_c" name="Geranyl diphosphate" metaid="M_grdp_c" compartment="c" fbc:charge="-3" fbc:chemicalFormula="C10H17O7P2">
        <sbml:annotation xmlns:sbml="http://www.sbml.org/sbml/level3/version1/core">
          <rdf:RDF xmlns:rdf="http://www.w3.org/1999/02/22-rdf-syntax-ns#">
            <rdf:Description rdf:about="#M_grdp_c">
              <bqbiol:is xmlns:bqbiol="http://biomodels.net/biology-qualifiers/">
                <rdf:Bag>
                  <rdf:li rdf:resource="http://identifiers.org/bigg.metabolite/grdp"/>
                  <rdf:li rdf:resource="http://identifiers.org/biocyc/META:GERANYL-PP"/>
                  <rdf:li rdf:resource="http://identifiers.org/chebi/CHEBI:14299"/>
                  <rdf:li rdf:resource="http://identifiers.org/chebi/CHEBI:17211"/>
                  <rdf:li rdf:resource="http://identifiers.org/chebi/CHEBI:24223"/>
                  <rdf:li rdf:resource="http://identifiers.org/chebi/CHEBI:42877"/>
                  <rdf:li rdf:resource="http://identifiers.org/chebi/CHEBI:5332"/>
                  <rdf:li rdf:resource="http://identifiers.org/chebi/CHEBI:58057"/>
                  <rdf:li rdf:resource="http://identifiers.org/kegg.compound/C00341"/>
                  <rdf:li rdf:resource="http://identifiers.org/lipidmaps/LMPR0102010001"/>
                  <rdf:li rdf:resource="http://identifiers.org/metanetx.chemical/MNXM100"/>
                  <rdf:li rdf:resource="http://identifiers.org/seed.compound/cpd00283"/>
                  <rdf:li rdf:resource="http://identifiers.org/seed.compound/cpd03476"/>
                </rdf:Bag>
              </bqbiol:is>
            </rdf:Description>
          </rdf:RDF>
        </sbml:annotation>
      </species>
      <species boundaryCondition="false" constant="false" hasOnlySubstanceUnits="false" id="M_dms_e" name="Dimethyl sulfide" metaid="M_dms_e" compartment="e" fbc:charge="0" fbc:chemicalFormula="C2H6S">
        <sbml:annotation xmlns:sbml="http://www.sbml.org/sbml/level3/version1/core">
          <rdf:RDF xmlns:rdf="http://www.w3.org/1999/02/22-rdf-syntax-ns#">
            <rdf:Description rdf:about="#M_dms_e">
              <bqbiol:is xmlns:bqbiol="http://biomodels.net/biology-qualifiers/">
                <rdf:Bag>
                  <rdf:li rdf:resource="http://identifiers.org/bigg.metabolite/dms"/>
                  <rdf:li rdf:resource="http://identifiers.org/biocyc/META:CPD-7670"/>
                  <rdf:li rdf:resource="http://identifiers.org/chebi/CHEBI:14168"/>
                  <rdf:li rdf:resource="http://identifiers.org/chebi/CHEBI:14175"/>
                  <rdf:li rdf:resource="http://identifiers.org/chebi/CHEBI:17437"/>
                  <rdf:li rdf:resource="http://identifiers.org/chebi/CHEBI:23800"/>
                  <rdf:li rdf:resource="http://identifiers.org/chebi/CHEBI:44169"/>
                  <rdf:li rdf:resource="http://identifiers.org/chebi/CHEBI:4611"/>
                  <rdf:li rdf:resource="http://identifiers.org/hmdb/HMDB02303"/>
                  <rdf:li rdf:resource="http://identifiers.org/kegg.compound/C00580"/>
                  <rdf:li rdf:resource="http://identifiers.org/metanetx.chemical/MNXM444"/>
                  <rdf:li rdf:resource="http://identifiers.org/seed.compound/cpd00450"/>
                </rdf:Bag>
              </bqbiol:is>
            </rdf:Description>
          </rdf:RDF>
        </sbml:annotation>
      </species>
      <species boundaryCondition="false" constant="false" hasOnlySubstanceUnits="false" id="M_fpram_c" name="2-(Formamido)-N1-(5-phospho-D-ribosyl)acetamidine" metaid="M_fpram_c" compartment="c" fbc:charge="-1" fbc:chemicalFormula="C8H15N3O8P">
        <sbml:annotation xmlns:sbml="http://www.sbml.org/sbml/level3/version1/core">
          <rdf:RDF xmlns:rdf="http://www.w3.org/1999/02/22-rdf-syntax-ns#">
            <rdf:Description rdf:about="#M_fpram_c">
              <bqbiol:is xmlns:bqbiol="http://biomodels.net/biology-qualifiers/">
                <rdf:Bag>
                  <rdf:li rdf:resource="http://identifiers.org/bigg.metabolite/fpram"/>
                  <rdf:li rdf:resource="http://identifiers.org/chebi/CHEBI:11474"/>
                  <rdf:li rdf:resource="http://identifiers.org/chebi/CHEBI:18413"/>
                  <rdf:li rdf:resource="http://identifiers.org/chebi/CHEBI:58478"/>
                  <rdf:li rdf:resource="http://identifiers.org/chebi/CHEBI:971"/>
                  <rdf:li rdf:resource="http://identifiers.org/hmdb/HMDB06211"/>
                  <rdf:li rdf:resource="http://identifiers.org/metanetx.chemical/MNXM568"/>
                </rdf:Bag>
              </bqbiol:is>
            </rdf:Description>
          </rdf:RDF>
        </sbml:annotation>
      </species>
      <species boundaryCondition="false" constant="false" hasOnlySubstanceUnits="false" id="M_dcyt_p" name="Deoxycytidine" metaid="M_dcyt_p" compartment="p" fbc:charge="0" fbc:chemicalFormula="C9H13N3O4">
        <sbml:annotation xmlns:sbml="http://www.sbml.org/sbml/level3/version1/core">
          <rdf:RDF xmlns:rdf="http://www.w3.org/1999/02/22-rdf-syntax-ns#">
            <rdf:Description rdf:about="#M_dcyt_p">
              <bqbiol:is xmlns:bqbiol="http://biomodels.net/biology-qualifiers/">
                <rdf:Bag>
                  <rdf:li rdf:resource="http://identifiers.org/bigg.metabolite/dcyt"/>
                  <rdf:li rdf:resource="http://identifiers.org/biocyc/META:DEOXYCYTIDINE"/>
                  <rdf:li rdf:resource="http://identifiers.org/chebi/CHEBI:15698"/>
                  <rdf:li rdf:resource="http://identifiers.org/chebi/CHEBI:19240"/>
                  <rdf:li rdf:resource="http://identifiers.org/chebi/CHEBI:41417"/>
                  <rdf:li rdf:resource="http://identifiers.org/chebi/CHEBI:41430"/>
                  <rdf:li rdf:resource="http://identifiers.org/chebi/CHEBI:41434"/>
                  <rdf:li rdf:resource="http://identifiers.org/chebi/CHEBI:41806"/>
                  <rdf:li rdf:resource="http://identifiers.org/chebi/CHEBI:4407"/>
                  <rdf:li rdf:resource="http://identifiers.org/hmdb/HMDB00014"/>
                  <rdf:li rdf:resource="http://identifiers.org/kegg.compound/C00881"/>
                  <rdf:li rdf:resource="http://identifiers.org/metanetx.chemical/MNXM704"/>
                  <rdf:li rdf:resource="http://identifiers.org/seed.compound/cpd00654"/>
                </rdf:Bag>
              </bqbiol:is>
            </rdf:Description>
          </rdf:RDF>
        </sbml:annotation>
      </species>
      <species boundaryCondition="false" constant="false" hasOnlySubstanceUnits="false" id="M_fum_p" name="Fumarate" metaid="M_fum_p" compartment="p" fbc:charge="-2" fbc:chemicalFormula="C4H2O4">
        <sbml:annotation xmlns:sbml="http://www.sbml.org/sbml/level3/version1/core">
          <rdf:RDF xmlns:rdf="http://www.w3.org/1999/02/22-rdf-syntax-ns#">
            <rdf:Description rdf:about="#M_fum_p">
              <bqbiol:is xmlns:bqbiol="http://biomodels.net/biology-qualifiers/">
                <rdf:Bag>
                  <rdf:li rdf:resource="http://identifiers.org/bigg.metabolite/fum"/>
                  <rdf:li rdf:resource="http://identifiers.org/biocyc/META:FUM"/>
                  <rdf:li rdf:resource="http://identifiers.org/chebi/CHEBI:14284"/>
                  <rdf:li rdf:resource="http://identifiers.org/chebi/CHEBI:18012"/>
                  <rdf:li rdf:resource="http://identifiers.org/chebi/CHEBI:22956"/>
                  <rdf:li rdf:resource="http://identifiers.org/chebi/CHEBI:22957"/>
                  <rdf:li rdf:resource="http://identifiers.org/chebi/CHEBI:22958"/>
                  <rdf:li rdf:resource="http://identifiers.org/chebi/CHEBI:24122"/>
                  <rdf:li rdf:resource="http://identifiers.org/chebi/CHEBI:24124"/>
                  <rdf:li rdf:resource="http://identifiers.org/chebi/CHEBI:29806"/>
                  <rdf:li rdf:resource="http://identifiers.org/chebi/CHEBI:36180"/>
                  <rdf:li rdf:resource="http://identifiers.org/chebi/CHEBI:37154"/>
                  <rdf:li rdf:resource="http://identifiers.org/chebi/CHEBI:37155"/>
                  <rdf:li rdf:resource="http://identifiers.org/chebi/CHEBI:42511"/>
                  <rdf:li rdf:resource="http://identifiers.org/chebi/CHEBI:42743"/>
                  <rdf:li rdf:resource="http://identifiers.org/chebi/CHEBI:5190"/>
                  <rdf:li rdf:resource="http://identifiers.org/hmdb/HMDB00134"/>
                  <rdf:li rdf:resource="http://identifiers.org/kegg.compound/C00122"/>
                  <rdf:li rdf:resource="http://identifiers.org/kegg.drug/D02308"/>
                  <rdf:li rdf:resource="http://identifiers.org/metanetx.chemical/MNXM93"/>
                  <rdf:li rdf:resource="http://identifiers.org/seed.compound/cpd00106"/>
                </rdf:Bag>
              </bqbiol:is>
            </rdf:Description>
          </rdf:RDF>
        </sbml:annotation>
      </species>
      <species boundaryCondition="false" constant="false" hasOnlySubstanceUnits="false" id="M_tyr__L_p" name="L-Tyrosine" metaid="M_tyr__L_p" compartment="p" fbc:charge="0" fbc:chemicalFormula="C9H11NO3">
        <sbml:annotation xmlns:sbml="http://www.sbml.org/sbml/level3/version1/core">
          <rdf:RDF xmlns:rdf="http://www.w3.org/1999/02/22-rdf-syntax-ns#">
            <rdf:Description rdf:about="#M_tyr__L_p">
              <bqbiol:is xmlns:bqbiol="http://biomodels.net/biology-qualifiers/">
                <rdf:Bag>
                  <rdf:li rdf:resource="http://identifiers.org/bigg.metabolite/tyr__L"/>
                  <rdf:li rdf:resource="http://identifiers.org/biocyc/META:TYR"/>
                  <rdf:li rdf:resource="http://identifiers.org/chebi/CHEBI:13181"/>
                  <rdf:li rdf:resource="http://identifiers.org/chebi/CHEBI:15277"/>
                  <rdf:li rdf:resource="http://identifiers.org/chebi/CHEBI:17895"/>
                  <rdf:li rdf:resource="http://identifiers.org/chebi/CHEBI:18186"/>
                  <rdf:li rdf:resource="http://identifiers.org/chebi/CHEBI:21411"/>
                  <rdf:li rdf:resource="http://identifiers.org/chebi/CHEBI:27176"/>
                  <rdf:li rdf:resource="http://identifiers.org/chebi/CHEBI:32760"/>
                  <rdf:li rdf:resource="http://identifiers.org/chebi/CHEBI:32761"/>
                  <rdf:li rdf:resource="http://identifiers.org/chebi/CHEBI:32762"/>
                  <rdf:li rdf:resource="http://identifiers.org/chebi/CHEBI:32784"/>
                  <rdf:li rdf:resource="http://identifiers.org/chebi/CHEBI:32785"/>
                  <rdf:li rdf:resource="http://identifiers.org/chebi/CHEBI:32786"/>
                  <rdf:li rdf:resource="http://identifiers.org/chebi/CHEBI:46070"/>
                  <rdf:li rdf:resource="http://identifiers.org/chebi/CHEBI:46161"/>
                  <rdf:li rdf:resource="http://identifiers.org/chebi/CHEBI:58315"/>
                  <rdf:li rdf:resource="http://identifiers.org/chebi/CHEBI:6313"/>
                  <rdf:li rdf:resource="http://identifiers.org/chebi/CHEBI:9800"/>
                  <rdf:li rdf:resource="http://identifiers.org/hmdb/HMDB00158"/>
                  <rdf:li rdf:resource="http://identifiers.org/hmdb/HMDB00647"/>
                  <rdf:li rdf:resource="http://identifiers.org/kegg.compound/C00082"/>
                  <rdf:li rdf:resource="http://identifiers.org/kegg.compound/C01536"/>
                  <rdf:li rdf:resource="http://identifiers.org/kegg.drug/D00022"/>
                  <rdf:li rdf:resource="http://identifiers.org/metanetx.chemical/MNXM76"/>
                  <rdf:li rdf:resource="http://identifiers.org/seed.compound/cpd00069"/>
                  <rdf:li rdf:resource="http://identifiers.org/seed.compound/cpd30745"/>
                </rdf:Bag>
              </bqbiol:is>
            </rdf:Description>
          </rdf:RDF>
        </sbml:annotation>
      </species>
      <species boundaryCondition="false" constant="false" hasOnlySubstanceUnits="false" id="M_feenter_e" name="Fe-enterobactin" metaid="M_feenter_e" compartment="e" fbc:charge="3" fbc:chemicalFormula="C30H27FeN3O15">
        <sbml:annotation xmlns:sbml="http://www.sbml.org/sbml/level3/version1/core">
          <rdf:RDF xmlns:rdf="http://www.w3.org/1999/02/22-rdf-syntax-ns#">
            <rdf:Description rdf:about="#M_feenter_e">
              <bqbiol:is xmlns:bqbiol="http://biomodels.net/biology-qualifiers/">
                <rdf:Bag>
                  <rdf:li rdf:resource="http://identifiers.org/bigg.metabolite/feenter"/>
                  <rdf:li rdf:resource="http://identifiers.org/chebi/CHEBI:21133"/>
                  <rdf:li rdf:resource="http://identifiers.org/chebi/CHEBI:28199"/>
                  <rdf:li rdf:resource="http://identifiers.org/chebi/CHEBI:38151"/>
                  <rdf:li rdf:resource="http://identifiers.org/chebi/CHEBI:4993"/>
                  <rdf:li rdf:resource="http://identifiers.org/chebi/CHEBI:70745"/>
                  <rdf:li rdf:resource="http://identifiers.org/kegg.compound/C06230"/>
                  <rdf:li rdf:resource="http://identifiers.org/metanetx.chemical/MNXM7354"/>
                </rdf:Bag>
              </bqbiol:is>
            </rdf:Description>
          </rdf:RDF>
        </sbml:annotation>
      </species>
      <species boundaryCondition="false" constant="false" hasOnlySubstanceUnits="false" id="M_gg4abut_c" name="Gamma-glutamyl-gamma aminobutyric acid" metaid="M_gg4abut_c" compartment="c" fbc:charge="-1" fbc:chemicalFormula="C9H15O5N2">
        <sbml:annotation xmlns:sbml="http://www.sbml.org/sbml/level3/version1/core">
          <rdf:RDF xmlns:rdf="http://www.w3.org/1999/02/22-rdf-syntax-ns#">
            <rdf:Description rdf:about="#M_gg4abut_c">
              <bqbiol:is xmlns:bqbiol="http://biomodels.net/biology-qualifiers/">
                <rdf:Bag>
                  <rdf:li rdf:resource="http://identifiers.org/bigg.metabolite/gg4abut"/>
                  <rdf:li rdf:resource="http://identifiers.org/biocyc/META:CPD-9000"/>
                  <rdf:li rdf:resource="http://identifiers.org/chebi/CHEBI:49260"/>
                  <rdf:li rdf:resource="http://identifiers.org/chebi/CHEBI:58800"/>
                  <rdf:li rdf:resource="http://identifiers.org/kegg.compound/C15767"/>
                  <rdf:li rdf:resource="http://identifiers.org/metanetx.chemical/MNXM1406"/>
                  <rdf:li rdf:resource="http://identifiers.org/seed.compound/cpd11408"/>
                </rdf:Bag>
              </bqbiol:is>
            </rdf:Description>
          </rdf:RDF>
        </sbml:annotation>
      </species>
      <species boundaryCondition="false" constant="false" hasOnlySubstanceUnits="false" id="M_arbtn_e" name="Aerobactin minus Fe3" metaid="M_arbtn_e" compartment="e" fbc:charge="-3" fbc:chemicalFormula="C22H33N4O13">
        <sbml:annotation xmlns:sbml="http://www.sbml.org/sbml/level3/version1/core">
          <rdf:RDF xmlns:rdf="http://www.w3.org/1999/02/22-rdf-syntax-ns#">
            <rdf:Description rdf:about="#M_arbtn_e">
              <bqbiol:is xmlns:bqbiol="http://biomodels.net/biology-qualifiers/">
                <rdf:Bag>
                  <rdf:li rdf:resource="http://identifiers.org/bigg.metabolite/arbtn"/>
                  <rdf:li rdf:resource="http://identifiers.org/metanetx.chemical/MNXM96506"/>
                  <rdf:li rdf:resource="http://identifiers.org/seed.compound/cpd15411"/>
                </rdf:Bag>
              </bqbiol:is>
            </rdf:Description>
          </rdf:RDF>
        </sbml:annotation>
      </species>
      <species boundaryCondition="false" constant="false" hasOnlySubstanceUnits="false" id="M_aso3_c" name="Arsenite" metaid="M_aso3_c" compartment="c" fbc:charge="-3" fbc:chemicalFormula="AsO3">
        <sbml:annotation xmlns:sbml="http://www.sbml.org/sbml/level3/version1/core">
          <rdf:RDF xmlns:rdf="http://www.w3.org/1999/02/22-rdf-syntax-ns#">
            <rdf:Description rdf:about="#M_aso3_c">
              <bqbiol:is xmlns:bqbiol="http://biomodels.net/biology-qualifiers/">
                <rdf:Bag>
                  <rdf:li rdf:resource="http://identifiers.org/bigg.metabolite/aso3"/>
                  <rdf:li rdf:resource="http://identifiers.org/biocyc/META:CPD-763"/>
                  <rdf:li rdf:resource="http://identifiers.org/biocyc/META:CPD0-2040"/>
                  <rdf:li rdf:resource="http://identifiers.org/chebi/CHEBI:13857"/>
                  <rdf:li rdf:resource="http://identifiers.org/chebi/CHEBI:22635"/>
                  <rdf:li rdf:resource="http://identifiers.org/chebi/CHEBI:2846"/>
                  <rdf:li rdf:resource="http://identifiers.org/chebi/CHEBI:29242"/>
                  <rdf:li rdf:resource="http://identifiers.org/chebi/CHEBI:29243"/>
                  <rdf:li rdf:resource="http://identifiers.org/chebi/CHEBI:29866"/>
                  <rdf:li rdf:resource="http://identifiers.org/chebi/CHEBI:49899"/>
                  <rdf:li rdf:resource="http://identifiers.org/chebi/CHEBI:49900"/>
                  <rdf:li rdf:resource="http://identifiers.org/hmdb/HMDB11620"/>
                  <rdf:li rdf:resource="http://identifiers.org/kegg.compound/C06697"/>
                  <rdf:li rdf:resource="http://identifiers.org/metanetx.chemical/MNXM658"/>
                  <rdf:li rdf:resource="http://identifiers.org/seed.compound/cpd04098"/>
                  <rdf:li rdf:resource="http://identifiers.org/seed.compound/cpd26385"/>
                </rdf:Bag>
              </bqbiol:is>
            </rdf:Description>
          </rdf:RDF>
        </sbml:annotation>
      </species>
      <species boundaryCondition="false" constant="false" hasOnlySubstanceUnits="false" id="M_cpgn_un_e" name="Coprogen unloaded (no Fe(III))" metaid="M_cpgn_un_e" compartment="e" fbc:charge="-4" fbc:chemicalFormula="C35H52N6O13">
        <sbml:annotation xmlns:sbml="http://www.sbml.org/sbml/level3/version1/core">
          <rdf:RDF xmlns:rdf="http://www.w3.org/1999/02/22-rdf-syntax-ns#">
            <rdf:Description rdf:about="#M_cpgn_un_e">
              <bqbiol:is xmlns:bqbiol="http://biomodels.net/biology-qualifiers/">
                <rdf:Bag>
                  <rdf:li rdf:resource="http://identifiers.org/bigg.metabolite/cpgn_un"/>
                  <rdf:li rdf:resource="http://identifiers.org/biocyc/META:CPD0-2262"/>
                  <rdf:li rdf:resource="http://identifiers.org/metanetx.chemical/MNXM2999"/>
                  <rdf:li rdf:resource="http://identifiers.org/seed.compound/cpd15438"/>
                </rdf:Bag>
              </bqbiol:is>
            </rdf:Description>
          </rdf:RDF>
        </sbml:annotation>
      </species>
      <species boundaryCondition="false" constant="false" hasOnlySubstanceUnits="false" id="M_alaala_e" name="D-Alanyl-D-alanine" metaid="M_alaala_e" compartment="e" fbc:charge="0" fbc:chemicalFormula="C6H12N2O3">
        <sbml:annotation xmlns:sbml="http://www.sbml.org/sbml/level3/version1/core">
          <rdf:RDF xmlns:rdf="http://www.w3.org/1999/02/22-rdf-syntax-ns#">
            <rdf:Description rdf:about="#M_alaala_e">
              <bqbiol:is xmlns:bqbiol="http://biomodels.net/biology-qualifiers/">
                <rdf:Bag>
                  <rdf:li rdf:resource="http://identifiers.org/bigg.metabolite/alaala"/>
                  <rdf:li rdf:resource="http://identifiers.org/biocyc/META:D-ALA-D-ALA"/>
                  <rdf:li rdf:resource="http://identifiers.org/chebi/CHEBI:12900"/>
                  <rdf:li rdf:resource="http://identifiers.org/chebi/CHEBI:13749"/>
                  <rdf:li rdf:resource="http://identifiers.org/chebi/CHEBI:16576"/>
                  <rdf:li rdf:resource="http://identifiers.org/chebi/CHEBI:20894"/>
                  <rdf:li rdf:resource="http://identifiers.org/chebi/CHEBI:4088"/>
                  <rdf:li rdf:resource="http://identifiers.org/chebi/CHEBI:57822"/>
                  <rdf:li rdf:resource="http://identifiers.org/hmdb/HMDB03459"/>
                  <rdf:li rdf:resource="http://identifiers.org/hmdb/HMDB28680"/>
                  <rdf:li rdf:resource="http://identifiers.org/kegg.compound/C00993"/>
                  <rdf:li rdf:resource="http://identifiers.org/metanetx.chemical/MNXM669"/>
                  <rdf:li rdf:resource="http://identifiers.org/seed.compound/cpd00731"/>
                </rdf:Bag>
              </bqbiol:is>
            </rdf:Description>
          </rdf:RDF>
        </sbml:annotation>
      </species>
      <species boundaryCondition="false" constant="false" hasOnlySubstanceUnits="false" id="M_3ohexACP_c" name="3-Oxohexanoyl-[acyl-carrier protein]" metaid="M_3ohexACP_c" compartment="c" fbc:charge="-1" fbc:chemicalFormula="C17H29N2O9PRS">
        <sbml:annotation xmlns:sbml="http://www.sbml.org/sbml/level3/version1/core">
          <rdf:RDF xmlns:rdf="http://www.w3.org/1999/02/22-rdf-syntax-ns#">
            <rdf:Description rdf:about="#M_3ohexACP_c">
              <bqbiol:is xmlns:bqbiol="http://biomodels.net/biology-qualifiers/">
                <rdf:Bag>
                  <rdf:li rdf:resource="http://identifiers.org/bigg.metabolite/3ohexACP"/>
                  <rdf:li rdf:resource="http://identifiers.org/biocyc/META:3-oxo-hexanoyl-ACPs"/>
                  <rdf:li rdf:resource="http://identifiers.org/chebi/CHEBI:1642"/>
                  <rdf:li rdf:resource="http://identifiers.org/kegg.compound/C05746"/>
                  <rdf:li rdf:resource="http://identifiers.org/lipidmaps/LMFA07060005"/>
                  <rdf:li rdf:resource="http://identifiers.org/metanetx.chemical/MNXM25602"/>
                  <rdf:li rdf:resource="http://identifiers.org/seed.compound/cpd11486"/>
                </rdf:Bag>
              </bqbiol:is>
            </rdf:Description>
          </rdf:RDF>
        </sbml:annotation>
      </species>
      <species boundaryCondition="false" constant="false" hasOnlySubstanceUnits="false" id="M_3ocddec5eACP_c" name="3-oxo-cis-dodec-5-enoyl-[acyl-carrier protein]" metaid="M_3ocddec5eACP_c" compartment="c" fbc:charge="-1" fbc:chemicalFormula="C23H39N2O9PRS">
        <sbml:annotation xmlns:sbml="http://www.sbml.org/sbml/level3/version1/core">
          <rdf:RDF xmlns:rdf="http://www.w3.org/1999/02/22-rdf-syntax-ns#">
            <rdf:Description rdf:about="#M_3ocddec5eACP_c">
              <bqbiol:is xmlns:bqbiol="http://biomodels.net/biology-qualifiers/">
                <rdf:Bag>
                  <rdf:li rdf:resource="http://identifiers.org/bigg.metabolite/3ocddec5eACP"/>
                  <rdf:li rdf:resource="http://identifiers.org/metanetx.chemical/MNXM6837"/>
                  <rdf:li rdf:resource="http://identifiers.org/seed.compound/cpd15373"/>
                </rdf:Bag>
              </bqbiol:is>
            </rdf:Description>
          </rdf:RDF>
        </sbml:annotation>
      </species>
      <species boundaryCondition="false" constant="false" hasOnlySubstanceUnits="false" id="M_clpn120_p" name="Cardiolipin (tetradodecanoyl, n-C12:0)" metaid="M_clpn120_p" compartment="p" fbc:charge="-2" fbc:chemicalFormula="C57H108O17P2">
        <sbml:annotation xmlns:sbml="http://www.sbml.org/sbml/level3/version1/core">
          <rdf:RDF xmlns:rdf="http://www.w3.org/1999/02/22-rdf-syntax-ns#">
            <rdf:Description rdf:about="#M_clpn120_p">
              <bqbiol:is xmlns:bqbiol="http://biomodels.net/biology-qualifiers/">
                <rdf:Bag>
                  <rdf:li rdf:resource="http://identifiers.org/bigg.metabolite/clpn120"/>
                  <rdf:li rdf:resource="http://identifiers.org/metanetx.chemical/MNXM5078"/>
                </rdf:Bag>
              </bqbiol:is>
            </rdf:Description>
          </rdf:RDF>
        </sbml:annotation>
      </species>
      <species boundaryCondition="false" constant="false" hasOnlySubstanceUnits="false" id="M_apg141_c" name="Acyl phosphatidylglycerol (n-C14:1)" metaid="M_apg141_c" compartment="c" fbc:charge="-1" fbc:chemicalFormula="C48H86O11P">
        <sbml:annotation xmlns:sbml="http://www.sbml.org/sbml/level3/version1/core">
          <rdf:RDF xmlns:rdf="http://www.w3.org/1999/02/22-rdf-syntax-ns#">
            <rdf:Description rdf:about="#M_apg141_c">
              <bqbiol:is xmlns:bqbiol="http://biomodels.net/biology-qualifiers/">
                <rdf:Bag>
                  <rdf:li rdf:resource="http://identifiers.org/bigg.metabolite/apg141"/>
                  <rdf:li rdf:resource="http://identifiers.org/metanetx.chemical/MNXM7019"/>
                </rdf:Bag>
              </bqbiol:is>
            </rdf:Description>
          </rdf:RDF>
        </sbml:annotation>
      </species>
      <species boundaryCondition="false" constant="false" hasOnlySubstanceUnits="false" id="M_dca_c" name="Decanoate (n-C10:0)" metaid="M_dca_c" compartment="c" fbc:charge="-1" fbc:chemicalFormula="C10H19O2">
        <sbml:annotation xmlns:sbml="http://www.sbml.org/sbml/level3/version1/core">
          <rdf:RDF xmlns:rdf="http://www.w3.org/1999/02/22-rdf-syntax-ns#">
            <rdf:Description rdf:about="#M_dca_c">
              <bqbiol:is xmlns:bqbiol="http://biomodels.net/biology-qualifiers/">
                <rdf:Bag>
                  <rdf:li rdf:resource="http://identifiers.org/bigg.metabolite/dca"/>
                  <rdf:li rdf:resource="http://identifiers.org/metanetx.chemical/MNXM162295"/>
                </rdf:Bag>
              </bqbiol:is>
            </rdf:Description>
          </rdf:RDF>
        </sbml:annotation>
      </species>
      <species boundaryCondition="false" constant="false" hasOnlySubstanceUnits="false" id="M_dkdglcn_c" name="2,5-Diketo-3-deoxy-D-gluconate" metaid="M_dkdglcn_c" compartment="c" fbc:charge="-1" fbc:chemicalFormula="C6H7O6">
        <sbml:annotation xmlns:sbml="http://www.sbml.org/sbml/level3/version1/core">
          <rdf:RDF xmlns:rdf="http://www.w3.org/1999/02/22-rdf-syntax-ns#">
            <rdf:Description rdf:about="#M_dkdglcn_c">
              <bqbiol:is xmlns:bqbiol="http://biomodels.net/biology-qualifiers/">
                <rdf:Bag>
                  <rdf:li rdf:resource="http://identifiers.org/bigg.metabolite/dkdglcn"/>
                </rdf:Bag>
              </bqbiol:is>
            </rdf:Description>
          </rdf:RDF>
        </sbml:annotation>
      </species>
      <species boundaryCondition="false" constant="false" hasOnlySubstanceUnits="false" id="M_chtbs_p" name="N,N'-diacetylchitobiose" metaid="M_chtbs_p" compartment="p" fbc:charge="0" fbc:chemicalFormula="C16H28N2O11">
        <sbml:annotation xmlns:sbml="http://www.sbml.org/sbml/level3/version1/core">
          <rdf:RDF xmlns:rdf="http://www.w3.org/1999/02/22-rdf-syntax-ns#">
            <rdf:Description rdf:about="#M_chtbs_p">
              <bqbiol:is xmlns:bqbiol="http://biomodels.net/biology-qualifiers/">
                <rdf:Bag>
                  <rdf:li rdf:resource="http://identifiers.org/bigg.metabolite/chtbs"/>
                  <rdf:li rdf:resource="http://identifiers.org/biocyc/META:CHITOBIOSE"/>
                  <rdf:li rdf:resource="http://identifiers.org/chebi/CHEBI:28681"/>
                  <rdf:li rdf:resource="http://identifiers.org/chebi/CHEBI:3597"/>
                  <rdf:li rdf:resource="http://identifiers.org/chebi/CHEBI:701011"/>
                  <rdf:li rdf:resource="http://identifiers.org/hmdb/HMDB62702"/>
                  <rdf:li rdf:resource="http://identifiers.org/kegg.compound/C01674"/>
                  <rdf:li rdf:resource="http://identifiers.org/kegg.glycan/G10336"/>
                  <rdf:li rdf:resource="http://identifiers.org/metanetx.chemical/MNXM1680"/>
                  <rdf:li rdf:resource="http://identifiers.org/seed.compound/cpd01157"/>
                </rdf:Bag>
              </bqbiol:is>
            </rdf:Description>
          </rdf:RDF>
        </sbml:annotation>
      </species>
      <species boundaryCondition="false" constant="false" hasOnlySubstanceUnits="false" id="M_fusa_p" name="Fusidic acid" metaid="M_fusa_p" compartment="p" fbc:charge="0" fbc:chemicalFormula="C31H48O5">
        <sbml:annotation xmlns:sbml="http://www.sbml.org/sbml/level3/version1/core">
          <rdf:RDF xmlns:rdf="http://www.w3.org/1999/02/22-rdf-syntax-ns#">
            <rdf:Description rdf:about="#M_fusa_p">
              <bqbiol:is xmlns:bqbiol="http://biomodels.net/biology-qualifiers/">
                <rdf:Bag>
                  <rdf:li rdf:resource="http://identifiers.org/bigg.metabolite/fusa"/>
                  <rdf:li rdf:resource="http://identifiers.org/biocyc/META:CPD0-1606"/>
                  <rdf:li rdf:resource="http://identifiers.org/chebi/CHEBI:24133"/>
                  <rdf:li rdf:resource="http://identifiers.org/chebi/CHEBI:29013"/>
                  <rdf:li rdf:resource="http://identifiers.org/chebi/CHEBI:42742"/>
                  <rdf:li rdf:resource="http://identifiers.org/chebi/CHEBI:5201"/>
                  <rdf:li rdf:resource="http://identifiers.org/chebi/CHEBI:71321"/>
                  <rdf:li rdf:resource="http://identifiers.org/hmdb/HMDB15570"/>
                  <rdf:li rdf:resource="http://identifiers.org/kegg.compound/C06694"/>
                  <rdf:li rdf:resource="http://identifiers.org/kegg.drug/D04281"/>
                  <rdf:li rdf:resource="http://identifiers.org/lipidmaps/LMPR0106040001"/>
                  <rdf:li rdf:resource="http://identifiers.org/metanetx.chemical/MNXM125818"/>
                  <rdf:li rdf:resource="http://identifiers.org/seed.compound/cpd04095"/>
                </rdf:Bag>
              </bqbiol:is>
            </rdf:Description>
          </rdf:RDF>
        </sbml:annotation>
      </species>
      <species boundaryCondition="false" constant="false" hasOnlySubstanceUnits="false" id="M_metglcur_c" name="1-O-methyl-Beta-D-glucuronate" metaid="M_metglcur_c" compartment="c" fbc:charge="-1" fbc:chemicalFormula="C7H11O7">
        <sbml:annotation xmlns:sbml="http://www.sbml.org/sbml/level3/version1/core">
          <rdf:RDF xmlns:rdf="http://www.w3.org/1999/02/22-rdf-syntax-ns#">
            <rdf:Description rdf:about="#M_metglcur_c">
              <bqbiol:is xmlns:bqbiol="http://biomodels.net/biology-qualifiers/">
                <rdf:Bag>
                  <rdf:li rdf:resource="http://identifiers.org/bigg.metabolite/metglcur"/>
                </rdf:Bag>
              </bqbiol:is>
            </rdf:Description>
          </rdf:RDF>
        </sbml:annotation>
      </species>
      <species boundaryCondition="false" constant="false" hasOnlySubstanceUnits="false" id="M_pep_c" name="Phosphoenolpyruvate" metaid="M_pep_c" compartment="c" fbc:charge="-3" fbc:chemicalFormula="C3H2O6P">
        <sbml:annotation xmlns:sbml="http://www.sbml.org/sbml/level3/version1/core">
          <rdf:RDF xmlns:rdf="http://www.w3.org/1999/02/22-rdf-syntax-ns#">
            <rdf:Description rdf:about="#M_pep_c">
              <bqbiol:is xmlns:bqbiol="http://biomodels.net/biology-qualifiers/">
                <rdf:Bag>
                  <rdf:li rdf:resource="http://identifiers.org/bigg.metabolite/pep"/>
                  <rdf:li rdf:resource="http://identifiers.org/biocyc/META:PHOSPHO-ENOL-PYRUVATE"/>
                  <rdf:li rdf:resource="http://identifiers.org/chebi/CHEBI:14812"/>
                  <rdf:li rdf:resource="http://identifiers.org/chebi/CHEBI:18021"/>
                  <rdf:li rdf:resource="http://identifiers.org/chebi/CHEBI:26054"/>
                  <rdf:li rdf:resource="http://identifiers.org/chebi/CHEBI:26055"/>
                  <rdf:li rdf:resource="http://identifiers.org/chebi/CHEBI:44894"/>
                  <rdf:li rdf:resource="http://identifiers.org/chebi/CHEBI:44897"/>
                  <rdf:li rdf:resource="http://identifiers.org/chebi/CHEBI:58702"/>
                  <rdf:li rdf:resource="http://identifiers.org/chebi/CHEBI:8147"/>
                  <rdf:li rdf:resource="http://identifiers.org/hmdb/HMDB00263"/>
                  <rdf:li rdf:resource="http://identifiers.org/kegg.compound/C00074"/>
                  <rdf:li rdf:resource="http://identifiers.org/metanetx.chemical/MNXM73"/>
                  <rdf:li rdf:resource="http://identifiers.org/seed.compound/cpd00061"/>
                </rdf:Bag>
              </bqbiol:is>
            </rdf:Description>
          </rdf:RDF>
        </sbml:annotation>
      </species>
      <species boundaryCondition="false" constant="false" hasOnlySubstanceUnits="false" id="M_h_c" name="H+" metaid="M_h_c" compartment="c" fbc:charge="1" fbc:chemicalFormula="H">
        <sbml:annotation xmlns:sbml="http://www.sbml.org/sbml/level3/version1/core">
          <rdf:RDF xmlns:rdf="http://www.w3.org/1999/02/22-rdf-syntax-ns#">
            <rdf:Description rdf:about="#M_h_c">
              <bqbiol:is xmlns:bqbiol="http://biomodels.net/biology-qualifiers/">
                <rdf:Bag>
                  <rdf:li rdf:resource="http://identifiers.org/bigg.metabolite/h"/>
                  <rdf:li rdf:resource="http://identifiers.org/biocyc/META:PROTON"/>
                  <rdf:li rdf:resource="http://identifiers.org/chebi/CHEBI:10744"/>
                  <rdf:li rdf:resource="http://identifiers.org/chebi/CHEBI:13357"/>
                  <rdf:li rdf:resource="http://identifiers.org/chebi/CHEBI:15378"/>
                  <rdf:li rdf:resource="http://identifiers.org/chebi/CHEBI:24636"/>
                  <rdf:li rdf:resource="http://identifiers.org/chebi/CHEBI:29233"/>
                  <rdf:li rdf:resource="http://identifiers.org/chebi/CHEBI:29234"/>
                  <rdf:li rdf:resource="http://identifiers.org/chebi/CHEBI:5584"/>
                  <rdf:li rdf:resource="http://identifiers.org/hmdb/HMDB59597"/>
                  <rdf:li rdf:resource="http://identifiers.org/kegg.compound/C00080"/>
                  <rdf:li rdf:resource="http://identifiers.org/metanetx.chemical/MNXM1"/>
                  <rdf:li rdf:resource="http://identifiers.org/seed.compound/cpd00067"/>
                </rdf:Bag>
              </bqbiol:is>
            </rdf:Description>
          </rdf:RDF>
        </sbml:annotation>
      </species>
      <species boundaryCondition="false" constant="false" hasOnlySubstanceUnits="false" id="M_rib__D_c" name="D-Ribose" metaid="M_rib__D_c" compartment="c" fbc:charge="0" fbc:chemicalFormula="C5H10O5">
        <sbml:annotation xmlns:sbml="http://www.sbml.org/sbml/level3/version1/core">
          <rdf:RDF xmlns:rdf="http://www.w3.org/1999/02/22-rdf-syntax-ns#">
            <rdf:Description rdf:about="#M_rib__D_c">
              <bqbiol:is xmlns:bqbiol="http://biomodels.net/biology-qualifiers/">
                <rdf:Bag>
                  <rdf:li rdf:resource="http://identifiers.org/bigg.metabolite/rib__D"/>
                  <rdf:li rdf:resource="http://identifiers.org/biocyc/META:D-Ribofuranose"/>
                  <rdf:li rdf:resource="http://identifiers.org/biocyc/META:D-Ribopyranose"/>
                  <rdf:li rdf:resource="http://identifiers.org/chebi/CHEBI:13011"/>
                  <rdf:li rdf:resource="http://identifiers.org/chebi/CHEBI:16988"/>
                  <rdf:li rdf:resource="http://identifiers.org/chebi/CHEBI:21078"/>
                  <rdf:li rdf:resource="http://identifiers.org/chebi/CHEBI:4233"/>
                  <rdf:li rdf:resource="http://identifiers.org/chebi/CHEBI:46999"/>
                  <rdf:li rdf:resource="http://identifiers.org/chebi/CHEBI:47006"/>
                  <rdf:li rdf:resource="http://identifiers.org/chebi/CHEBI:47013"/>
                  <rdf:li rdf:resource="http://identifiers.org/hmdb/HMDB00283"/>
                  <rdf:li rdf:resource="http://identifiers.org/kegg.compound/C00121"/>
                  <rdf:li rdf:resource="http://identifiers.org/kegg.compound/C21057"/>
                  <rdf:li rdf:resource="http://identifiers.org/metanetx.chemical/MNXM242"/>
                  <rdf:li rdf:resource="http://identifiers.org/seed.compound/cpd00105"/>
                </rdf:Bag>
              </bqbiol:is>
            </rdf:Description>
          </rdf:RDF>
        </sbml:annotation>
      </species>
      <species boundaryCondition="false" constant="false" hasOnlySubstanceUnits="false" id="M_2dr1p_c" name="2-Deoxy-D-ribose 1-phosphate" metaid="M_2dr1p_c" compartment="c" fbc:charge="-2" fbc:chemicalFormula="C5H9O7P">
        <sbml:annotation xmlns:sbml="http://www.sbml.org/sbml/level3/version1/core">
          <rdf:RDF xmlns:rdf="http://www.w3.org/1999/02/22-rdf-syntax-ns#">
            <rdf:Description rdf:about="#M_2dr1p_c">
              <bqbiol:is xmlns:bqbiol="http://biomodels.net/biology-qualifiers/">
                <rdf:Bag>
                  <rdf:li rdf:resource="http://identifiers.org/bigg.metabolite/2dr1p"/>
                  <rdf:li rdf:resource="http://identifiers.org/biocyc/META:DEOXY-D-RIBOSE-1-PHOSPHATE"/>
                  <rdf:li rdf:resource="http://identifiers.org/chebi/CHEBI:1081"/>
                  <rdf:li rdf:resource="http://identifiers.org/chebi/CHEBI:11563"/>
                  <rdf:li rdf:resource="http://identifiers.org/chebi/CHEBI:19558"/>
                  <rdf:li rdf:resource="http://identifiers.org/chebi/CHEBI:28542"/>
                  <rdf:li rdf:resource="http://identifiers.org/chebi/CHEBI:57259"/>
                  <rdf:li rdf:resource="http://identifiers.org/chebi/CHEBI:58576"/>
                  <rdf:li rdf:resource="http://identifiers.org/hmdb/HMDB01351"/>
                  <rdf:li rdf:resource="http://identifiers.org/kegg.compound/C00672"/>
                  <rdf:li rdf:resource="http://identifiers.org/metanetx.chemical/MNXM789"/>
                  <rdf:li rdf:resource="http://identifiers.org/seed.compound/cpd00509"/>
                  <rdf:li rdf:resource="http://identifiers.org/seed.compound/cpd26845"/>
                </rdf:Bag>
              </bqbiol:is>
            </rdf:Description>
          </rdf:RDF>
        </sbml:annotation>
      </species>
      <species boundaryCondition="false" constant="false" hasOnlySubstanceUnits="false" id="M_gthrd_c" name="Reduced glutathione" metaid="M_gthrd_c" compartment="c" fbc:charge="-1" fbc:chemicalFormula="C10H16N3O6S">
        <sbml:annotation xmlns:sbml="http://www.sbml.org/sbml/level3/version1/core">
          <rdf:RDF xmlns:rdf="http://www.w3.org/1999/02/22-rdf-syntax-ns#">
            <rdf:Description rdf:about="#M_gthrd_c">
              <bqbiol:is xmlns:bqbiol="http://biomodels.net/biology-qualifiers/">
                <rdf:Bag>
                  <rdf:li rdf:resource="http://identifiers.org/bigg.metabolite/gthrd"/>
                  <rdf:li rdf:resource="http://identifiers.org/biocyc/META:GLUTATHIONE"/>
                  <rdf:li rdf:resource="http://identifiers.org/chebi/CHEBI:12402"/>
                  <rdf:li rdf:resource="http://identifiers.org/chebi/CHEBI:14327"/>
                  <rdf:li rdf:resource="http://identifiers.org/chebi/CHEBI:16856"/>
                  <rdf:li rdf:resource="http://identifiers.org/chebi/CHEBI:24334"/>
                  <rdf:li rdf:resource="http://identifiers.org/chebi/CHEBI:42873"/>
                  <rdf:li rdf:resource="http://identifiers.org/chebi/CHEBI:43049"/>
                  <rdf:li rdf:resource="http://identifiers.org/chebi/CHEBI:5437"/>
                  <rdf:li rdf:resource="http://identifiers.org/chebi/CHEBI:57925"/>
                  <rdf:li rdf:resource="http://identifiers.org/hmdb/HMDB00125"/>
                  <rdf:li rdf:resource="http://identifiers.org/hmdb/HMDB01463"/>
                  <rdf:li rdf:resource="http://identifiers.org/hmdb/HMDB06960"/>
                  <rdf:li rdf:resource="http://identifiers.org/hmdb/HMDB62697"/>
                  <rdf:li rdf:resource="http://identifiers.org/kegg.compound/C00051"/>
                  <rdf:li rdf:resource="http://identifiers.org/kegg.drug/D00014"/>
                  <rdf:li rdf:resource="http://identifiers.org/metanetx.chemical/MNXM57"/>
                  <rdf:li rdf:resource="http://identifiers.org/seed.compound/cpd00042"/>
                </rdf:Bag>
              </bqbiol:is>
            </rdf:Description>
          </rdf:RDF>
        </sbml:annotation>
      </species>
      <species boundaryCondition="false" constant="false" hasOnlySubstanceUnits="false" id="M_ala__L_e" name="L-Alanine" metaid="M_ala__L_e" compartment="e" fbc:charge="0" fbc:chemicalFormula="C3H7NO2">
        <sbml:annotation xmlns:sbml="http://www.sbml.org/sbml/level3/version1/core">
          <rdf:RDF xmlns:rdf="http://www.w3.org/1999/02/22-rdf-syntax-ns#">
            <rdf:Description rdf:about="#M_ala__L_e">
              <bqbiol:is xmlns:bqbiol="http://biomodels.net/biology-qualifiers/">
                <rdf:Bag>
                  <rdf:li rdf:resource="http://identifiers.org/bigg.metabolite/ala__L"/>
                  <rdf:li rdf:resource="http://identifiers.org/biocyc/META:L-ALPHA-ALANINE"/>
                  <rdf:li rdf:resource="http://identifiers.org/chebi/CHEBI:13069"/>
                  <rdf:li rdf:resource="http://identifiers.org/chebi/CHEBI:132498"/>
                  <rdf:li rdf:resource="http://identifiers.org/chebi/CHEBI:13748"/>
                  <rdf:li rdf:resource="http://identifiers.org/chebi/CHEBI:16449"/>
                  <rdf:li rdf:resource="http://identifiers.org/chebi/CHEBI:16977"/>
                  <rdf:li rdf:resource="http://identifiers.org/chebi/CHEBI:21216"/>
                  <rdf:li rdf:resource="http://identifiers.org/chebi/CHEBI:22277"/>
                  <rdf:li rdf:resource="http://identifiers.org/chebi/CHEBI:2539"/>
                  <rdf:li rdf:resource="http://identifiers.org/chebi/CHEBI:32431"/>
                  <rdf:li rdf:resource="http://identifiers.org/chebi/CHEBI:32432"/>
                  <rdf:li rdf:resource="http://identifiers.org/chebi/CHEBI:32439"/>
                  <rdf:li rdf:resource="http://identifiers.org/chebi/CHEBI:32440"/>
                  <rdf:li rdf:resource="http://identifiers.org/chebi/CHEBI:40734"/>
                  <rdf:li rdf:resource="http://identifiers.org/chebi/CHEBI:40735"/>
                  <rdf:li rdf:resource="http://identifiers.org/chebi/CHEBI:46308"/>
                  <rdf:li rdf:resource="http://identifiers.org/chebi/CHEBI:57972"/>
                  <rdf:li rdf:resource="http://identifiers.org/chebi/CHEBI:6171"/>
                  <rdf:li rdf:resource="http://identifiers.org/chebi/CHEBI:66916"/>
                  <rdf:li rdf:resource="http://identifiers.org/chebi/CHEBI:76050"/>
                  <rdf:li rdf:resource="http://identifiers.org/hmdb/HMDB00161"/>
                  <rdf:li rdf:resource="http://identifiers.org/hmdb/HMDB62251"/>
                  <rdf:li rdf:resource="http://identifiers.org/kegg.compound/C00041"/>
                  <rdf:li rdf:resource="http://identifiers.org/kegg.compound/C01401"/>
                  <rdf:li rdf:resource="http://identifiers.org/kegg.drug/D00012"/>
                  <rdf:li rdf:resource="http://identifiers.org/metanetx.chemical/MNXM32"/>
                  <rdf:li rdf:resource="http://identifiers.org/seed.compound/cpd00035"/>
                  <rdf:li rdf:resource="http://identifiers.org/seed.compound/cpd01003"/>
                </rdf:Bag>
              </bqbiol:is>
            </rdf:Description>
          </rdf:RDF>
        </sbml:annotation>
      </species>
      <species boundaryCondition="false" constant="false" hasOnlySubstanceUnits="false" id="M_actACP_c" name="Acetoacetyl-ACP" metaid="M_actACP_c" compartment="c" fbc:charge="-1" fbc:chemicalFormula="C15H25N2O9PRS">
        <sbml:annotation xmlns:sbml="http://www.sbml.org/sbml/level3/version1/core">
          <rdf:RDF xmlns:rdf="http://www.w3.org/1999/02/22-rdf-syntax-ns#">
            <rdf:Description rdf:about="#M_actACP_c">
              <bqbiol:is xmlns:bqbiol="http://biomodels.net/biology-qualifiers/">
                <rdf:Bag>
                  <rdf:li rdf:resource="http://identifiers.org/bigg.metabolite/actACP"/>
                  <rdf:li rdf:resource="http://identifiers.org/biocyc/META:Acetoacetyl-ACP"/>
                  <rdf:li rdf:resource="http://identifiers.org/biocyc/META:Acetoacetyl-ACPs"/>
                  <rdf:li rdf:resource="http://identifiers.org/chebi/CHEBI:2393"/>
                  <rdf:li rdf:resource="http://identifiers.org/kegg.compound/C05744"/>
                  <rdf:li rdf:resource="http://identifiers.org/metanetx.chemical/MNXM1223"/>
                  <rdf:li rdf:resource="http://identifiers.org/seed.compound/cpd11488"/>
                </rdf:Bag>
              </bqbiol:is>
            </rdf:Description>
          </rdf:RDF>
        </sbml:annotation>
      </species>
      <species boundaryCondition="false" constant="false" hasOnlySubstanceUnits="false" id="M_actp_c" name="Acetyl phosphate" metaid="M_actp_c" compartment="c" fbc:charge="-2" fbc:chemicalFormula="C2H3O5P">
        <sbml:annotation xmlns:sbml="http://www.sbml.org/sbml/level3/version1/core">
          <rdf:RDF xmlns:rdf="http://www.w3.org/1999/02/22-rdf-syntax-ns#">
            <rdf:Description rdf:about="#M_actp_c">
              <bqbiol:is xmlns:bqbiol="http://biomodels.net/biology-qualifiers/">
                <rdf:Bag>
                  <rdf:li rdf:resource="http://identifiers.org/bigg.metabolite/actp"/>
                  <rdf:li rdf:resource="http://identifiers.org/biocyc/META:ACETYL-P"/>
                  <rdf:li rdf:resource="http://identifiers.org/chebi/CHEBI:13711"/>
                  <rdf:li rdf:resource="http://identifiers.org/chebi/CHEBI:15350"/>
                  <rdf:li rdf:resource="http://identifiers.org/chebi/CHEBI:22191"/>
                  <rdf:li rdf:resource="http://identifiers.org/chebi/CHEBI:2407"/>
                  <rdf:li rdf:resource="http://identifiers.org/chebi/CHEBI:46262"/>
                  <rdf:li rdf:resource="http://identifiers.org/hmdb/HMDB01494"/>
                  <rdf:li rdf:resource="http://identifiers.org/kegg.compound/C00227"/>
                  <rdf:li rdf:resource="http://identifiers.org/metanetx.chemical/MNXM280"/>
                  <rdf:li rdf:resource="http://identifiers.org/seed.compound/cpd00196"/>
                </rdf:Bag>
              </bqbiol:is>
            </rdf:Description>
          </rdf:RDF>
        </sbml:annotation>
      </species>
      <species boundaryCondition="false" constant="false" hasOnlySubstanceUnits="false" id="M_2pglyc_c" name="2-Phosphoglycolate" metaid="M_2pglyc_c" compartment="c" fbc:charge="-3" fbc:chemicalFormula="C2H2O6P">
        <sbml:annotation xmlns:sbml="http://www.sbml.org/sbml/level3/version1/core">
          <rdf:RDF xmlns:rdf="http://www.w3.org/1999/02/22-rdf-syntax-ns#">
            <rdf:Description rdf:about="#M_2pglyc_c">
              <bqbiol:is xmlns:bqbiol="http://biomodels.net/biology-qualifiers/">
                <rdf:Bag>
                  <rdf:li rdf:resource="http://identifiers.org/bigg.metabolite/2pglyc"/>
                  <rdf:li rdf:resource="http://identifiers.org/biocyc/META:CPD-67"/>
                  <rdf:li rdf:resource="http://identifiers.org/chebi/CHEBI:11652"/>
                  <rdf:li rdf:resource="http://identifiers.org/chebi/CHEBI:1268"/>
                  <rdf:li rdf:resource="http://identifiers.org/chebi/CHEBI:17150"/>
                  <rdf:li rdf:resource="http://identifiers.org/chebi/CHEBI:19763"/>
                  <rdf:li rdf:resource="http://identifiers.org/chebi/CHEBI:19764"/>
                  <rdf:li rdf:resource="http://identifiers.org/chebi/CHEBI:44849"/>
                  <rdf:li rdf:resource="http://identifiers.org/chebi/CHEBI:58033"/>
                  <rdf:li rdf:resource="http://identifiers.org/kegg.compound/C00988"/>
                  <rdf:li rdf:resource="http://identifiers.org/metanetx.chemical/MNXM2074"/>
                  <rdf:li rdf:resource="http://identifiers.org/seed.compound/cpd00727"/>
                </rdf:Bag>
              </bqbiol:is>
            </rdf:Description>
          </rdf:RDF>
        </sbml:annotation>
      </species>
      <species boundaryCondition="false" constant="false" hasOnlySubstanceUnits="false" id="M_g3pc_c" name="Sn-Glycero-3-phosphocholine" metaid="M_g3pc_c" compartment="c" fbc:charge="0" fbc:chemicalFormula="C8H20NO6P">
        <sbml:annotation xmlns:sbml="http://www.sbml.org/sbml/level3/version1/core">
          <rdf:RDF xmlns:rdf="http://www.w3.org/1999/02/22-rdf-syntax-ns#">
            <rdf:Description rdf:about="#M_g3pc_c">
              <bqbiol:is xmlns:bqbiol="http://biomodels.net/biology-qualifiers/">
                <rdf:Bag>
                  <rdf:li rdf:resource="http://identifiers.org/bigg.metabolite/g3pc"/>
                  <rdf:li rdf:resource="http://identifiers.org/biocyc/META:L-1-GLYCERO-PHOSPHORYLCHOLINE"/>
                  <rdf:li rdf:resource="http://identifiers.org/chebi/CHEBI:10646"/>
                  <rdf:li rdf:resource="http://identifiers.org/chebi/CHEBI:12841"/>
                  <rdf:li rdf:resource="http://identifiers.org/chebi/CHEBI:12847"/>
                  <rdf:li rdf:resource="http://identifiers.org/chebi/CHEBI:14343"/>
                  <rdf:li rdf:resource="http://identifiers.org/chebi/CHEBI:16870"/>
                  <rdf:li rdf:resource="http://identifiers.org/chebi/CHEBI:26697"/>
                  <rdf:li rdf:resource="http://identifiers.org/chebi/CHEBI:41458"/>
                  <rdf:li rdf:resource="http://identifiers.org/chebi/CHEBI:55397"/>
                  <rdf:li rdf:resource="http://identifiers.org/chebi/CHEBI:76433"/>
                  <rdf:li rdf:resource="http://identifiers.org/kegg.compound/C00670"/>
                  <rdf:li rdf:resource="http://identifiers.org/kegg.drug/D07349"/>
                  <rdf:li rdf:resource="http://identifiers.org/metanetx.chemical/MNXM367"/>
                  <rdf:li rdf:resource="http://identifiers.org/seed.compound/cpd00507"/>
                </rdf:Bag>
              </bqbiol:is>
            </rdf:Description>
          </rdf:RDF>
        </sbml:annotation>
      </species>
      <species boundaryCondition="false" constant="false" hasOnlySubstanceUnits="false" id="M_dmbzid_c" name="5,6-Dimethylbenzimidazole" metaid="M_dmbzid_c" compartment="c" fbc:charge="0" fbc:chemicalFormula="C9H10N2">
        <sbml:annotation xmlns:sbml="http://www.sbml.org/sbml/level3/version1/core">
          <rdf:RDF xmlns:rdf="http://www.w3.org/1999/02/22-rdf-syntax-ns#">
            <rdf:Description rdf:about="#M_dmbzid_c">
              <bqbiol:is xmlns:bqbiol="http://biomodels.net/biology-qualifiers/">
                <rdf:Bag>
                  <rdf:li rdf:resource="http://identifiers.org/bigg.metabolite/dmbzid"/>
                  <rdf:li rdf:resource="http://identifiers.org/biocyc/META:DIMETHYLBENZIMIDAZOLE"/>
                  <rdf:li rdf:resource="http://identifiers.org/chebi/CHEBI:14172"/>
                  <rdf:li rdf:resource="http://identifiers.org/chebi/CHEBI:15890"/>
                  <rdf:li rdf:resource="http://identifiers.org/chebi/CHEBI:20516"/>
                  <rdf:li rdf:resource="http://identifiers.org/chebi/CHEBI:42126"/>
                  <rdf:li rdf:resource="http://identifiers.org/chebi/CHEBI:4620"/>
                  <rdf:li rdf:resource="http://identifiers.org/hmdb/HMDB03701"/>
                  <rdf:li rdf:resource="http://identifiers.org/kegg.compound/C03114"/>
                  <rdf:li rdf:resource="http://identifiers.org/metanetx.chemical/MNXM1531"/>
                  <rdf:li rdf:resource="http://identifiers.org/seed.compound/cpd01997"/>
                </rdf:Bag>
              </bqbiol:is>
            </rdf:Description>
          </rdf:RDF>
        </sbml:annotation>
      </species>
      <species boundaryCondition="false" constant="false" hasOnlySubstanceUnits="false" id="M_xtp_c" name="XTP" metaid="M_xtp_c" compartment="c" fbc:charge="-4" fbc:chemicalFormula="C10H11N4O15P3">
        <sbml:annotation xmlns:sbml="http://www.sbml.org/sbml/level3/version1/core">
          <rdf:RDF xmlns:rdf="http://www.w3.org/1999/02/22-rdf-syntax-ns#">
            <rdf:Description rdf:about="#M_xtp_c">
              <bqbiol:is xmlns:bqbiol="http://biomodels.net/biology-qualifiers/">
                <rdf:Bag>
                  <rdf:li rdf:resource="http://identifiers.org/bigg.metabolite/xtp"/>
                  <rdf:li rdf:resource="http://identifiers.org/biocyc/META:XTP"/>
                  <rdf:li rdf:resource="http://identifiers.org/chebi/CHEBI:10049"/>
                  <rdf:li rdf:resource="http://identifiers.org/chebi/CHEBI:59885"/>
                  <rdf:li rdf:resource="http://identifiers.org/chebi/CHEBI:61314"/>
                  <rdf:li rdf:resource="http://identifiers.org/kegg.compound/C00700"/>
                  <rdf:li rdf:resource="http://identifiers.org/metanetx.chemical/MNXM1860"/>
                  <rdf:li rdf:resource="http://identifiers.org/seed.compound/cpd00530"/>
                </rdf:Bag>
              </bqbiol:is>
            </rdf:Description>
          </rdf:RDF>
        </sbml:annotation>
      </species>
      <species boundaryCondition="false" constant="false" hasOnlySubstanceUnits="false" id="M_cd2_c" name="Cadmium" metaid="M_cd2_c" compartment="c" fbc:charge="2" fbc:chemicalFormula="Cd">
        <sbml:annotation xmlns:sbml="http://www.sbml.org/sbml/level3/version1/core">
          <rdf:RDF xmlns:rdf="http://www.w3.org/1999/02/22-rdf-syntax-ns#">
            <rdf:Description rdf:about="#M_cd2_c">
              <bqbiol:is xmlns:bqbiol="http://biomodels.net/biology-qualifiers/">
                <rdf:Bag>
                  <rdf:li rdf:resource="http://identifiers.org/bigg.metabolite/cd2"/>
                  <rdf:li rdf:resource="http://identifiers.org/biocyc/META:CPD0-1355"/>
                  <rdf:li rdf:resource="http://identifiers.org/chebi/CHEBI:3290"/>
                  <rdf:li rdf:resource="http://identifiers.org/chebi/CHEBI:48773"/>
                  <rdf:li rdf:resource="http://identifiers.org/chebi/CHEBI:48775"/>
                  <rdf:li rdf:resource="http://identifiers.org/hmdb/HMDB03638"/>
                  <rdf:li rdf:resource="http://identifiers.org/kegg.compound/C15233"/>
                  <rdf:li rdf:resource="http://identifiers.org/metanetx.chemical/MNXM4505"/>
                  <rdf:li rdf:resource="http://identifiers.org/seed.compound/cpd10924"/>
                </rdf:Bag>
              </bqbiol:is>
            </rdf:Description>
          </rdf:RDF>
        </sbml:annotation>
      </species>
      <species boundaryCondition="false" constant="false" hasOnlySubstanceUnits="false" id="M_tcynt_p" name="Thiocyanate" metaid="M_tcynt_p" compartment="p" fbc:charge="-1" fbc:chemicalFormula="CNS">
        <sbml:annotation xmlns:sbml="http://www.sbml.org/sbml/level3/version1/core">
          <rdf:RDF xmlns:rdf="http://www.w3.org/1999/02/22-rdf-syntax-ns#">
            <rdf:Description rdf:about="#M_tcynt_p">
              <bqbiol:is xmlns:bqbiol="http://biomodels.net/biology-qualifiers/">
                <rdf:Bag>
                  <rdf:li rdf:resource="http://identifiers.org/bigg.metabolite/tcynt"/>
                  <rdf:li rdf:resource="http://identifiers.org/biocyc/META:CPD-19512"/>
                  <rdf:li rdf:resource="http://identifiers.org/biocyc/META:HSCN"/>
                  <rdf:li rdf:resource="http://identifiers.org/chebi/CHEBI:15234"/>
                  <rdf:li rdf:resource="http://identifiers.org/chebi/CHEBI:18022"/>
                  <rdf:li rdf:resource="http://identifiers.org/chebi/CHEBI:24926"/>
                  <rdf:li rdf:resource="http://identifiers.org/chebi/CHEBI:24928"/>
                  <rdf:li rdf:resource="http://identifiers.org/chebi/CHEBI:26954"/>
                  <rdf:li rdf:resource="http://identifiers.org/chebi/CHEBI:26956"/>
                  <rdf:li rdf:resource="http://identifiers.org/chebi/CHEBI:29200"/>
                  <rdf:li rdf:resource="http://identifiers.org/chebi/CHEBI:45576"/>
                  <rdf:li rdf:resource="http://identifiers.org/chebi/CHEBI:9550"/>
                  <rdf:li rdf:resource="http://identifiers.org/hmdb/HMDB01453"/>
                  <rdf:li rdf:resource="http://identifiers.org/kegg.compound/C01755"/>
                  <rdf:li rdf:resource="http://identifiers.org/metanetx.chemical/MNXM762"/>
                  <rdf:li rdf:resource="http://identifiers.org/seed.compound/cpd01211"/>
                </rdf:Bag>
              </bqbiol:is>
            </rdf:Description>
          </rdf:RDF>
        </sbml:annotation>
      </species>
      <species boundaryCondition="false" constant="false" hasOnlySubstanceUnits="false" id="M_acanth_c" name="N-Acetylanthranilate" metaid="M_acanth_c" compartment="c" fbc:charge="-1" fbc:chemicalFormula="C9H8NO3">
        <sbml:annotation xmlns:sbml="http://www.sbml.org/sbml/level3/version1/core">
          <rdf:RDF xmlns:rdf="http://www.w3.org/1999/02/22-rdf-syntax-ns#">
            <rdf:Description rdf:about="#M_acanth_c">
              <bqbiol:is xmlns:bqbiol="http://biomodels.net/biology-qualifiers/">
                <rdf:Bag>
                  <rdf:li rdf:resource="http://identifiers.org/bigg.metabolite/acanth"/>
                  <rdf:li rdf:resource="http://identifiers.org/biocyc/META:N-ACETYLANTHRANILATE"/>
                  <rdf:li rdf:resource="http://identifiers.org/chebi/CHEBI:12465"/>
                  <rdf:li rdf:resource="http://identifiers.org/chebi/CHEBI:16803"/>
                  <rdf:li rdf:resource="http://identifiers.org/chebi/CHEBI:19414"/>
                  <rdf:li rdf:resource="http://identifiers.org/chebi/CHEBI:21602"/>
                  <rdf:li rdf:resource="http://identifiers.org/chebi/CHEBI:32578"/>
                  <rdf:li rdf:resource="http://identifiers.org/chebi/CHEBI:36555"/>
                  <rdf:li rdf:resource="http://identifiers.org/chebi/CHEBI:7194"/>
                  <rdf:li rdf:resource="http://identifiers.org/kegg.compound/C06332"/>
                  <rdf:li rdf:resource="http://identifiers.org/metanetx.chemical/MNXM1939"/>
                  <rdf:li rdf:resource="http://identifiers.org/seed.compound/cpd03773"/>
                </rdf:Bag>
              </bqbiol:is>
            </rdf:Description>
          </rdf:RDF>
        </sbml:annotation>
      </species>
      <species boundaryCondition="false" constant="false" hasOnlySubstanceUnits="false" id="M_so2_p" name="Sulfur dioxide" metaid="M_so2_p" compartment="p" fbc:charge="0" fbc:chemicalFormula="O2S">
        <sbml:annotation xmlns:sbml="http://www.sbml.org/sbml/level3/version1/core">
          <rdf:RDF xmlns:rdf="http://www.w3.org/1999/02/22-rdf-syntax-ns#">
            <rdf:Description rdf:about="#M_so2_p">
              <bqbiol:is xmlns:bqbiol="http://biomodels.net/biology-qualifiers/">
                <rdf:Bag>
                  <rdf:li rdf:resource="http://identifiers.org/bigg.metabolite/so2"/>
                  <rdf:li rdf:resource="http://identifiers.org/biocyc/META:SULFUR-DIOXIDE"/>
                  <rdf:li rdf:resource="http://identifiers.org/chebi/CHEBI:18422"/>
                  <rdf:li rdf:resource="http://identifiers.org/chebi/CHEBI:45789"/>
                  <rdf:li rdf:resource="http://identifiers.org/chebi/CHEBI:8992"/>
                  <rdf:li rdf:resource="http://identifiers.org/chebi/CHEBI:9351"/>
                  <rdf:li rdf:resource="http://identifiers.org/hmdb/HMDB34834"/>
                  <rdf:li rdf:resource="http://identifiers.org/kegg.compound/C09306"/>
                  <rdf:li rdf:resource="http://identifiers.org/kegg.drug/D05961"/>
                  <rdf:li rdf:resource="http://identifiers.org/metanetx.chemical/MNXM4835"/>
                  <rdf:li rdf:resource="http://identifiers.org/seed.compound/cpd06201"/>
                </rdf:Bag>
              </bqbiol:is>
            </rdf:Description>
          </rdf:RDF>
        </sbml:annotation>
      </species>
      <species boundaryCondition="false" constant="false" hasOnlySubstanceUnits="false" id="M_mn2_c" name="Manganese" metaid="M_mn2_c" compartment="c" fbc:charge="2" fbc:chemicalFormula="Mn">
        <sbml:annotation xmlns:sbml="http://www.sbml.org/sbml/level3/version1/core">
          <rdf:RDF xmlns:rdf="http://www.w3.org/1999/02/22-rdf-syntax-ns#">
            <rdf:Description rdf:about="#M_mn2_c">
              <bqbiol:is xmlns:bqbiol="http://biomodels.net/biology-qualifiers/">
                <rdf:Bag>
                  <rdf:li rdf:resource="http://identifiers.org/bigg.metabolite/mn2"/>
                  <rdf:li rdf:resource="http://identifiers.org/chebi/CHEBI:21435"/>
                  <rdf:li rdf:resource="http://identifiers.org/chebi/CHEBI:25156"/>
                  <rdf:li rdf:resource="http://identifiers.org/chebi/CHEBI:29035"/>
                  <rdf:li rdf:resource="http://identifiers.org/chebi/CHEBI:49749"/>
                  <rdf:li rdf:resource="http://identifiers.org/hmdb/HMDB01333"/>
                  <rdf:li rdf:resource="http://identifiers.org/kegg.compound/C19610"/>
                  <rdf:li rdf:resource="http://identifiers.org/metanetx.chemical/MNXM2255"/>
                  <rdf:li rdf:resource="http://identifiers.org/seed.compound/cpd00030"/>
                  <rdf:li rdf:resource="http://identifiers.org/seed.compound/cpd20863"/>
                </rdf:Bag>
              </bqbiol:is>
            </rdf:Description>
          </rdf:RDF>
        </sbml:annotation>
      </species>
      <species boundaryCondition="false" constant="false" hasOnlySubstanceUnits="false" id="M_pa181_c" name="1,2-dioctadec-11-enoyl-sn-glycerol 3-phosphate" metaid="M_pa181_c" compartment="c" fbc:charge="-2" fbc:chemicalFormula="C39H71O8P1">
        <sbml:annotation xmlns:sbml="http://www.sbml.org/sbml/level3/version1/core">
          <rdf:RDF xmlns:rdf="http://www.w3.org/1999/02/22-rdf-syntax-ns#">
            <rdf:Description rdf:about="#M_pa181_c">
              <bqbiol:is xmlns:bqbiol="http://biomodels.net/biology-qualifiers/">
                <rdf:Bag>
                  <rdf:li rdf:resource="http://identifiers.org/bigg.metabolite/pa181"/>
                  <rdf:li rdf:resource="http://identifiers.org/metanetx.chemical/MNXM90511"/>
                  <rdf:li rdf:resource="http://identifiers.org/seed.compound/cpd15527"/>
                </rdf:Bag>
              </bqbiol:is>
            </rdf:Description>
          </rdf:RDF>
        </sbml:annotation>
      </species>
      <species boundaryCondition="false" constant="false" hasOnlySubstanceUnits="false" id="M_2agpg181_p" name="2-Acyl-sn-glycero-3-phosphoglycerol (n-C18:1)" metaid="M_2agpg181_p" compartment="p" fbc:charge="-1" fbc:chemicalFormula="C24H46O9P1">
        <sbml:annotation xmlns:sbml="http://www.sbml.org/sbml/level3/version1/core">
          <rdf:RDF xmlns:rdf="http://www.w3.org/1999/02/22-rdf-syntax-ns#">
            <rdf:Description rdf:about="#M_2agpg181_p">
              <bqbiol:is xmlns:bqbiol="http://biomodels.net/biology-qualifiers/">
                <rdf:Bag>
                  <rdf:li rdf:resource="http://identifiers.org/bigg.metabolite/2agpg181"/>
                  <rdf:li rdf:resource="http://identifiers.org/metanetx.chemical/MNXM3455"/>
                </rdf:Bag>
              </bqbiol:is>
            </rdf:Description>
          </rdf:RDF>
        </sbml:annotation>
      </species>
      <species boundaryCondition="false" constant="false" hasOnlySubstanceUnits="false" id="M_tdecoa_c" name="Tetradecenoyl-CoA (n-C14:1CoA)" metaid="M_tdecoa_c" compartment="c" fbc:charge="-4" fbc:chemicalFormula="C35H56N7O17P3S">
        <sbml:annotation xmlns:sbml="http://www.sbml.org/sbml/level3/version1/core">
          <rdf:RDF xmlns:rdf="http://www.w3.org/1999/02/22-rdf-syntax-ns#">
            <rdf:Description rdf:about="#M_tdecoa_c">
              <bqbiol:is xmlns:bqbiol="http://biomodels.net/biology-qualifiers/">
                <rdf:Bag>
                  <rdf:li rdf:resource="http://identifiers.org/bigg.metabolite/tdecoa"/>
                  <rdf:li rdf:resource="http://identifiers.org/metanetx.chemical/MNXM2290"/>
                </rdf:Bag>
              </bqbiol:is>
            </rdf:Description>
          </rdf:RDF>
        </sbml:annotation>
      </species>
      <species boundaryCondition="false" constant="false" hasOnlySubstanceUnits="false" id="M_thym_p" name="Thymine C5H6N2O2" metaid="M_thym_p" compartment="p" fbc:charge="0" fbc:chemicalFormula="C5H6N2O2">
        <sbml:annotation xmlns:sbml="http://www.sbml.org/sbml/level3/version1/core">
          <rdf:RDF xmlns:rdf="http://www.w3.org/1999/02/22-rdf-syntax-ns#">
            <rdf:Description rdf:about="#M_thym_p">
              <bqbiol:is xmlns:bqbiol="http://biomodels.net/biology-qualifiers/">
                <rdf:Bag>
                  <rdf:li rdf:resource="http://identifiers.org/bigg.metabolite/thym"/>
                  <rdf:li rdf:resource="http://identifiers.org/biocyc/META:THYMINE"/>
                  <rdf:li rdf:resource="http://identifiers.org/chebi/CHEBI:15247"/>
                  <rdf:li rdf:resource="http://identifiers.org/chebi/CHEBI:17821"/>
                  <rdf:li rdf:resource="http://identifiers.org/chebi/CHEBI:27004"/>
                  <rdf:li rdf:resource="http://identifiers.org/chebi/CHEBI:46017"/>
                  <rdf:li rdf:resource="http://identifiers.org/chebi/CHEBI:9580"/>
                  <rdf:li rdf:resource="http://identifiers.org/hmdb/HMDB00262"/>
                  <rdf:li rdf:resource="http://identifiers.org/kegg.compound/C00178"/>
                  <rdf:li rdf:resource="http://identifiers.org/metanetx.chemical/MNXM386"/>
                  <rdf:li rdf:resource="http://identifiers.org/seed.compound/cpd00151"/>
                </rdf:Bag>
              </bqbiol:is>
            </rdf:Description>
          </rdf:RDF>
        </sbml:annotation>
      </species>
      <species boundaryCondition="false" constant="false" hasOnlySubstanceUnits="false" id="M_mocogdp_c" name="Molybdopterin guanine dinucleotide" metaid="M_mocogdp_c" compartment="c" fbc:charge="-2" fbc:chemicalFormula="C20H22N10O15P2S2Mo">
        <sbml:annotation xmlns:sbml="http://www.sbml.org/sbml/level3/version1/core">
          <rdf:RDF xmlns:rdf="http://www.w3.org/1999/02/22-rdf-syntax-ns#">
            <rdf:Description rdf:about="#M_mocogdp_c">
              <bqbiol:is xmlns:bqbiol="http://biomodels.net/biology-qualifiers/">
                <rdf:Bag>
                  <rdf:li rdf:resource="http://identifiers.org/bigg.metabolite/mocogdp"/>
                  <rdf:li rdf:resource="http://identifiers.org/chebi/CHEBI:25374"/>
                  <rdf:li rdf:resource="http://identifiers.org/chebi/CHEBI:30403"/>
                  <rdf:li rdf:resource="http://identifiers.org/chebi/CHEBI:30404"/>
                  <rdf:li rdf:resource="http://identifiers.org/chebi/CHEBI:30405"/>
                  <rdf:li rdf:resource="http://identifiers.org/chebi/CHEBI:30406"/>
                  <rdf:li rdf:resource="http://identifiers.org/chebi/CHEBI:39830"/>
                  <rdf:li rdf:resource="http://identifiers.org/chebi/CHEBI:44012"/>
                  <rdf:li rdf:resource="http://identifiers.org/chebi/CHEBI:45054"/>
                  <rdf:li rdf:resource="http://identifiers.org/chebi/CHEBI:60535"/>
                  <rdf:li rdf:resource="http://identifiers.org/kegg.compound/C19928"/>
                  <rdf:li rdf:resource="http://identifiers.org/metanetx.chemical/MNXM62333"/>
                  <rdf:li rdf:resource="http://identifiers.org/seed.compound/cpd21167"/>
                </rdf:Bag>
              </bqbiol:is>
            </rdf:Description>
          </rdf:RDF>
        </sbml:annotation>
      </species>
      <species boundaryCondition="false" constant="false" hasOnlySubstanceUnits="false" id="M_octapb_c" name="Octanoate (protein bound)" metaid="M_octapb_c" compartment="c" fbc:charge="1" fbc:chemicalFormula="C8H15O">
        <sbml:annotation xmlns:sbml="http://www.sbml.org/sbml/level3/version1/core">
          <rdf:RDF xmlns:rdf="http://www.w3.org/1999/02/22-rdf-syntax-ns#">
            <rdf:Description rdf:about="#M_octapb_c">
              <bqbiol:is xmlns:bqbiol="http://biomodels.net/biology-qualifiers/">
                <rdf:Bag>
                  <rdf:li rdf:resource="http://identifiers.org/bigg.metabolite/octapb"/>
                  <rdf:li rdf:resource="http://identifiers.org/metanetx.chemical/MNXM147531"/>
                </rdf:Bag>
              </bqbiol:is>
            </rdf:Description>
          </rdf:RDF>
        </sbml:annotation>
      </species>
      <species boundaryCondition="false" constant="false" hasOnlySubstanceUnits="false" id="M_cysi__L_e" name="L Cystine C6H12N2O4S2" metaid="M_cysi__L_e" compartment="e" fbc:charge="0" fbc:chemicalFormula="C6H12N2O4S2">
        <sbml:annotation xmlns:sbml="http://www.sbml.org/sbml/level3/version1/core">
          <rdf:RDF xmlns:rdf="http://www.w3.org/1999/02/22-rdf-syntax-ns#">
            <rdf:Description rdf:about="#M_cysi__L_e">
              <bqbiol:is xmlns:bqbiol="http://biomodels.net/biology-qualifiers/">
                <rdf:Bag>
                  <rdf:li rdf:resource="http://identifiers.org/bigg.metabolite/cysi__L"/>
                  <rdf:li rdf:resource="http://identifiers.org/biocyc/META:CYSTINE"/>
                  <rdf:li rdf:resource="http://identifiers.org/chebi/CHEBI:13097"/>
                  <rdf:li rdf:resource="http://identifiers.org/chebi/CHEBI:16283"/>
                  <rdf:li rdf:resource="http://identifiers.org/chebi/CHEBI:21278"/>
                  <rdf:li rdf:resource="http://identifiers.org/chebi/CHEBI:35491"/>
                  <rdf:li rdf:resource="http://identifiers.org/chebi/CHEBI:6209"/>
                  <rdf:li rdf:resource="http://identifiers.org/chebi/CHEBI:63163"/>
                  <rdf:li rdf:resource="http://identifiers.org/hmdb/HMDB00192"/>
                  <rdf:li rdf:resource="http://identifiers.org/kegg.compound/C00491"/>
                  <rdf:li rdf:resource="http://identifiers.org/kegg.drug/D03636"/>
                  <rdf:li rdf:resource="http://identifiers.org/metanetx.chemical/MNXM927"/>
                  <rdf:li rdf:resource="http://identifiers.org/seed.compound/cpd00381"/>
                </rdf:Bag>
              </bqbiol:is>
            </rdf:Description>
          </rdf:RDF>
        </sbml:annotation>
      </species>
      <species boundaryCondition="false" constant="false" hasOnlySubstanceUnits="false" id="M_dhap_c" name="Dihydroxyacetone phosphate" metaid="M_dhap_c" compartment="c" fbc:charge="-2" fbc:chemicalFormula="C3H5O6P">
        <sbml:annotation xmlns:sbml="http://www.sbml.org/sbml/level3/version1/core">
          <rdf:RDF xmlns:rdf="http://www.w3.org/1999/02/22-rdf-syntax-ns#">
            <rdf:Description rdf:about="#M_dhap_c">
              <bqbiol:is xmlns:bqbiol="http://biomodels.net/biology-qualifiers/">
                <rdf:Bag>
                  <rdf:li rdf:resource="http://identifiers.org/bigg.metabolite/dhap"/>
                  <rdf:li rdf:resource="http://identifiers.org/biocyc/META:DIHYDROXY-ACETONE-PHOSPHATE"/>
                  <rdf:li rdf:resource="http://identifiers.org/chebi/CHEBI:14341"/>
                  <rdf:li rdf:resource="http://identifiers.org/chebi/CHEBI:14342"/>
                  <rdf:li rdf:resource="http://identifiers.org/chebi/CHEBI:16108"/>
                  <rdf:li rdf:resource="http://identifiers.org/chebi/CHEBI:24355"/>
                  <rdf:li rdf:resource="http://identifiers.org/chebi/CHEBI:39571"/>
                  <rdf:li rdf:resource="http://identifiers.org/chebi/CHEBI:5454"/>
                  <rdf:li rdf:resource="http://identifiers.org/chebi/CHEBI:57642"/>
                  <rdf:li rdf:resource="http://identifiers.org/hmdb/HMDB01473"/>
                  <rdf:li rdf:resource="http://identifiers.org/hmdb/HMDB11735"/>
                  <rdf:li rdf:resource="http://identifiers.org/kegg.compound/C00111"/>
                  <rdf:li rdf:resource="http://identifiers.org/metanetx.chemical/MNXM77"/>
                  <rdf:li rdf:resource="http://identifiers.org/seed.compound/cpd00095"/>
                </rdf:Bag>
              </bqbiol:is>
            </rdf:Description>
          </rdf:RDF>
        </sbml:annotation>
      </species>
      <species boundaryCondition="false" constant="false" hasOnlySubstanceUnits="false" id="M_prbatp_c" name="1-(5-Phosphoribosyl)-ATP" metaid="M_prbatp_c" compartment="c" fbc:charge="-6" fbc:chemicalFormula="C15H19N5O20P4">
        <sbml:annotation xmlns:sbml="http://www.sbml.org/sbml/level3/version1/core">
          <rdf:RDF xmlns:rdf="http://www.w3.org/1999/02/22-rdf-syntax-ns#">
            <rdf:Description rdf:about="#M_prbatp_c">
              <bqbiol:is xmlns:bqbiol="http://biomodels.net/biology-qualifiers/">
                <rdf:Bag>
                  <rdf:li rdf:resource="http://identifiers.org/bigg.metabolite/prbatp"/>
                  <rdf:li rdf:resource="http://identifiers.org/biocyc/META:PHOSPHORIBOSYL-ATP"/>
                  <rdf:li rdf:resource="http://identifiers.org/chebi/CHEBI:11192"/>
                  <rdf:li rdf:resource="http://identifiers.org/chebi/CHEBI:11196"/>
                  <rdf:li rdf:resource="http://identifiers.org/chebi/CHEBI:18263"/>
                  <rdf:li rdf:resource="http://identifiers.org/chebi/CHEBI:18970"/>
                  <rdf:li rdf:resource="http://identifiers.org/chebi/CHEBI:58424"/>
                  <rdf:li rdf:resource="http://identifiers.org/chebi/CHEBI:59460"/>
                  <rdf:li rdf:resource="http://identifiers.org/chebi/CHEBI:73183"/>
                  <rdf:li rdf:resource="http://identifiers.org/chebi/CHEBI:73200"/>
                  <rdf:li rdf:resource="http://identifiers.org/chebi/CHEBI:8167"/>
                  <rdf:li rdf:resource="http://identifiers.org/hmdb/HMDB03665"/>
                  <rdf:li rdf:resource="http://identifiers.org/kegg.compound/C02739"/>
                  <rdf:li rdf:resource="http://identifiers.org/metanetx.chemical/MNXM1351"/>
                  <rdf:li rdf:resource="http://identifiers.org/seed.compound/cpd01775"/>
                </rdf:Bag>
              </bqbiol:is>
            </rdf:Description>
          </rdf:RDF>
        </sbml:annotation>
      </species>
      <species boundaryCondition="false" constant="false" hasOnlySubstanceUnits="false" id="M_10fthf_c" name="10-Formyltetrahydrofolate" metaid="M_10fthf_c" compartment="c" fbc:charge="-2" fbc:chemicalFormula="C20H21N7O7">
        <sbml:annotation xmlns:sbml="http://www.sbml.org/sbml/level3/version1/core">
          <rdf:RDF xmlns:rdf="http://www.w3.org/1999/02/22-rdf-syntax-ns#">
            <rdf:Description rdf:about="#M_10fthf_c">
              <bqbiol:is xmlns:bqbiol="http://biomodels.net/biology-qualifiers/">
                <rdf:Bag>
                  <rdf:li rdf:resource="http://identifiers.org/bigg.metabolite/10fthf"/>
                  <rdf:li rdf:resource="http://identifiers.org/biocyc/META:10-FORMYL-THF"/>
                  <rdf:li rdf:resource="http://identifiers.org/chebi/CHEBI:11304"/>
                  <rdf:li rdf:resource="http://identifiers.org/chebi/CHEBI:15637"/>
                  <rdf:li rdf:resource="http://identifiers.org/chebi/CHEBI:19108"/>
                  <rdf:li rdf:resource="http://identifiers.org/chebi/CHEBI:19109"/>
                  <rdf:li rdf:resource="http://identifiers.org/chebi/CHEBI:57454"/>
                  <rdf:li rdf:resource="http://identifiers.org/chebi/CHEBI:698"/>
                  <rdf:li rdf:resource="http://identifiers.org/hmdb/HMDB00972"/>
                  <rdf:li rdf:resource="http://identifiers.org/kegg.compound/C00234"/>
                  <rdf:li rdf:resource="http://identifiers.org/metanetx.chemical/MNXM237"/>
                  <rdf:li rdf:resource="http://identifiers.org/seed.compound/cpd00201"/>
                </rdf:Bag>
              </bqbiol:is>
            </rdf:Description>
          </rdf:RDF>
        </sbml:annotation>
      </species>
      <species boundaryCondition="false" constant="false" hasOnlySubstanceUnits="false" id="M_btal_c" name="Butanal C4H8O" metaid="M_btal_c" compartment="c" fbc:charge="0" fbc:chemicalFormula="C4H8O">
        <sbml:annotation xmlns:sbml="http://www.sbml.org/sbml/level3/version1/core">
          <rdf:RDF xmlns:rdf="http://www.w3.org/1999/02/22-rdf-syntax-ns#">
            <rdf:Description rdf:about="#M_btal_c">
              <bqbiol:is xmlns:bqbiol="http://biomodels.net/biology-qualifiers/">
                <rdf:Bag>
                  <rdf:li rdf:resource="http://identifiers.org/bigg.metabolite/btal"/>
                  <rdf:li rdf:resource="http://identifiers.org/biocyc/META:BUTANAL"/>
                  <rdf:li rdf:resource="http://identifiers.org/chebi/CHEBI:13923"/>
                  <rdf:li rdf:resource="http://identifiers.org/chebi/CHEBI:15743"/>
                  <rdf:li rdf:resource="http://identifiers.org/chebi/CHEBI:22938"/>
                  <rdf:li rdf:resource="http://identifiers.org/chebi/CHEBI:3233"/>
                  <rdf:li rdf:resource="http://identifiers.org/hmdb/HMDB03543"/>
                  <rdf:li rdf:resource="http://identifiers.org/kegg.compound/C01412"/>
                  <rdf:li rdf:resource="http://identifiers.org/metanetx.chemical/MNXM1017"/>
                  <rdf:li rdf:resource="http://identifiers.org/seed.compound/cpd01011"/>
                </rdf:Bag>
              </bqbiol:is>
            </rdf:Description>
          </rdf:RDF>
        </sbml:annotation>
      </species>
      <species boundaryCondition="false" constant="false" hasOnlySubstanceUnits="false" id="M_6pgg_c" name="6-Phospho-beta-D-glucosyl-(1,4)-D-glucose" metaid="M_6pgg_c" compartment="c" fbc:charge="-2" fbc:chemicalFormula="C12H21O14P">
        <sbml:annotation xmlns:sbml="http://www.sbml.org/sbml/level3/version1/core">
          <rdf:RDF xmlns:rdf="http://www.w3.org/1999/02/22-rdf-syntax-ns#">
            <rdf:Description rdf:about="#M_6pgg_c">
              <bqbiol:is xmlns:bqbiol="http://biomodels.net/biology-qualifiers/">
                <rdf:Bag>
                  <rdf:li rdf:resource="http://identifiers.org/bigg.metabolite/6pgg"/>
                  <rdf:li rdf:resource="http://identifiers.org/metanetx.chemical/MNXM147389"/>
                </rdf:Bag>
              </bqbiol:is>
            </rdf:Description>
          </rdf:RDF>
        </sbml:annotation>
      </species>
      <species boundaryCondition="false" constant="false" hasOnlySubstanceUnits="false" id="M_co2_e" name="CO2 CO2" metaid="M_co2_e" compartment="e" fbc:charge="0" fbc:chemicalFormula="CO2">
        <sbml:annotation xmlns:sbml="http://www.sbml.org/sbml/level3/version1/core">
          <rdf:RDF xmlns:rdf="http://www.w3.org/1999/02/22-rdf-syntax-ns#">
            <rdf:Description rdf:about="#M_co2_e">
              <bqbiol:is xmlns:bqbiol="http://biomodels.net/biology-qualifiers/">
                <rdf:Bag>
                  <rdf:li rdf:resource="http://identifiers.org/bigg.metabolite/co2"/>
                  <rdf:li rdf:resource="http://identifiers.org/biocyc/META:CARBON-DIOXIDE"/>
                  <rdf:li rdf:resource="http://identifiers.org/chebi/CHEBI:13282"/>
                  <rdf:li rdf:resource="http://identifiers.org/chebi/CHEBI:13283"/>
                  <rdf:li rdf:resource="http://identifiers.org/chebi/CHEBI:13284"/>
                  <rdf:li rdf:resource="http://identifiers.org/chebi/CHEBI:13285"/>
                  <rdf:li rdf:resource="http://identifiers.org/chebi/CHEBI:16526"/>
                  <rdf:li rdf:resource="http://identifiers.org/chebi/CHEBI:23011"/>
                  <rdf:li rdf:resource="http://identifiers.org/chebi/CHEBI:3283"/>
                  <rdf:li rdf:resource="http://identifiers.org/chebi/CHEBI:48829"/>
                  <rdf:li rdf:resource="http://identifiers.org/hmdb/HMDB01967"/>
                  <rdf:li rdf:resource="http://identifiers.org/kegg.compound/C00011"/>
                  <rdf:li rdf:resource="http://identifiers.org/kegg.drug/D00004"/>
                  <rdf:li rdf:resource="http://identifiers.org/metanetx.chemical/MNXM13"/>
                  <rdf:li rdf:resource="http://identifiers.org/seed.compound/cpd00011"/>
                </rdf:Bag>
              </bqbiol:is>
            </rdf:Description>
          </rdf:RDF>
        </sbml:annotation>
      </species>
      <species boundaryCondition="false" constant="false" hasOnlySubstanceUnits="false" id="M_akg_e" name="2-Oxoglutarate" metaid="M_akg_e" compartment="e" fbc:charge="-2" fbc:chemicalFormula="C5H4O5">
        <sbml:annotation xmlns:sbml="http://www.sbml.org/sbml/level3/version1/core">
          <rdf:RDF xmlns:rdf="http://www.w3.org/1999/02/22-rdf-syntax-ns#">
            <rdf:Description rdf:about="#M_akg_e">
              <bqbiol:is xmlns:bqbiol="http://biomodels.net/biology-qualifiers/">
                <rdf:Bag>
                  <rdf:li rdf:resource="http://identifiers.org/bigg.metabolite/akg"/>
                  <rdf:li rdf:resource="http://identifiers.org/biocyc/META:2-KETOGLUTARATE"/>
                  <rdf:li rdf:resource="http://identifiers.org/biocyc/META:CPD-16852"/>
                  <rdf:li rdf:resource="http://identifiers.org/chebi/CHEBI:11638"/>
                  <rdf:li rdf:resource="http://identifiers.org/chebi/CHEBI:1253"/>
                  <rdf:li rdf:resource="http://identifiers.org/chebi/CHEBI:16810"/>
                  <rdf:li rdf:resource="http://identifiers.org/chebi/CHEBI:19748"/>
                  <rdf:li rdf:resource="http://identifiers.org/chebi/CHEBI:19749"/>
                  <rdf:li rdf:resource="http://identifiers.org/chebi/CHEBI:30915"/>
                  <rdf:li rdf:resource="http://identifiers.org/chebi/CHEBI:30916"/>
                  <rdf:li rdf:resource="http://identifiers.org/chebi/CHEBI:40661"/>
                  <rdf:li rdf:resource="http://identifiers.org/hmdb/HMDB62781"/>
                  <rdf:li rdf:resource="http://identifiers.org/kegg.compound/C00026"/>
                  <rdf:li rdf:resource="http://identifiers.org/metanetx.chemical/MNXM20"/>
                  <rdf:li rdf:resource="http://identifiers.org/seed.compound/cpd00024"/>
                </rdf:Bag>
              </bqbiol:is>
            </rdf:Description>
          </rdf:RDF>
        </sbml:annotation>
      </species>
      <species boundaryCondition="false" constant="false" hasOnlySubstanceUnits="false" id="M_gsn_e" name="Guanosine" metaid="M_gsn_e" compartment="e" fbc:charge="0" fbc:chemicalFormula="C10H13N5O5">
        <sbml:annotation xmlns:sbml="http://www.sbml.org/sbml/level3/version1/core">
          <rdf:RDF xmlns:rdf="http://www.w3.org/1999/02/22-rdf-syntax-ns#">
            <rdf:Description rdf:about="#M_gsn_e">
              <bqbiol:is xmlns:bqbiol="http://biomodels.net/biology-qualifiers/">
                <rdf:Bag>
                  <rdf:li rdf:resource="http://identifiers.org/bigg.metabolite/gsn"/>
                  <rdf:li rdf:resource="http://identifiers.org/biocyc/META:GUANOSINE"/>
                  <rdf:li rdf:resource="http://identifiers.org/chebi/CHEBI:14375"/>
                  <rdf:li rdf:resource="http://identifiers.org/chebi/CHEBI:16750"/>
                  <rdf:li rdf:resource="http://identifiers.org/chebi/CHEBI:24444"/>
                  <rdf:li rdf:resource="http://identifiers.org/chebi/CHEBI:42840"/>
                  <rdf:li rdf:resource="http://identifiers.org/chebi/CHEBI:42847"/>
                  <rdf:li rdf:resource="http://identifiers.org/chebi/CHEBI:42853"/>
                  <rdf:li rdf:resource="http://identifiers.org/chebi/CHEBI:471737"/>
                  <rdf:li rdf:resource="http://identifiers.org/chebi/CHEBI:5564"/>
                  <rdf:li rdf:resource="http://identifiers.org/hmdb/HMDB00133"/>
                  <rdf:li rdf:resource="http://identifiers.org/kegg.compound/C00387"/>
                  <rdf:li rdf:resource="http://identifiers.org/metanetx.chemical/MNXM401"/>
                  <rdf:li rdf:resource="http://identifiers.org/seed.compound/cpd00311"/>
                </rdf:Bag>
              </bqbiol:is>
            </rdf:Description>
          </rdf:RDF>
        </sbml:annotation>
      </species>
      <species boundaryCondition="false" constant="false" hasOnlySubstanceUnits="false" id="M_pydx5p_c" name="Pyridoxal 5'-phosphate" metaid="M_pydx5p_c" compartment="c" fbc:charge="-2" fbc:chemicalFormula="C8H8NO6P">
        <sbml:annotation xmlns:sbml="http://www.sbml.org/sbml/level3/version1/core">
          <rdf:RDF xmlns:rdf="http://www.w3.org/1999/02/22-rdf-syntax-ns#">
            <rdf:Description rdf:about="#M_pydx5p_c">
              <bqbiol:is xmlns:bqbiol="http://biomodels.net/biology-qualifiers/">
                <rdf:Bag>
                  <rdf:li rdf:resource="http://identifiers.org/bigg.metabolite/pydx5p"/>
                  <rdf:li rdf:resource="http://identifiers.org/biocyc/META:PYRIDOXAL_PHOSPHATE"/>
                  <rdf:li rdf:resource="http://identifiers.org/chebi/CHEBI:14977"/>
                  <rdf:li rdf:resource="http://identifiers.org/chebi/CHEBI:18405"/>
                  <rdf:li rdf:resource="http://identifiers.org/chebi/CHEBI:234571"/>
                  <rdf:li rdf:resource="http://identifiers.org/chebi/CHEBI:26424"/>
                  <rdf:li rdf:resource="http://identifiers.org/chebi/CHEBI:358848"/>
                  <rdf:li rdf:resource="http://identifiers.org/chebi/CHEBI:45145"/>
                  <rdf:li rdf:resource="http://identifiers.org/chebi/CHEBI:597326"/>
                  <rdf:li rdf:resource="http://identifiers.org/chebi/CHEBI:8668"/>
                  <rdf:li rdf:resource="http://identifiers.org/hmdb/HMDB01491"/>
                  <rdf:li rdf:resource="http://identifiers.org/kegg.compound/C00018"/>
                  <rdf:li rdf:resource="http://identifiers.org/metanetx.chemical/MNXM161"/>
                  <rdf:li rdf:resource="http://identifiers.org/seed.compound/cpd00016"/>
                </rdf:Bag>
              </bqbiol:is>
            </rdf:Description>
          </rdf:RDF>
        </sbml:annotation>
      </species>
      <species boundaryCondition="false" constant="false" hasOnlySubstanceUnits="false" id="M_3dhgulnp_c" name="3-keto-L-gulonate-6-phosphate" metaid="M_3dhgulnp_c" compartment="c" fbc:charge="-3" fbc:chemicalFormula="C6H8O10P">
        <sbml:annotation xmlns:sbml="http://www.sbml.org/sbml/level3/version1/core">
          <rdf:RDF xmlns:rdf="http://www.w3.org/1999/02/22-rdf-syntax-ns#">
            <rdf:Description rdf:about="#M_3dhgulnp_c">
              <bqbiol:is xmlns:bqbiol="http://biomodels.net/biology-qualifiers/">
                <rdf:Bag>
                  <rdf:li rdf:resource="http://identifiers.org/bigg.metabolite/3dhgulnp"/>
                  <rdf:li rdf:resource="http://identifiers.org/biocyc/META:CPD-2343"/>
                  <rdf:li rdf:resource="http://identifiers.org/chebi/CHEBI:49039"/>
                  <rdf:li rdf:resource="http://identifiers.org/chebi/CHEBI:58774"/>
                  <rdf:li rdf:resource="http://identifiers.org/kegg.compound/C14899"/>
                  <rdf:li rdf:resource="http://identifiers.org/metanetx.chemical/MNXM1170"/>
                  <rdf:li rdf:resource="http://identifiers.org/seed.compound/cpd10596"/>
                </rdf:Bag>
              </bqbiol:is>
            </rdf:Description>
          </rdf:RDF>
        </sbml:annotation>
      </species>
      <species boundaryCondition="false" constant="false" hasOnlySubstanceUnits="false" id="M_g3ps_c" name="Glycerophosphoserine" metaid="M_g3ps_c" compartment="c" fbc:charge="-1" fbc:chemicalFormula="C6H13NO8P">
        <sbml:annotation xmlns:sbml="http://www.sbml.org/sbml/level3/version1/core">
          <rdf:RDF xmlns:rdf="http://www.w3.org/1999/02/22-rdf-syntax-ns#">
            <rdf:Description rdf:about="#M_g3ps_c">
              <bqbiol:is xmlns:bqbiol="http://biomodels.net/biology-qualifiers/">
                <rdf:Bag>
                  <rdf:li rdf:resource="http://identifiers.org/bigg.metabolite/g3ps"/>
                  <rdf:li rdf:resource="http://identifiers.org/biocyc/META:CPD0-2030"/>
                  <rdf:li rdf:resource="http://identifiers.org/chebi/CHEBI:61931"/>
                  <rdf:li rdf:resource="http://identifiers.org/chebi/CHEBI:62013"/>
                  <rdf:li rdf:resource="http://identifiers.org/chebi/CHEBI:64765"/>
                  <rdf:li rdf:resource="http://identifiers.org/chebi/CHEBI:64945"/>
                  <rdf:li rdf:resource="http://identifiers.org/metanetx.chemical/MNXM97117"/>
                  <rdf:li rdf:resource="http://identifiers.org/seed.compound/cpd15468"/>
                </rdf:Bag>
              </bqbiol:is>
            </rdf:Description>
          </rdf:RDF>
        </sbml:annotation>
      </species>
      <species boundaryCondition="false" constant="false" hasOnlySubstanceUnits="false" id="M_adphep_LD_c" name="ADP-L-glycero-D-manno-heptose" metaid="M_adphep_LD_c" compartment="c" fbc:charge="-2" fbc:chemicalFormula="C17H25N5O16P2">
        <sbml:annotation xmlns:sbml="http://www.sbml.org/sbml/level3/version1/core">
          <rdf:RDF xmlns:rdf="http://www.w3.org/1999/02/22-rdf-syntax-ns#">
            <rdf:Description rdf:about="#M_adphep_LD_c">
              <bqbiol:is xmlns:bqbiol="http://biomodels.net/biology-qualifiers/">
                <rdf:Bag>
                  <rdf:li rdf:resource="http://identifiers.org/bigg.metabolite/adphep_LD"/>
                  <rdf:li rdf:resource="http://identifiers.org/biocyc/META:ADP-L-GLYCERO-D-MANNO-HEPTOSE"/>
                  <rdf:li rdf:resource="http://identifiers.org/chebi/CHEBI:13226"/>
                  <rdf:li rdf:resource="http://identifiers.org/chebi/CHEBI:15915"/>
                  <rdf:li rdf:resource="http://identifiers.org/chebi/CHEBI:20844"/>
                  <rdf:li rdf:resource="http://identifiers.org/chebi/CHEBI:2347"/>
                  <rdf:li rdf:resource="http://identifiers.org/chebi/CHEBI:57564"/>
                  <rdf:li rdf:resource="http://identifiers.org/chebi/CHEBI:61506"/>
                  <rdf:li rdf:resource="http://identifiers.org/chebi/CHEBI:61530"/>
                  <rdf:li rdf:resource="http://identifiers.org/kegg.compound/C06398"/>
                  <rdf:li rdf:resource="http://identifiers.org/metanetx.chemical/MNXM857"/>
                  <rdf:li rdf:resource="http://identifiers.org/seed.compound/cpd03831"/>
                </rdf:Bag>
              </bqbiol:is>
            </rdf:Description>
          </rdf:RDF>
        </sbml:annotation>
      </species>
      <species boundaryCondition="false" constant="false" hasOnlySubstanceUnits="false" id="M_lyx__L_c" name="L-Lyxose" metaid="M_lyx__L_c" compartment="c" fbc:charge="0" fbc:chemicalFormula="C5H10O5">
        <sbml:annotation xmlns:sbml="http://www.sbml.org/sbml/level3/version1/core">
          <rdf:RDF xmlns:rdf="http://www.w3.org/1999/02/22-rdf-syntax-ns#">
            <rdf:Description rdf:about="#M_lyx__L_c">
              <bqbiol:is xmlns:bqbiol="http://biomodels.net/biology-qualifiers/">
                <rdf:Bag>
                  <rdf:li rdf:resource="http://identifiers.org/bigg.metabolite/lyx__L"/>
                  <rdf:li rdf:resource="http://identifiers.org/biocyc/META:CPD-15867"/>
                  <rdf:li rdf:resource="http://identifiers.org/chebi/CHEBI:62321"/>
                  <rdf:li rdf:resource="http://identifiers.org/kegg.compound/C01508"/>
                  <rdf:li rdf:resource="http://identifiers.org/metanetx.chemical/MNXM4641"/>
                  <rdf:li rdf:resource="http://identifiers.org/seed.compound/cpd01067"/>
                </rdf:Bag>
              </bqbiol:is>
            </rdf:Description>
          </rdf:RDF>
        </sbml:annotation>
      </species>
      <species boundaryCondition="false" constant="false" hasOnlySubstanceUnits="false" id="M_din_p" name="Deoxyinosine" metaid="M_din_p" compartment="p" fbc:charge="0" fbc:chemicalFormula="C10H12N4O4">
        <sbml:annotation xmlns:sbml="http://www.sbml.org/sbml/level3/version1/core">
          <rdf:RDF xmlns:rdf="http://www.w3.org/1999/02/22-rdf-syntax-ns#">
            <rdf:Description rdf:about="#M_din_p">
              <bqbiol:is xmlns:bqbiol="http://biomodels.net/biology-qualifiers/">
                <rdf:Bag>
                  <rdf:li rdf:resource="http://identifiers.org/bigg.metabolite/din"/>
                  <rdf:li rdf:resource="http://identifiers.org/biocyc/META:DEOXYINOSINE"/>
                  <rdf:li rdf:resource="http://identifiers.org/chebi/CHEBI:19248"/>
                  <rdf:li rdf:resource="http://identifiers.org/chebi/CHEBI:23629"/>
                  <rdf:li rdf:resource="http://identifiers.org/chebi/CHEBI:28997"/>
                  <rdf:li rdf:resource="http://identifiers.org/chebi/CHEBI:39841"/>
                  <rdf:li rdf:resource="http://identifiers.org/chebi/CHEBI:43293"/>
                  <rdf:li rdf:resource="http://identifiers.org/chebi/CHEBI:43436"/>
                  <rdf:li rdf:resource="http://identifiers.org/chebi/CHEBI:43437"/>
                  <rdf:li rdf:resource="http://identifiers.org/chebi/CHEBI:4413"/>
                  <rdf:li rdf:resource="http://identifiers.org/hmdb/HMDB00071"/>
                  <rdf:li rdf:resource="http://identifiers.org/kegg.compound/C05512"/>
                  <rdf:li rdf:resource="http://identifiers.org/metanetx.chemical/MNXM935"/>
                  <rdf:li rdf:resource="http://identifiers.org/seed.compound/cpd03279"/>
                </rdf:Bag>
              </bqbiol:is>
            </rdf:Description>
          </rdf:RDF>
        </sbml:annotation>
      </species>
      <species boundaryCondition="false" constant="false" hasOnlySubstanceUnits="false" id="M_malt_p" name="Maltose C12H22O11" metaid="M_malt_p" compartment="p" fbc:charge="0" fbc:chemicalFormula="C12H22O11">
        <sbml:annotation xmlns:sbml="http://www.sbml.org/sbml/level3/version1/core">
          <rdf:RDF xmlns:rdf="http://www.w3.org/1999/02/22-rdf-syntax-ns#">
            <rdf:Description rdf:about="#M_malt_p">
              <bqbiol:is xmlns:bqbiol="http://biomodels.net/biology-qualifiers/">
                <rdf:Bag>
                  <rdf:li rdf:resource="http://identifiers.org/bigg.metabolite/malt"/>
                  <rdf:li rdf:resource="http://identifiers.org/biocyc/META:ALPHA-MALTOSE"/>
                  <rdf:li rdf:resource="http://identifiers.org/biocyc/META:MALTOSE"/>
                  <rdf:li rdf:resource="http://identifiers.org/chebi/CHEBI:10300"/>
                  <rdf:li rdf:resource="http://identifiers.org/chebi/CHEBI:12340"/>
                  <rdf:li rdf:resource="http://identifiers.org/chebi/CHEBI:14568"/>
                  <rdf:li rdf:resource="http://identifiers.org/chebi/CHEBI:17306"/>
                  <rdf:li rdf:resource="http://identifiers.org/chebi/CHEBI:18167"/>
                  <rdf:li rdf:resource="http://identifiers.org/chebi/CHEBI:22463"/>
                  <rdf:li rdf:resource="http://identifiers.org/chebi/CHEBI:25144"/>
                  <rdf:li rdf:resource="http://identifiers.org/chebi/CHEBI:43893"/>
                  <rdf:li rdf:resource="http://identifiers.org/chebi/CHEBI:6668"/>
                  <rdf:li rdf:resource="http://identifiers.org/kegg.compound/C00208"/>
                  <rdf:li rdf:resource="http://identifiers.org/kegg.compound/C00897"/>
                  <rdf:li rdf:resource="http://identifiers.org/kegg.drug/D00044"/>
                  <rdf:li rdf:resource="http://identifiers.org/kegg.glycan/G00275"/>
                  <rdf:li rdf:resource="http://identifiers.org/metanetx.chemical/MNXM165"/>
                  <rdf:li rdf:resource="http://identifiers.org/seed.compound/cpd00179"/>
                  <rdf:li rdf:resource="http://identifiers.org/seed.compound/cpd00665"/>
                </rdf:Bag>
              </bqbiol:is>
            </rdf:Description>
          </rdf:RDF>
        </sbml:annotation>
      </species>
      <species boundaryCondition="false" constant="false" hasOnlySubstanceUnits="false" id="M_pppn_p" name="Phenylpropanoate" metaid="M_pppn_p" compartment="p" fbc:charge="-1" fbc:chemicalFormula="C9H9O2">
        <sbml:annotation xmlns:sbml="http://www.sbml.org/sbml/level3/version1/core">
          <rdf:RDF xmlns:rdf="http://www.w3.org/1999/02/22-rdf-syntax-ns#">
            <rdf:Description rdf:about="#M_pppn_p">
              <bqbiol:is xmlns:bqbiol="http://biomodels.net/biology-qualifiers/">
                <rdf:Bag>
                  <rdf:li rdf:resource="http://identifiers.org/bigg.metabolite/pppn"/>
                  <rdf:li rdf:resource="http://identifiers.org/biocyc/META:3-PHENYLPROPIONATE"/>
                  <rdf:li rdf:resource="http://identifiers.org/chebi/CHEBI:20186"/>
                  <rdf:li rdf:resource="http://identifiers.org/chebi/CHEBI:20187"/>
                  <rdf:li rdf:resource="http://identifiers.org/chebi/CHEBI:26002"/>
                  <rdf:li rdf:resource="http://identifiers.org/chebi/CHEBI:26005"/>
                  <rdf:li rdf:resource="http://identifiers.org/chebi/CHEBI:28631"/>
                  <rdf:li rdf:resource="http://identifiers.org/chebi/CHEBI:43112"/>
                  <rdf:li rdf:resource="http://identifiers.org/chebi/CHEBI:51057"/>
                  <rdf:li rdf:resource="http://identifiers.org/chebi/CHEBI:8103"/>
                  <rdf:li rdf:resource="http://identifiers.org/hmdb/HMDB00764"/>
                  <rdf:li rdf:resource="http://identifiers.org/kegg.compound/C05629"/>
                  <rdf:li rdf:resource="http://identifiers.org/metanetx.chemical/MNXM1403"/>
                  <rdf:li rdf:resource="http://identifiers.org/seed.compound/cpd03343"/>
                </rdf:Bag>
              </bqbiol:is>
            </rdf:Description>
          </rdf:RDF>
        </sbml:annotation>
      </species>
      <species boundaryCondition="false" constant="false" hasOnlySubstanceUnits="false" id="M_hphhlipa_c" name="Heptosyl-phospho-heptosyl-heptosyl-kdo2-lipidA" metaid="M_hphhlipa_c" compartment="c" fbc:charge="-8" fbc:chemicalFormula="C131H231N2O60P3">
        <sbml:annotation xmlns:sbml="http://www.sbml.org/sbml/level3/version1/core">
          <rdf:RDF xmlns:rdf="http://www.w3.org/1999/02/22-rdf-syntax-ns#">
            <rdf:Description rdf:about="#M_hphhlipa_c">
              <bqbiol:is xmlns:bqbiol="http://biomodels.net/biology-qualifiers/">
                <rdf:Bag>
                  <rdf:li rdf:resource="http://identifiers.org/bigg.metabolite/hphhlipa"/>
                  <rdf:li rdf:resource="http://identifiers.org/biocyc/META:CPD0-2238"/>
                  <rdf:li rdf:resource="http://identifiers.org/metanetx.chemical/MNXM56168"/>
                  <rdf:li rdf:resource="http://identifiers.org/seed.compound/cpd15488"/>
                </rdf:Bag>
              </bqbiol:is>
            </rdf:Description>
          </rdf:RDF>
        </sbml:annotation>
      </species>
      <species boundaryCondition="false" constant="false" hasOnlySubstanceUnits="false" id="M_murein3px4p_p" name="Two disacharide linked murein units, tripeptide crosslinked tetrapeptide (A2pm-&gt;D-ala) (middle of chain)" metaid="M_murein3px4p_p" compartment="p" fbc:charge="-4" fbc:chemicalFormula="C71H107N13O38">
        <sbml:annotation xmlns:sbml="http://www.sbml.org/sbml/level3/version1/core">
          <rdf:RDF xmlns:rdf="http://www.w3.org/1999/02/22-rdf-syntax-ns#">
            <rdf:Description rdf:about="#M_murein3px4p_p">
              <bqbiol:is xmlns:bqbiol="http://biomodels.net/biology-qualifiers/">
                <rdf:Bag>
                  <rdf:li rdf:resource="http://identifiers.org/bigg.metabolite/murein3px4p"/>
                  <rdf:li rdf:resource="http://identifiers.org/biocyc/META:CPD0-2273"/>
                  <rdf:li rdf:resource="http://identifiers.org/metanetx.chemical/MNXM88341"/>
                  <rdf:li rdf:resource="http://identifiers.org/seed.compound/cpd15503"/>
                </rdf:Bag>
              </bqbiol:is>
            </rdf:Description>
          </rdf:RDF>
        </sbml:annotation>
      </species>
      <species boundaryCondition="false" constant="false" hasOnlySubstanceUnits="false" id="M_1odec11eg3p_c" name="1-octadec-11-enoyl-sn-glycerol 3-phosphate" metaid="M_1odec11eg3p_c" compartment="c" fbc:charge="-2" fbc:chemicalFormula="C21H39O7P1">
        <sbml:annotation xmlns:sbml="http://www.sbml.org/sbml/level3/version1/core">
          <rdf:RDF xmlns:rdf="http://www.w3.org/1999/02/22-rdf-syntax-ns#">
            <rdf:Description rdf:about="#M_1odec11eg3p_c">
              <bqbiol:is xmlns:bqbiol="http://biomodels.net/biology-qualifiers/">
                <rdf:Bag>
                  <rdf:li rdf:resource="http://identifiers.org/bigg.metabolite/1odec11eg3p"/>
                  <rdf:li rdf:resource="http://identifiers.org/metanetx.chemical/MNXM91049"/>
                  <rdf:li rdf:resource="http://identifiers.org/seed.compound/cpd15328"/>
                </rdf:Bag>
              </bqbiol:is>
            </rdf:Description>
          </rdf:RDF>
        </sbml:annotation>
      </species>
      <species boundaryCondition="false" constant="false" hasOnlySubstanceUnits="false" id="M_12dgr181_p" name="1,2-Diacyl-sn-glycerol (dioctadec-11-enoyl, n-C18:1)" metaid="M_12dgr181_p" compartment="p" fbc:charge="0" fbc:chemicalFormula="C39H72O5">
        <sbml:annotation xmlns:sbml="http://www.sbml.org/sbml/level3/version1/core">
          <rdf:RDF xmlns:rdf="http://www.w3.org/1999/02/22-rdf-syntax-ns#">
            <rdf:Description rdf:about="#M_12dgr181_p">
              <bqbiol:is xmlns:bqbiol="http://biomodels.net/biology-qualifiers/">
                <rdf:Bag>
                  <rdf:li rdf:resource="http://identifiers.org/bigg.metabolite/12dgr181"/>
                  <rdf:li rdf:resource="http://identifiers.org/metanetx.chemical/MNXM3775"/>
                </rdf:Bag>
              </bqbiol:is>
            </rdf:Description>
          </rdf:RDF>
        </sbml:annotation>
      </species>
      <species boundaryCondition="false" constant="false" hasOnlySubstanceUnits="false" id="M_dsbdrd_c" name="Fused thiol:disulfide interchange protein (reduced)" metaid="M_dsbdrd_c" compartment="c" fbc:charge="0" fbc:chemicalFormula="XH2">
        <sbml:annotation xmlns:sbml="http://www.sbml.org/sbml/level3/version1/core">
          <rdf:RDF xmlns:rdf="http://www.w3.org/1999/02/22-rdf-syntax-ns#">
            <rdf:Description rdf:about="#M_dsbdrd_c">
              <bqbiol:is xmlns:bqbiol="http://biomodels.net/biology-qualifiers/">
                <rdf:Bag>
                  <rdf:li rdf:resource="http://identifiers.org/bigg.metabolite/dsbdrd"/>
                  <rdf:li rdf:resource="http://identifiers.org/metanetx.chemical/MNXM8620"/>
                  <rdf:li rdf:resource="http://identifiers.org/seed.compound/cpd15451"/>
                </rdf:Bag>
              </bqbiol:is>
            </rdf:Description>
          </rdf:RDF>
        </sbml:annotation>
      </species>
      <species boundaryCondition="false" constant="false" hasOnlySubstanceUnits="false" id="M_sla_c" name="Sulpholactaldehyde" metaid="M_sla_c" compartment="c" fbc:charge="-1" fbc:chemicalFormula="C3H5O5S">
        <sbml:annotation xmlns:sbml="http://www.sbml.org/sbml/level3/version1/core">
          <rdf:RDF xmlns:rdf="http://www.w3.org/1999/02/22-rdf-syntax-ns#">
            <rdf:Description rdf:about="#M_sla_c">
              <bqbiol:is xmlns:bqbiol="http://biomodels.net/biology-qualifiers/">
                <rdf:Bag>
                  <rdf:li rdf:resource="http://identifiers.org/bigg.metabolite/sla"/>
                </rdf:Bag>
              </bqbiol:is>
            </rdf:Description>
          </rdf:RDF>
        </sbml:annotation>
      </species>
      <species boundaryCondition="false" constant="false" hasOnlySubstanceUnits="false" id="M_ribflv_p" name="Riboflavin C17H20N4O6" metaid="M_ribflv_p" compartment="p" fbc:charge="0" fbc:chemicalFormula="C17H20N4O6">
        <sbml:annotation xmlns:sbml="http://www.sbml.org/sbml/level3/version1/core">
          <rdf:RDF xmlns:rdf="http://www.w3.org/1999/02/22-rdf-syntax-ns#">
            <rdf:Description rdf:about="#M_ribflv_p">
              <bqbiol:is xmlns:bqbiol="http://biomodels.net/biology-qualifiers/">
                <rdf:Bag>
                  <rdf:li rdf:resource="http://identifiers.org/bigg.metabolite/ribflv"/>
                  <rdf:li rdf:resource="http://identifiers.org/biocyc/META:RIBOFLAVIN"/>
                  <rdf:li rdf:resource="http://identifiers.org/chebi/CHEBI:15044"/>
                  <rdf:li rdf:resource="http://identifiers.org/chebi/CHEBI:17015"/>
                  <rdf:li rdf:resource="http://identifiers.org/chebi/CHEBI:27299"/>
                  <rdf:li rdf:resource="http://identifiers.org/chebi/CHEBI:45214"/>
                  <rdf:li rdf:resource="http://identifiers.org/chebi/CHEBI:529204"/>
                  <rdf:li rdf:resource="http://identifiers.org/chebi/CHEBI:57986"/>
                  <rdf:li rdf:resource="http://identifiers.org/chebi/CHEBI:8843"/>
                  <rdf:li rdf:resource="http://identifiers.org/hmdb/HMDB00244"/>
                  <rdf:li rdf:resource="http://identifiers.org/kegg.compound/C00255"/>
                  <rdf:li rdf:resource="http://identifiers.org/kegg.drug/D00050"/>
                  <rdf:li rdf:resource="http://identifiers.org/metanetx.chemical/MNXM270"/>
                  <rdf:li rdf:resource="http://identifiers.org/seed.compound/cpd00220"/>
                </rdf:Bag>
              </bqbiol:is>
            </rdf:Description>
          </rdf:RDF>
        </sbml:annotation>
      </species>
      <species boundaryCondition="false" constant="false" hasOnlySubstanceUnits="false" id="M_cysi__L_c" name="L Cystine C6H12N2O4S2" metaid="M_cysi__L_c" compartment="c" fbc:charge="0" fbc:chemicalFormula="C6H12N2O4S2">
        <sbml:annotation xmlns:sbml="http://www.sbml.org/sbml/level3/version1/core">
          <rdf:RDF xmlns:rdf="http://www.w3.org/1999/02/22-rdf-syntax-ns#">
            <rdf:Description rdf:about="#M_cysi__L_c">
              <bqbiol:is xmlns:bqbiol="http://biomodels.net/biology-qualifiers/">
                <rdf:Bag>
                  <rdf:li rdf:resource="http://identifiers.org/bigg.metabolite/cysi__L"/>
                  <rdf:li rdf:resource="http://identifiers.org/biocyc/META:CYSTINE"/>
                  <rdf:li rdf:resource="http://identifiers.org/chebi/CHEBI:13097"/>
                  <rdf:li rdf:resource="http://identifiers.org/chebi/CHEBI:16283"/>
                  <rdf:li rdf:resource="http://identifiers.org/chebi/CHEBI:21278"/>
                  <rdf:li rdf:resource="http://identifiers.org/chebi/CHEBI:35491"/>
                  <rdf:li rdf:resource="http://identifiers.org/chebi/CHEBI:6209"/>
                  <rdf:li rdf:resource="http://identifiers.org/chebi/CHEBI:63163"/>
                  <rdf:li rdf:resource="http://identifiers.org/hmdb/HMDB00192"/>
                  <rdf:li rdf:resource="http://identifiers.org/kegg.compound/C00491"/>
                  <rdf:li rdf:resource="http://identifiers.org/kegg.drug/D03636"/>
                  <rdf:li rdf:resource="http://identifiers.org/metanetx.chemical/MNXM927"/>
                  <rdf:li rdf:resource="http://identifiers.org/seed.compound/cpd00381"/>
                </rdf:Bag>
              </bqbiol:is>
            </rdf:Description>
          </rdf:RDF>
        </sbml:annotation>
      </species>
      <species boundaryCondition="false" constant="false" hasOnlySubstanceUnits="false" id="M_f1p_c" name="D-Fructose 1-phosphate" metaid="M_f1p_c" compartment="c" fbc:charge="-2" fbc:chemicalFormula="C6H11O9P">
        <sbml:annotation xmlns:sbml="http://www.sbml.org/sbml/level3/version1/core">
          <rdf:RDF xmlns:rdf="http://www.w3.org/1999/02/22-rdf-syntax-ns#">
            <rdf:Description rdf:about="#M_f1p_c">
              <bqbiol:is xmlns:bqbiol="http://biomodels.net/biology-qualifiers/">
                <rdf:Bag>
                  <rdf:li rdf:resource="http://identifiers.org/bigg.metabolite/f1p"/>
                  <rdf:li rdf:resource="http://identifiers.org/biocyc/META:D-fructofuranose-1-phosphate"/>
                  <rdf:li rdf:resource="http://identifiers.org/chebi/CHEBI:20930"/>
                  <rdf:li rdf:resource="http://identifiers.org/chebi/CHEBI:37515"/>
                  <rdf:li rdf:resource="http://identifiers.org/chebi/CHEBI:5174"/>
                  <rdf:li rdf:resource="http://identifiers.org/chebi/CHEBI:58674"/>
                  <rdf:li rdf:resource="http://identifiers.org/kegg.compound/C01094"/>
                  <rdf:li rdf:resource="http://identifiers.org/metanetx.chemical/MNXM145568"/>
                  <rdf:li rdf:resource="http://identifiers.org/seed.compound/cpd00802"/>
                </rdf:Bag>
              </bqbiol:is>
            </rdf:Description>
          </rdf:RDF>
        </sbml:annotation>
      </species>
      <species boundaryCondition="false" constant="false" hasOnlySubstanceUnits="false" id="M_thr__L_c" name="L-Threonine" metaid="M_thr__L_c" compartment="c" fbc:charge="0" fbc:chemicalFormula="C4H9NO3">
        <sbml:annotation xmlns:sbml="http://www.sbml.org/sbml/level3/version1/core">
          <rdf:RDF xmlns:rdf="http://www.w3.org/1999/02/22-rdf-syntax-ns#">
            <rdf:Description rdf:about="#M_thr__L_c">
              <bqbiol:is xmlns:bqbiol="http://biomodels.net/biology-qualifiers/">
                <rdf:Bag>
                  <rdf:li rdf:resource="http://identifiers.org/bigg.metabolite/thr__L"/>
                  <rdf:li rdf:resource="http://identifiers.org/biocyc/META:THR"/>
                  <rdf:li rdf:resource="http://identifiers.org/chebi/CHEBI:13175"/>
                  <rdf:li rdf:resource="http://identifiers.org/chebi/CHEBI:16857"/>
                  <rdf:li rdf:resource="http://identifiers.org/chebi/CHEBI:21403"/>
                  <rdf:li rdf:resource="http://identifiers.org/chebi/CHEBI:26986"/>
                  <rdf:li rdf:resource="http://identifiers.org/chebi/CHEBI:32820"/>
                  <rdf:li rdf:resource="http://identifiers.org/chebi/CHEBI:32822"/>
                  <rdf:li rdf:resource="http://identifiers.org/chebi/CHEBI:32832"/>
                  <rdf:li rdf:resource="http://identifiers.org/chebi/CHEBI:32833"/>
                  <rdf:li rdf:resource="http://identifiers.org/chebi/CHEBI:42083"/>
                  <rdf:li rdf:resource="http://identifiers.org/chebi/CHEBI:45843"/>
                  <rdf:li rdf:resource="http://identifiers.org/chebi/CHEBI:45983"/>
                  <rdf:li rdf:resource="http://identifiers.org/chebi/CHEBI:57926"/>
                  <rdf:li rdf:resource="http://identifiers.org/chebi/CHEBI:6308"/>
                  <rdf:li rdf:resource="http://identifiers.org/hmdb/HMDB00167"/>
                  <rdf:li rdf:resource="http://identifiers.org/kegg.compound/C00188"/>
                  <rdf:li rdf:resource="http://identifiers.org/kegg.drug/D00041"/>
                  <rdf:li rdf:resource="http://identifiers.org/metanetx.chemical/MNXM142"/>
                  <rdf:li rdf:resource="http://identifiers.org/seed.compound/cpd00161"/>
                </rdf:Bag>
              </bqbiol:is>
            </rdf:Description>
          </rdf:RDF>
        </sbml:annotation>
      </species>
      <species boundaryCondition="false" constant="false" hasOnlySubstanceUnits="false" id="M_2ddglcn_c" name="2-Dehydro-3-deoxy-D-gluconate" metaid="M_2ddglcn_c" compartment="c" fbc:charge="-1" fbc:chemicalFormula="C6H9O6">
        <sbml:annotation xmlns:sbml="http://www.sbml.org/sbml/level3/version1/core">
          <rdf:RDF xmlns:rdf="http://www.w3.org/1999/02/22-rdf-syntax-ns#">
            <rdf:Description rdf:about="#M_2ddglcn_c">
              <bqbiol:is xmlns:bqbiol="http://biomodels.net/biology-qualifiers/">
                <rdf:Bag>
                  <rdf:li rdf:resource="http://identifiers.org/bigg.metabolite/2ddglcn"/>
                  <rdf:li rdf:resource="http://identifiers.org/biocyc/META:2-DEHYDRO-3-DEOXY-D-GALACTONATE"/>
                  <rdf:li rdf:resource="http://identifiers.org/biocyc/META:2-DEHYDRO-3-DEOXY-D-GLUCONATE"/>
                  <rdf:li rdf:resource="http://identifiers.org/chebi/CHEBI:1056"/>
                  <rdf:li rdf:resource="http://identifiers.org/chebi/CHEBI:1059"/>
                  <rdf:li rdf:resource="http://identifiers.org/chebi/CHEBI:11547"/>
                  <rdf:li rdf:resource="http://identifiers.org/chebi/CHEBI:11550"/>
                  <rdf:li rdf:resource="http://identifiers.org/chebi/CHEBI:17028"/>
                  <rdf:li rdf:resource="http://identifiers.org/chebi/CHEBI:17032"/>
                  <rdf:li rdf:resource="http://identifiers.org/chebi/CHEBI:19527"/>
                  <rdf:li rdf:resource="http://identifiers.org/chebi/CHEBI:19530"/>
                  <rdf:li rdf:resource="http://identifiers.org/chebi/CHEBI:57989"/>
                  <rdf:li rdf:resource="http://identifiers.org/chebi/CHEBI:57990"/>
                  <rdf:li rdf:resource="http://identifiers.org/hmdb/HMDB01353"/>
                  <rdf:li rdf:resource="http://identifiers.org/kegg.compound/C00204"/>
                  <rdf:li rdf:resource="http://identifiers.org/kegg.compound/C01216"/>
                  <rdf:li rdf:resource="http://identifiers.org/lipidmaps/LMFA01050475"/>
                  <rdf:li rdf:resource="http://identifiers.org/lipidmaps/LMFA01050486"/>
                  <rdf:li rdf:resource="http://identifiers.org/metanetx.chemical/MNXM1627"/>
                  <rdf:li rdf:resource="http://identifiers.org/seed.compound/cpd00176"/>
                  <rdf:li rdf:resource="http://identifiers.org/seed.compound/cpd00894"/>
                </rdf:Bag>
              </bqbiol:is>
            </rdf:Description>
          </rdf:RDF>
        </sbml:annotation>
      </species>
      <species boundaryCondition="false" constant="false" hasOnlySubstanceUnits="false" id="M_btn_e" name="Biotin" metaid="M_btn_e" compartment="e" fbc:charge="-1" fbc:chemicalFormula="C10H15N2O3S">
        <sbml:annotation xmlns:sbml="http://www.sbml.org/sbml/level3/version1/core">
          <rdf:RDF xmlns:rdf="http://www.w3.org/1999/02/22-rdf-syntax-ns#">
            <rdf:Description rdf:about="#M_btn_e">
              <bqbiol:is xmlns:bqbiol="http://biomodels.net/biology-qualifiers/">
                <rdf:Bag>
                  <rdf:li rdf:resource="http://identifiers.org/bigg.metabolite/btn"/>
                  <rdf:li rdf:resource="http://identifiers.org/biocyc/META:BIOTIN"/>
                  <rdf:li rdf:resource="http://identifiers.org/chebi/CHEBI:13905"/>
                  <rdf:li rdf:resource="http://identifiers.org/chebi/CHEBI:15956"/>
                  <rdf:li rdf:resource="http://identifiers.org/chebi/CHEBI:22882"/>
                  <rdf:li rdf:resource="http://identifiers.org/chebi/CHEBI:22884"/>
                  <rdf:li rdf:resource="http://identifiers.org/chebi/CHEBI:3108"/>
                  <rdf:li rdf:resource="http://identifiers.org/chebi/CHEBI:41236"/>
                  <rdf:li rdf:resource="http://identifiers.org/chebi/CHEBI:57586"/>
                  <rdf:li rdf:resource="http://identifiers.org/hmdb/HMDB00030"/>
                  <rdf:li rdf:resource="http://identifiers.org/kegg.compound/C00120"/>
                  <rdf:li rdf:resource="http://identifiers.org/kegg.drug/D00029"/>
                  <rdf:li rdf:resource="http://identifiers.org/metanetx.chemical/MNXM304"/>
                  <rdf:li rdf:resource="http://identifiers.org/seed.compound/cpd00104"/>
                </rdf:Bag>
              </bqbiol:is>
            </rdf:Description>
          </rdf:RDF>
        </sbml:annotation>
      </species>
      <species boundaryCondition="false" constant="false" hasOnlySubstanceUnits="false" id="M_ocdcea_e" name="Octadecenoate (n-C18:1)" metaid="M_ocdcea_e" compartment="e" fbc:charge="-1" fbc:chemicalFormula="C18H33O2">
        <sbml:annotation xmlns:sbml="http://www.sbml.org/sbml/level3/version1/core">
          <rdf:RDF xmlns:rdf="http://www.w3.org/1999/02/22-rdf-syntax-ns#">
            <rdf:Description rdf:about="#M_ocdcea_e">
              <bqbiol:is xmlns:bqbiol="http://biomodels.net/biology-qualifiers/">
                <rdf:Bag>
                  <rdf:li rdf:resource="http://identifiers.org/bigg.metabolite/ocdcea"/>
                  <rdf:li rdf:resource="http://identifiers.org/biocyc/META:OLEATE-CPD"/>
                  <rdf:li rdf:resource="http://identifiers.org/chebi/CHEBI:104361"/>
                  <rdf:li rdf:resource="http://identifiers.org/chebi/CHEBI:14684"/>
                  <rdf:li rdf:resource="http://identifiers.org/chebi/CHEBI:16196"/>
                  <rdf:li rdf:resource="http://identifiers.org/chebi/CHEBI:25663"/>
                  <rdf:li rdf:resource="http://identifiers.org/chebi/CHEBI:25664"/>
                  <rdf:li rdf:resource="http://identifiers.org/chebi/CHEBI:30823"/>
                  <rdf:li rdf:resource="http://identifiers.org/chebi/CHEBI:44741"/>
                  <rdf:li rdf:resource="http://identifiers.org/chebi/CHEBI:7741"/>
                  <rdf:li rdf:resource="http://identifiers.org/kegg.compound/C00712"/>
                  <rdf:li rdf:resource="http://identifiers.org/kegg.drug/D02315"/>
                  <rdf:li rdf:resource="http://identifiers.org/lipidmaps/LMFA01030002"/>
                  <rdf:li rdf:resource="http://identifiers.org/lipidmaps/LMFA01030763"/>
                  <rdf:li rdf:resource="http://identifiers.org/lipidmaps/LMFA01030810"/>
                  <rdf:li rdf:resource="http://identifiers.org/metanetx.chemical/MNXM306"/>
                  <rdf:li rdf:resource="http://identifiers.org/seed.compound/cpd00536"/>
                </rdf:Bag>
              </bqbiol:is>
            </rdf:Description>
          </rdf:RDF>
        </sbml:annotation>
      </species>
      <species boundaryCondition="false" constant="false" hasOnlySubstanceUnits="false" id="M_dtdp4d6dg_c" name="DTDP-4-dehydro-6-deoxy-D-glucose" metaid="M_dtdp4d6dg_c" compartment="c" fbc:charge="-2" fbc:chemicalFormula="C16H22N2O15P2">
        <sbml:annotation xmlns:sbml="http://www.sbml.org/sbml/level3/version1/core">
          <rdf:RDF xmlns:rdf="http://www.w3.org/1999/02/22-rdf-syntax-ns#">
            <rdf:Description rdf:about="#M_dtdp4d6dg_c">
              <bqbiol:is xmlns:bqbiol="http://biomodels.net/biology-qualifiers/">
                <rdf:Bag>
                  <rdf:li rdf:resource="http://identifiers.org/bigg.metabolite/dtdp4d6dg"/>
                  <rdf:li rdf:resource="http://identifiers.org/biocyc/META:DTDP-DEOH-DEOXY-GLUCOSE"/>
                  <rdf:li rdf:resource="http://identifiers.org/chebi/CHEBI:10510"/>
                  <rdf:li rdf:resource="http://identifiers.org/chebi/CHEBI:14081"/>
                  <rdf:li rdf:resource="http://identifiers.org/chebi/CHEBI:16128"/>
                  <rdf:li rdf:resource="http://identifiers.org/chebi/CHEBI:23542"/>
                  <rdf:li rdf:resource="http://identifiers.org/chebi/CHEBI:57649"/>
                  <rdf:li rdf:resource="http://identifiers.org/chebi/CHEBI:62829"/>
                  <rdf:li rdf:resource="http://identifiers.org/hmdb/HMDB60081"/>
                  <rdf:li rdf:resource="http://identifiers.org/kegg.compound/C11907"/>
                  <rdf:li rdf:resource="http://identifiers.org/metanetx.chemical/MNXM451"/>
                  <rdf:li rdf:resource="http://identifiers.org/seed.compound/cpd00521"/>
                </rdf:Bag>
              </bqbiol:is>
            </rdf:Description>
          </rdf:RDF>
        </sbml:annotation>
      </species>
      <species boundaryCondition="false" constant="false" hasOnlySubstanceUnits="false" id="M_acmum_e" name="N-Acetylmuramate" metaid="M_acmum_e" compartment="e" fbc:charge="-1" fbc:chemicalFormula="C11H18NO8">
        <sbml:annotation xmlns:sbml="http://www.sbml.org/sbml/level3/version1/core">
          <rdf:RDF xmlns:rdf="http://www.w3.org/1999/02/22-rdf-syntax-ns#">
            <rdf:Description rdf:about="#M_acmum_e">
              <bqbiol:is xmlns:bqbiol="http://biomodels.net/biology-qualifiers/">
                <rdf:Bag>
                  <rdf:li rdf:resource="http://identifiers.org/bigg.metabolite/acmum"/>
                  <rdf:li rdf:resource="http://identifiers.org/biocyc/META:NACMUR"/>
                  <rdf:li rdf:resource="http://identifiers.org/chebi/CHEBI:21615"/>
                  <rdf:li rdf:resource="http://identifiers.org/chebi/CHEBI:28881"/>
                  <rdf:li rdf:resource="http://identifiers.org/chebi/CHEBI:47965"/>
                  <rdf:li rdf:resource="http://identifiers.org/chebi/CHEBI:47978"/>
                  <rdf:li rdf:resource="http://identifiers.org/chebi/CHEBI:7212"/>
                  <rdf:li rdf:resource="http://identifiers.org/hmdb/HMDB60493"/>
                  <rdf:li rdf:resource="http://identifiers.org/kegg.compound/C02713"/>
                  <rdf:li rdf:resource="http://identifiers.org/metanetx.chemical/MNXM2263"/>
                  <rdf:li rdf:resource="http://identifiers.org/seed.compound/cpd01757"/>
                </rdf:Bag>
              </bqbiol:is>
            </rdf:Description>
          </rdf:RDF>
        </sbml:annotation>
      </species>
      <species boundaryCondition="false" constant="false" hasOnlySubstanceUnits="false" id="M_man_p" name="D-Mannose" metaid="M_man_p" compartment="p" fbc:charge="0" fbc:chemicalFormula="C6H12O6">
        <sbml:annotation xmlns:sbml="http://www.sbml.org/sbml/level3/version1/core">
          <rdf:RDF xmlns:rdf="http://www.w3.org/1999/02/22-rdf-syntax-ns#">
            <rdf:Description rdf:about="#M_man_p">
              <bqbiol:is xmlns:bqbiol="http://biomodels.net/biology-qualifiers/">
                <rdf:Bag>
                  <rdf:li rdf:resource="http://identifiers.org/bigg.metabolite/man"/>
                  <rdf:li rdf:resource="http://identifiers.org/biocyc/META:D-mannopyranose"/>
                  <rdf:li rdf:resource="http://identifiers.org/chebi/CHEBI:12999"/>
                  <rdf:li rdf:resource="http://identifiers.org/chebi/CHEBI:14575"/>
                  <rdf:li rdf:resource="http://identifiers.org/chebi/CHEBI:16024"/>
                  <rdf:li rdf:resource="http://identifiers.org/chebi/CHEBI:21057"/>
                  <rdf:li rdf:resource="http://identifiers.org/chebi/CHEBI:33930"/>
                  <rdf:li rdf:resource="http://identifiers.org/chebi/CHEBI:37684"/>
                  <rdf:li rdf:resource="http://identifiers.org/chebi/CHEBI:4208"/>
                  <rdf:li rdf:resource="http://identifiers.org/hmdb/HMDB00169"/>
                  <rdf:li rdf:resource="http://identifiers.org/kegg.compound/C00159"/>
                  <rdf:li rdf:resource="http://identifiers.org/metanetx.chemical/MNXM182"/>
                  <rdf:li rdf:resource="http://identifiers.org/seed.compound/cpd00138"/>
                  <rdf:li rdf:resource="http://identifiers.org/seed.compound/cpd27437"/>
                </rdf:Bag>
              </bqbiol:is>
            </rdf:Description>
          </rdf:RDF>
        </sbml:annotation>
      </species>
      <species boundaryCondition="false" constant="false" hasOnlySubstanceUnits="false" id="M_adocbl_e" name="Adenosylcobalamin" metaid="M_adocbl_e" compartment="e" fbc:charge="0" fbc:chemicalFormula="C72H100CoN18O17P">
        <sbml:annotation xmlns:sbml="http://www.sbml.org/sbml/level3/version1/core">
          <rdf:RDF xmlns:rdf="http://www.w3.org/1999/02/22-rdf-syntax-ns#">
            <rdf:Description rdf:about="#M_adocbl_e">
              <bqbiol:is xmlns:bqbiol="http://biomodels.net/biology-qualifiers/">
                <rdf:Bag>
                  <rdf:li rdf:resource="http://identifiers.org/bigg.metabolite/adocbl"/>
                  <rdf:li rdf:resource="http://identifiers.org/biocyc/META:ADENOSYLCOBALAMIN"/>
                  <rdf:li rdf:resource="http://identifiers.org/hmdb/HMDB02086"/>
                  <rdf:li rdf:resource="http://identifiers.org/kegg.compound/C00194"/>
                  <rdf:li rdf:resource="http://identifiers.org/kegg.drug/D00042"/>
                  <rdf:li rdf:resource="http://identifiers.org/metanetx.chemical/MNXM90703"/>
                  <rdf:li rdf:resource="http://identifiers.org/seed.compound/cpd00166"/>
                </rdf:Bag>
              </bqbiol:is>
            </rdf:Description>
          </rdf:RDF>
        </sbml:annotation>
      </species>
      <species boundaryCondition="false" constant="false" hasOnlySubstanceUnits="false" id="M_frulysp_c" name="Fructoselysine Phosphate" metaid="M_frulysp_c" compartment="c" fbc:charge="-1" fbc:chemicalFormula="C12H24N2O10P">
        <sbml:annotation xmlns:sbml="http://www.sbml.org/sbml/level3/version1/core">
          <rdf:RDF xmlns:rdf="http://www.w3.org/1999/02/22-rdf-syntax-ns#">
            <rdf:Description rdf:about="#M_frulysp_c">
              <bqbiol:is xmlns:bqbiol="http://biomodels.net/biology-qualifiers/">
                <rdf:Bag>
                  <rdf:li rdf:resource="http://identifiers.org/bigg.metabolite/frulysp"/>
                  <rdf:li rdf:resource="http://identifiers.org/metanetx.chemical/MNXM11605"/>
                  <rdf:li rdf:resource="http://identifiers.org/seed.compound/cpd15467"/>
                </rdf:Bag>
              </bqbiol:is>
            </rdf:Description>
          </rdf:RDF>
        </sbml:annotation>
      </species>
      <species boundaryCondition="false" constant="false" hasOnlySubstanceUnits="false" id="M_dump_p" name="DUMP C9H11N2O8P" metaid="M_dump_p" compartment="p" fbc:charge="-2" fbc:chemicalFormula="C9H11N2O8P">
        <sbml:annotation xmlns:sbml="http://www.sbml.org/sbml/level3/version1/core">
          <rdf:RDF xmlns:rdf="http://www.w3.org/1999/02/22-rdf-syntax-ns#">
            <rdf:Description rdf:about="#M_dump_p">
              <bqbiol:is xmlns:bqbiol="http://biomodels.net/biology-qualifiers/">
                <rdf:Bag>
                  <rdf:li rdf:resource="http://identifiers.org/bigg.metabolite/dump"/>
                  <rdf:li rdf:resource="http://identifiers.org/biocyc/META:DUMP"/>
                  <rdf:li rdf:resource="http://identifiers.org/chebi/CHEBI:10532"/>
                  <rdf:li rdf:resource="http://identifiers.org/chebi/CHEBI:14094"/>
                  <rdf:li rdf:resource="http://identifiers.org/chebi/CHEBI:17622"/>
                  <rdf:li rdf:resource="http://identifiers.org/chebi/CHEBI:19263"/>
                  <rdf:li rdf:resource="http://identifiers.org/chebi/CHEBI:246422"/>
                  <rdf:li rdf:resource="http://identifiers.org/chebi/CHEBI:42245"/>
                  <rdf:li rdf:resource="http://identifiers.org/chebi/CHEBI:46286"/>
                  <rdf:li rdf:resource="http://identifiers.org/chebi/CHEBI:46288"/>
                  <rdf:li rdf:resource="http://identifiers.org/chebi/CHEBI:47722"/>
                  <rdf:li rdf:resource="http://identifiers.org/hmdb/HMDB01409"/>
                  <rdf:li rdf:resource="http://identifiers.org/kegg.compound/C00365"/>
                  <rdf:li rdf:resource="http://identifiers.org/metanetx.chemical/MNXM234"/>
                  <rdf:li rdf:resource="http://identifiers.org/seed.compound/cpd00299"/>
                </rdf:Bag>
              </bqbiol:is>
            </rdf:Description>
          </rdf:RDF>
        </sbml:annotation>
      </species>
      <species boundaryCondition="false" constant="false" hasOnlySubstanceUnits="false" id="M_eca4und_p" name="(enterobacterial common antigen)x4 undecaprenyl-diphosphate" metaid="M_eca4und_p" compartment="p" fbc:charge="-6" fbc:chemicalFormula="C151H234N12O67P2">
        <sbml:annotation xmlns:sbml="http://www.sbml.org/sbml/level3/version1/core">
          <rdf:RDF xmlns:rdf="http://www.w3.org/1999/02/22-rdf-syntax-ns#">
            <rdf:Description rdf:about="#M_eca4und_p">
              <bqbiol:is xmlns:bqbiol="http://biomodels.net/biology-qualifiers/">
                <rdf:Bag>
                  <rdf:li rdf:resource="http://identifiers.org/bigg.metabolite/eca4und"/>
                  <rdf:li rdf:resource="http://identifiers.org/metanetx.chemical/MNXM6545"/>
                  <rdf:li rdf:resource="http://identifiers.org/seed.compound/cpd15458"/>
                </rdf:Bag>
              </bqbiol:is>
            </rdf:Description>
          </rdf:RDF>
        </sbml:annotation>
      </species>
      <species boundaryCondition="false" constant="false" hasOnlySubstanceUnits="false" id="M_pa160_c" name="1,2-dihexadecanoyl-sn-glycerol 3-phosphate" metaid="M_pa160_c" compartment="c" fbc:charge="-2" fbc:chemicalFormula="C35H67O8P1">
        <sbml:annotation xmlns:sbml="http://www.sbml.org/sbml/level3/version1/core">
          <rdf:RDF xmlns:rdf="http://www.w3.org/1999/02/22-rdf-syntax-ns#">
            <rdf:Description rdf:about="#M_pa160_c">
              <bqbiol:is xmlns:bqbiol="http://biomodels.net/biology-qualifiers/">
                <rdf:Bag>
                  <rdf:li rdf:resource="http://identifiers.org/bigg.metabolite/pa160"/>
                  <rdf:li rdf:resource="http://identifiers.org/biocyc/META:CPD0-1422"/>
                  <rdf:li rdf:resource="http://identifiers.org/chebi/CHEBI:72859"/>
                  <rdf:li rdf:resource="http://identifiers.org/chebi/CHEBI:73246"/>
                  <rdf:li rdf:resource="http://identifiers.org/hmdb/HMDB00674"/>
                  <rdf:li rdf:resource="http://identifiers.org/hmdb/HMDB07857"/>
                  <rdf:li rdf:resource="http://identifiers.org/lipidmaps/LMGP10010027"/>
                  <rdf:li rdf:resource="http://identifiers.org/metanetx.chemical/MNXM17312"/>
                  <rdf:li rdf:resource="http://identifiers.org/seed.compound/cpd15524"/>
                  <rdf:li rdf:resource="http://identifiers.org/seed.compound/cpd26147"/>
                </rdf:Bag>
              </bqbiol:is>
            </rdf:Description>
          </rdf:RDF>
        </sbml:annotation>
      </species>
      <species boundaryCondition="false" constant="false" hasOnlySubstanceUnits="false" id="M_cdpdhdec9eg_c" name="CDP-1,2-dihexadec-9-enoylglycerol" metaid="M_cdpdhdec9eg_c" compartment="c" fbc:charge="-2" fbc:chemicalFormula="C44H75N3O15P2">
        <sbml:annotation xmlns:sbml="http://www.sbml.org/sbml/level3/version1/core">
          <rdf:RDF xmlns:rdf="http://www.w3.org/1999/02/22-rdf-syntax-ns#">
            <rdf:Description rdf:about="#M_cdpdhdec9eg_c">
              <bqbiol:is xmlns:bqbiol="http://biomodels.net/biology-qualifiers/">
                <rdf:Bag>
                  <rdf:li rdf:resource="http://identifiers.org/bigg.metabolite/cdpdhdec9eg"/>
                  <rdf:li rdf:resource="http://identifiers.org/chebi/CHEBI:104012"/>
                  <rdf:li rdf:resource="http://identifiers.org/metanetx.chemical/MNXM4508"/>
                  <rdf:li rdf:resource="http://identifiers.org/seed.compound/cpd15418"/>
                </rdf:Bag>
              </bqbiol:is>
            </rdf:Description>
          </rdf:RDF>
        </sbml:annotation>
      </species>
      <species boundaryCondition="false" constant="false" hasOnlySubstanceUnits="false" id="M_progly_c" name="L-Prolinylglycine" metaid="M_progly_c" compartment="c" fbc:charge="0" fbc:chemicalFormula="C7H12N2O3">
        <sbml:annotation xmlns:sbml="http://www.sbml.org/sbml/level3/version1/core">
          <rdf:RDF xmlns:rdf="http://www.w3.org/1999/02/22-rdf-syntax-ns#">
            <rdf:Description rdf:about="#M_progly_c">
              <bqbiol:is xmlns:bqbiol="http://biomodels.net/biology-qualifiers/">
                <rdf:Bag>
                  <rdf:li rdf:resource="http://identifiers.org/bigg.metabolite/progly"/>
                  <rdf:li rdf:resource="http://identifiers.org/biocyc/META:CPD0-2182"/>
                  <rdf:li rdf:resource="http://identifiers.org/chebi/CHEBI:61695"/>
                  <rdf:li rdf:resource="http://identifiers.org/chebi/CHEBI:61696"/>
                  <rdf:li rdf:resource="http://identifiers.org/chebi/CHEBI:73594"/>
                  <rdf:li rdf:resource="http://identifiers.org/metanetx.chemical/MNXM7481"/>
                  <rdf:li rdf:resource="http://identifiers.org/seed.compound/cpd15551"/>
                </rdf:Bag>
              </bqbiol:is>
            </rdf:Description>
          </rdf:RDF>
        </sbml:annotation>
      </species>
      <species boundaryCondition="false" constant="false" hasOnlySubstanceUnits="false" id="M_clpn161_p" name="Cardiolipin (tetrahexadec-9-enoyl, n-C16:1)" metaid="M_clpn161_p" compartment="p" fbc:charge="-2" fbc:chemicalFormula="C73H132O17P2">
        <sbml:annotation xmlns:sbml="http://www.sbml.org/sbml/level3/version1/core">
          <rdf:RDF xmlns:rdf="http://www.w3.org/1999/02/22-rdf-syntax-ns#">
            <rdf:Description rdf:about="#M_clpn161_p">
              <bqbiol:is xmlns:bqbiol="http://biomodels.net/biology-qualifiers/">
                <rdf:Bag>
                  <rdf:li rdf:resource="http://identifiers.org/bigg.metabolite/clpn161"/>
                  <rdf:li rdf:resource="http://identifiers.org/biocyc/META:CPD-19674"/>
                  <rdf:li rdf:resource="http://identifiers.org/chebi/CHEBI:104873"/>
                  <rdf:li rdf:resource="http://identifiers.org/metanetx.chemical/MNXM4501"/>
                </rdf:Bag>
              </bqbiol:is>
            </rdf:Description>
          </rdf:RDF>
        </sbml:annotation>
      </species>
      <species boundaryCondition="false" constant="false" hasOnlySubstanceUnits="false" id="M_1ddecg3p_p" name="1-dodecanoyl-sn-glycerol 3-phosphate" metaid="M_1ddecg3p_p" compartment="p" fbc:charge="-2" fbc:chemicalFormula="C15H29O7P1">
        <sbml:annotation xmlns:sbml="http://www.sbml.org/sbml/level3/version1/core">
          <rdf:RDF xmlns:rdf="http://www.w3.org/1999/02/22-rdf-syntax-ns#">
            <rdf:Description rdf:about="#M_1ddecg3p_p">
              <bqbiol:is xmlns:bqbiol="http://biomodels.net/biology-qualifiers/">
                <rdf:Bag>
                  <rdf:li rdf:resource="http://identifiers.org/bigg.metabolite/1ddecg3p"/>
                  <rdf:li rdf:resource="http://identifiers.org/biocyc/META:CPD0-2200"/>
                  <rdf:li rdf:resource="http://identifiers.org/chebi/CHEBI:62840"/>
                  <rdf:li rdf:resource="http://identifiers.org/chebi/CHEBI:72682"/>
                  <rdf:li rdf:resource="http://identifiers.org/lipidmaps/LMGP10050015"/>
                  <rdf:li rdf:resource="http://identifiers.org/metanetx.chemical/MNXM4232"/>
                  <rdf:li rdf:resource="http://identifiers.org/seed.compound/cpd15325"/>
                </rdf:Bag>
              </bqbiol:is>
            </rdf:Description>
          </rdf:RDF>
        </sbml:annotation>
      </species>
      <species boundaryCondition="false" constant="false" hasOnlySubstanceUnits="false" id="M_ca2_p" name="Calcium" metaid="M_ca2_p" compartment="p" fbc:charge="2" fbc:chemicalFormula="Ca">
        <sbml:annotation xmlns:sbml="http://www.sbml.org/sbml/level3/version1/core">
          <rdf:RDF xmlns:rdf="http://www.w3.org/1999/02/22-rdf-syntax-ns#">
            <rdf:Description rdf:about="#M_ca2_p">
              <bqbiol:is xmlns:bqbiol="http://biomodels.net/biology-qualifiers/">
                <rdf:Bag>
                  <rdf:li rdf:resource="http://identifiers.org/bigg.metabolite/ca2"/>
                  <rdf:li rdf:resource="http://identifiers.org/chebi/CHEBI:22988"/>
                  <rdf:li rdf:resource="http://identifiers.org/chebi/CHEBI:29108"/>
                  <rdf:li rdf:resource="http://identifiers.org/chebi/CHEBI:3308"/>
                  <rdf:li rdf:resource="http://identifiers.org/chebi/CHEBI:39123"/>
                  <rdf:li rdf:resource="http://identifiers.org/chebi/CHEBI:48760"/>
                  <rdf:li rdf:resource="http://identifiers.org/hmdb/HMDB00464"/>
                  <rdf:li rdf:resource="http://identifiers.org/kegg.compound/C00076"/>
                  <rdf:li rdf:resource="http://identifiers.org/kegg.compound/C08130"/>
                  <rdf:li rdf:resource="http://identifiers.org/kegg.compound/C12277"/>
                  <rdf:li rdf:resource="http://identifiers.org/kegg.compound/C13140"/>
                  <rdf:li rdf:resource="http://identifiers.org/kegg.compound/C13189"/>
                  <rdf:li rdf:resource="http://identifiers.org/kegg.compound/C17392"/>
                  <rdf:li rdf:resource="http://identifiers.org/kegg.compound/C18381"/>
                  <rdf:li rdf:resource="http://identifiers.org/kegg.drug/D01083"/>
                  <rdf:li rdf:resource="http://identifiers.org/kegg.drug/D01679"/>
                  <rdf:li rdf:resource="http://identifiers.org/kegg.drug/D01723"/>
                  <rdf:li rdf:resource="http://identifiers.org/metanetx.chemical/MNXM128"/>
                  <rdf:li rdf:resource="http://identifiers.org/seed.compound/cpd00063"/>
                  <rdf:li rdf:resource="http://identifiers.org/seed.compound/cpd29674"/>
                </rdf:Bag>
              </bqbiol:is>
            </rdf:Description>
          </rdf:RDF>
        </sbml:annotation>
      </species>
      <species boundaryCondition="false" constant="false" hasOnlySubstanceUnits="false" id="M_iscssh_c" name="IscS with bound sulfur" metaid="M_iscssh_c" compartment="c" fbc:charge="0" fbc:chemicalFormula="HS2R">
        <sbml:annotation xmlns:sbml="http://www.sbml.org/sbml/level3/version1/core">
          <rdf:RDF xmlns:rdf="http://www.w3.org/1999/02/22-rdf-syntax-ns#">
            <rdf:Description rdf:about="#M_iscssh_c">
              <bqbiol:is xmlns:bqbiol="http://biomodels.net/biology-qualifiers/">
                <rdf:Bag>
                  <rdf:li rdf:resource="http://identifiers.org/bigg.metabolite/iscssh"/>
                  <rdf:li rdf:resource="http://identifiers.org/metanetx.chemical/MNXM146402"/>
                </rdf:Bag>
              </bqbiol:is>
            </rdf:Description>
          </rdf:RDF>
        </sbml:annotation>
      </species>
      <species boundaryCondition="false" constant="false" hasOnlySubstanceUnits="false" id="M_novbcn_p" name="Novobiocin" metaid="M_novbcn_p" compartment="p" fbc:charge="0" fbc:chemicalFormula="C31H36N2O11">
        <sbml:annotation xmlns:sbml="http://www.sbml.org/sbml/level3/version1/core">
          <rdf:RDF xmlns:rdf="http://www.w3.org/1999/02/22-rdf-syntax-ns#">
            <rdf:Description rdf:about="#M_novbcn_p">
              <bqbiol:is xmlns:bqbiol="http://biomodels.net/biology-qualifiers/">
                <rdf:Bag>
                  <rdf:li rdf:resource="http://identifiers.org/bigg.metabolite/novbcn"/>
                  <rdf:li rdf:resource="http://identifiers.org/biocyc/META:CPD-15417"/>
                  <rdf:li rdf:resource="http://identifiers.org/chebi/CHEBI:25597"/>
                  <rdf:li rdf:resource="http://identifiers.org/chebi/CHEBI:28368"/>
                  <rdf:li rdf:resource="http://identifiers.org/chebi/CHEBI:44505"/>
                  <rdf:li rdf:resource="http://identifiers.org/chebi/CHEBI:71339"/>
                  <rdf:li rdf:resource="http://identifiers.org/chebi/CHEBI:7644"/>
                  <rdf:li rdf:resource="http://identifiers.org/hmdb/HMDB15185"/>
                  <rdf:li rdf:resource="http://identifiers.org/kegg.compound/C05080"/>
                  <rdf:li rdf:resource="http://identifiers.org/metanetx.chemical/MNXM65002"/>
                  <rdf:li rdf:resource="http://identifiers.org/seed.compound/cpd03032"/>
                </rdf:Bag>
              </bqbiol:is>
            </rdf:Description>
          </rdf:RDF>
        </sbml:annotation>
      </species>
      <species boundaryCondition="false" constant="false" hasOnlySubstanceUnits="false" id="M_rpntp_c" name="?-D-ribose-1-methylphosphonate-5-triphosphate" metaid="M_rpntp_c" compartment="c" fbc:charge="-5" fbc:chemicalFormula="C6H11O16P4">
        <sbml:annotation xmlns:sbml="http://www.sbml.org/sbml/level3/version1/core">
          <rdf:RDF xmlns:rdf="http://www.w3.org/1999/02/22-rdf-syntax-ns#">
            <rdf:Description rdf:about="#M_rpntp_c">
              <bqbiol:is xmlns:bqbiol="http://biomodels.net/biology-qualifiers/">
                <rdf:Bag>
                  <rdf:li rdf:resource="http://identifiers.org/bigg.metabolite/rpntp"/>
                </rdf:Bag>
              </bqbiol:is>
            </rdf:Description>
          </rdf:RDF>
        </sbml:annotation>
      </species>
      <species boundaryCondition="false" constant="false" hasOnlySubstanceUnits="false" id="M_gmplys_c" name="GMP-N-?-(N-?-acetyl lysine methyl ester) 5'-phosphoramidate" metaid="M_gmplys_c" compartment="c" fbc:charge="-1" fbc:chemicalFormula="C19H29N7O10P">
        <sbml:annotation xmlns:sbml="http://www.sbml.org/sbml/level3/version1/core">
          <rdf:RDF xmlns:rdf="http://www.w3.org/1999/02/22-rdf-syntax-ns#">
            <rdf:Description rdf:about="#M_gmplys_c">
              <bqbiol:is xmlns:bqbiol="http://biomodels.net/biology-qualifiers/">
                <rdf:Bag>
                  <rdf:li rdf:resource="http://identifiers.org/bigg.metabolite/gmplys"/>
                </rdf:Bag>
              </bqbiol:is>
            </rdf:Description>
          </rdf:RDF>
        </sbml:annotation>
      </species>
      <species boundaryCondition="false" constant="false" hasOnlySubstanceUnits="false" id="M_r5p_c" name="Alpha-D-Ribose 5-phosphate" metaid="M_r5p_c" compartment="c" fbc:charge="-2" fbc:chemicalFormula="C5H9O8P">
        <sbml:annotation xmlns:sbml="http://www.sbml.org/sbml/level3/version1/core">
          <rdf:RDF xmlns:rdf="http://www.w3.org/1999/02/22-rdf-syntax-ns#">
            <rdf:Description rdf:about="#M_r5p_c">
              <bqbiol:is xmlns:bqbiol="http://biomodels.net/biology-qualifiers/">
                <rdf:Bag>
                  <rdf:li rdf:resource="http://identifiers.org/bigg.metabolite/r5p"/>
                  <rdf:li rdf:resource="http://identifiers.org/biocyc/META:CPD-15318"/>
                  <rdf:li rdf:resource="http://identifiers.org/chebi/CHEBI:10270"/>
                  <rdf:li rdf:resource="http://identifiers.org/chebi/CHEBI:12331"/>
                  <rdf:li rdf:resource="http://identifiers.org/chebi/CHEBI:18189"/>
                  <rdf:li rdf:resource="http://identifiers.org/chebi/CHEBI:22413"/>
                  <rdf:li rdf:resource="http://identifiers.org/kegg.compound/C03736"/>
                  <rdf:li rdf:resource="http://identifiers.org/metanetx.chemical/MNXM15900"/>
                  <rdf:li rdf:resource="http://identifiers.org/seed.compound/cpd19028"/>
                </rdf:Bag>
              </bqbiol:is>
            </rdf:Description>
          </rdf:RDF>
        </sbml:annotation>
      </species>
      <species boundaryCondition="false" constant="false" hasOnlySubstanceUnits="false" id="M_akg_c" name="2-Oxoglutarate" metaid="M_akg_c" compartment="c" fbc:charge="-2" fbc:chemicalFormula="C5H4O5">
        <sbml:annotation xmlns:sbml="http://www.sbml.org/sbml/level3/version1/core">
          <rdf:RDF xmlns:rdf="http://www.w3.org/1999/02/22-rdf-syntax-ns#">
            <rdf:Description rdf:about="#M_akg_c">
              <bqbiol:is xmlns:bqbiol="http://biomodels.net/biology-qualifiers/">
                <rdf:Bag>
                  <rdf:li rdf:resource="http://identifiers.org/bigg.metabolite/akg"/>
                  <rdf:li rdf:resource="http://identifiers.org/biocyc/META:2-KETOGLUTARATE"/>
                  <rdf:li rdf:resource="http://identifiers.org/biocyc/META:CPD-16852"/>
                  <rdf:li rdf:resource="http://identifiers.org/chebi/CHEBI:11638"/>
                  <rdf:li rdf:resource="http://identifiers.org/chebi/CHEBI:1253"/>
                  <rdf:li rdf:resource="http://identifiers.org/chebi/CHEBI:16810"/>
                  <rdf:li rdf:resource="http://identifiers.org/chebi/CHEBI:19748"/>
                  <rdf:li rdf:resource="http://identifiers.org/chebi/CHEBI:19749"/>
                  <rdf:li rdf:resource="http://identifiers.org/chebi/CHEBI:30915"/>
                  <rdf:li rdf:resource="http://identifiers.org/chebi/CHEBI:30916"/>
                  <rdf:li rdf:resource="http://identifiers.org/chebi/CHEBI:40661"/>
                  <rdf:li rdf:resource="http://identifiers.org/hmdb/HMDB62781"/>
                  <rdf:li rdf:resource="http://identifiers.org/kegg.compound/C00026"/>
                  <rdf:li rdf:resource="http://identifiers.org/metanetx.chemical/MNXM20"/>
                  <rdf:li rdf:resource="http://identifiers.org/seed.compound/cpd00024"/>
                </rdf:Bag>
              </bqbiol:is>
            </rdf:Description>
          </rdf:RDF>
        </sbml:annotation>
      </species>
      <species boundaryCondition="false" constant="false" hasOnlySubstanceUnits="false" id="M_ac_c" name="Acetate" metaid="M_ac_c" compartment="c" fbc:charge="-1" fbc:chemicalFormula="C2H3O2">
        <sbml:annotation xmlns:sbml="http://www.sbml.org/sbml/level3/version1/core">
          <rdf:RDF xmlns:rdf="http://www.w3.org/1999/02/22-rdf-syntax-ns#">
            <rdf:Description rdf:about="#M_ac_c">
              <bqbiol:is xmlns:bqbiol="http://biomodels.net/biology-qualifiers/">
                <rdf:Bag>
                  <rdf:li rdf:resource="http://identifiers.org/bigg.metabolite/ac"/>
                  <rdf:li rdf:resource="http://identifiers.org/biocyc/META:ACET"/>
                  <rdf:li rdf:resource="http://identifiers.org/chebi/CHEBI:13704"/>
                  <rdf:li rdf:resource="http://identifiers.org/chebi/CHEBI:15366"/>
                  <rdf:li rdf:resource="http://identifiers.org/chebi/CHEBI:22165"/>
                  <rdf:li rdf:resource="http://identifiers.org/chebi/CHEBI:22169"/>
                  <rdf:li rdf:resource="http://identifiers.org/chebi/CHEBI:2387"/>
                  <rdf:li rdf:resource="http://identifiers.org/chebi/CHEBI:30089"/>
                  <rdf:li rdf:resource="http://identifiers.org/chebi/CHEBI:40480"/>
                  <rdf:li rdf:resource="http://identifiers.org/chebi/CHEBI:40486"/>
                  <rdf:li rdf:resource="http://identifiers.org/hmdb/HMDB00042"/>
                  <rdf:li rdf:resource="http://identifiers.org/kegg.compound/C00033"/>
                  <rdf:li rdf:resource="http://identifiers.org/kegg.drug/D00010"/>
                  <rdf:li rdf:resource="http://identifiers.org/lipidmaps/LMFA01010002"/>
                  <rdf:li rdf:resource="http://identifiers.org/metanetx.chemical/MNXM26"/>
                  <rdf:li rdf:resource="http://identifiers.org/seed.compound/cpd00029"/>
                </rdf:Bag>
              </bqbiol:is>
            </rdf:Description>
          </rdf:RDF>
        </sbml:annotation>
      </species>
      <species boundaryCondition="false" constant="false" hasOnlySubstanceUnits="false" id="M_citr__L_c" name="L-Citrulline" metaid="M_citr__L_c" compartment="c" fbc:charge="0" fbc:chemicalFormula="C6H13N3O3">
        <sbml:annotation xmlns:sbml="http://www.sbml.org/sbml/level3/version1/core">
          <rdf:RDF xmlns:rdf="http://www.w3.org/1999/02/22-rdf-syntax-ns#">
            <rdf:Description rdf:about="#M_citr__L_c">
              <bqbiol:is xmlns:bqbiol="http://biomodels.net/biology-qualifiers/">
                <rdf:Bag>
                  <rdf:li rdf:resource="http://identifiers.org/bigg.metabolite/citr__L"/>
                  <rdf:li rdf:resource="http://identifiers.org/biocyc/META:L-CITRULLINE"/>
                  <rdf:li rdf:resource="http://identifiers.org/chebi/CHEBI:13092"/>
                  <rdf:li rdf:resource="http://identifiers.org/chebi/CHEBI:14002"/>
                  <rdf:li rdf:resource="http://identifiers.org/chebi/CHEBI:16349"/>
                  <rdf:li rdf:resource="http://identifiers.org/chebi/CHEBI:18211"/>
                  <rdf:li rdf:resource="http://identifiers.org/chebi/CHEBI:21257"/>
                  <rdf:li rdf:resource="http://identifiers.org/chebi/CHEBI:3730"/>
                  <rdf:li rdf:resource="http://identifiers.org/chebi/CHEBI:41489"/>
                  <rdf:li rdf:resource="http://identifiers.org/chebi/CHEBI:57743"/>
                  <rdf:li rdf:resource="http://identifiers.org/chebi/CHEBI:6203"/>
                  <rdf:li rdf:resource="http://identifiers.org/chebi/CHEBI:66922"/>
                  <rdf:li rdf:resource="http://identifiers.org/hmdb/HMDB00904"/>
                  <rdf:li rdf:resource="http://identifiers.org/kegg.compound/C00327"/>
                  <rdf:li rdf:resource="http://identifiers.org/kegg.drug/D07706"/>
                  <rdf:li rdf:resource="http://identifiers.org/metanetx.chemical/MNXM211"/>
                  <rdf:li rdf:resource="http://identifiers.org/seed.compound/cpd00274"/>
                </rdf:Bag>
              </bqbiol:is>
            </rdf:Description>
          </rdf:RDF>
        </sbml:annotation>
      </species>
      <species boundaryCondition="false" constant="false" hasOnlySubstanceUnits="false" id="M_34hpp_c" name="3-(4-Hydroxyphenyl)pyruvate" metaid="M_34hpp_c" compartment="c" fbc:charge="-1" fbc:chemicalFormula="C9H7O4">
        <sbml:annotation xmlns:sbml="http://www.sbml.org/sbml/level3/version1/core">
          <rdf:RDF xmlns:rdf="http://www.w3.org/1999/02/22-rdf-syntax-ns#">
            <rdf:Description rdf:about="#M_34hpp_c">
              <bqbiol:is xmlns:bqbiol="http://biomodels.net/biology-qualifiers/">
                <rdf:Bag>
                  <rdf:li rdf:resource="http://identifiers.org/bigg.metabolite/34hpp"/>
                  <rdf:li rdf:resource="http://identifiers.org/biocyc/META:P-HYDROXY-PHENYLPYRUVATE"/>
                  <rdf:li rdf:resource="http://identifiers.org/chebi/CHEBI:1118"/>
                  <rdf:li rdf:resource="http://identifiers.org/chebi/CHEBI:11725"/>
                  <rdf:li rdf:resource="http://identifiers.org/chebi/CHEBI:11727"/>
                  <rdf:li rdf:resource="http://identifiers.org/chebi/CHEBI:12016"/>
                  <rdf:li rdf:resource="http://identifiers.org/chebi/CHEBI:1431"/>
                  <rdf:li rdf:resource="http://identifiers.org/chebi/CHEBI:15999"/>
                  <rdf:li rdf:resource="http://identifiers.org/chebi/CHEBI:19599"/>
                  <rdf:li rdf:resource="http://identifiers.org/chebi/CHEBI:20425"/>
                  <rdf:li rdf:resource="http://identifiers.org/chebi/CHEBI:20426"/>
                  <rdf:li rdf:resource="http://identifiers.org/chebi/CHEBI:27683"/>
                  <rdf:li rdf:resource="http://identifiers.org/chebi/CHEBI:36242"/>
                  <rdf:li rdf:resource="http://identifiers.org/chebi/CHEBI:42422"/>
                  <rdf:li rdf:resource="http://identifiers.org/chebi/CHEBI:594665"/>
                  <rdf:li rdf:resource="http://identifiers.org/hmdb/HMDB00707"/>
                  <rdf:li rdf:resource="http://identifiers.org/hmdb/HMDB06915"/>
                  <rdf:li rdf:resource="http://identifiers.org/kegg.compound/C01179"/>
                  <rdf:li rdf:resource="http://identifiers.org/kegg.compound/C05350"/>
                  <rdf:li rdf:resource="http://identifiers.org/metanetx.chemical/MNXM153"/>
                  <rdf:li rdf:resource="http://identifiers.org/seed.compound/cpd00868"/>
                  <rdf:li rdf:resource="http://identifiers.org/seed.compound/cpd03174"/>
                </rdf:Bag>
              </bqbiol:is>
            </rdf:Description>
          </rdf:RDF>
        </sbml:annotation>
      </species>
      <species boundaryCondition="false" constant="false" hasOnlySubstanceUnits="false" id="M_duri_c" name="Deoxyuridine" metaid="M_duri_c" compartment="c" fbc:charge="0" fbc:chemicalFormula="C9H12N2O5">
        <sbml:annotation xmlns:sbml="http://www.sbml.org/sbml/level3/version1/core">
          <rdf:RDF xmlns:rdf="http://www.w3.org/1999/02/22-rdf-syntax-ns#">
            <rdf:Description rdf:about="#M_duri_c">
              <bqbiol:is xmlns:bqbiol="http://biomodels.net/biology-qualifiers/">
                <rdf:Bag>
                  <rdf:li rdf:resource="http://identifiers.org/bigg.metabolite/duri"/>
                  <rdf:li rdf:resource="http://identifiers.org/biocyc/META:DEOXYURIDINE"/>
                  <rdf:li rdf:resource="http://identifiers.org/chebi/CHEBI:11398"/>
                  <rdf:li rdf:resource="http://identifiers.org/chebi/CHEBI:11572"/>
                  <rdf:li rdf:resource="http://identifiers.org/chebi/CHEBI:14123"/>
                  <rdf:li rdf:resource="http://identifiers.org/chebi/CHEBI:16450"/>
                  <rdf:li rdf:resource="http://identifiers.org/chebi/CHEBI:19261"/>
                  <rdf:li rdf:resource="http://identifiers.org/chebi/CHEBI:23640"/>
                  <rdf:li rdf:resource="http://identifiers.org/chebi/CHEBI:29113"/>
                  <rdf:li rdf:resource="http://identifiers.org/chebi/CHEBI:42178"/>
                  <rdf:li rdf:resource="http://identifiers.org/chebi/CHEBI:4434"/>
                  <rdf:li rdf:resource="http://identifiers.org/chebi/CHEBI:46165"/>
                  <rdf:li rdf:resource="http://identifiers.org/chebi/CHEBI:46289"/>
                  <rdf:li rdf:resource="http://identifiers.org/chebi/CHEBI:46293"/>
                  <rdf:li rdf:resource="http://identifiers.org/hmdb/HMDB00012"/>
                  <rdf:li rdf:resource="http://identifiers.org/kegg.compound/C00526"/>
                  <rdf:li rdf:resource="http://identifiers.org/metanetx.chemical/MNXM492"/>
                  <rdf:li rdf:resource="http://identifiers.org/seed.compound/cpd00412"/>
                </rdf:Bag>
              </bqbiol:is>
            </rdf:Description>
          </rdf:RDF>
        </sbml:annotation>
      </species>
      <species boundaryCondition="false" constant="false" hasOnlySubstanceUnits="false" id="M_ala_B_c" name="Beta-Alanine" metaid="M_ala_B_c" compartment="c" fbc:charge="0" fbc:chemicalFormula="C3H7NO2">
        <sbml:annotation xmlns:sbml="http://www.sbml.org/sbml/level3/version1/core">
          <rdf:RDF xmlns:rdf="http://www.w3.org/1999/02/22-rdf-syntax-ns#">
            <rdf:Description rdf:about="#M_ala_B_c">
              <bqbiol:is xmlns:bqbiol="http://biomodels.net/biology-qualifiers/">
                <rdf:Bag>
                  <rdf:li rdf:resource="http://identifiers.org/bigg.metabolite/ala_B"/>
                  <rdf:li rdf:resource="http://identifiers.org/biocyc/META:B-ALANINE"/>
                  <rdf:li rdf:resource="http://identifiers.org/chebi/CHEBI:10343"/>
                  <rdf:li rdf:resource="http://identifiers.org/chebi/CHEBI:12389"/>
                  <rdf:li rdf:resource="http://identifiers.org/chebi/CHEBI:16958"/>
                  <rdf:li rdf:resource="http://identifiers.org/chebi/CHEBI:22821"/>
                  <rdf:li rdf:resource="http://identifiers.org/chebi/CHEBI:41050"/>
                  <rdf:li rdf:resource="http://identifiers.org/chebi/CHEBI:57966"/>
                  <rdf:li rdf:resource="http://identifiers.org/chebi/CHEBI:63070"/>
                  <rdf:li rdf:resource="http://identifiers.org/hmdb/HMDB00056"/>
                  <rdf:li rdf:resource="http://identifiers.org/kegg.compound/C00099"/>
                  <rdf:li rdf:resource="http://identifiers.org/kegg.drug/D07561"/>
                  <rdf:li rdf:resource="http://identifiers.org/metanetx.chemical/MNXM144"/>
                  <rdf:li rdf:resource="http://identifiers.org/seed.compound/cpd00085"/>
                </rdf:Bag>
              </bqbiol:is>
            </rdf:Description>
          </rdf:RDF>
        </sbml:annotation>
      </species>
      <species boundaryCondition="false" constant="false" hasOnlySubstanceUnits="false" id="M_no2_e" name="Nitrite" metaid="M_no2_e" compartment="e" fbc:charge="-1" fbc:chemicalFormula="NO2">
        <sbml:annotation xmlns:sbml="http://www.sbml.org/sbml/level3/version1/core">
          <rdf:RDF xmlns:rdf="http://www.w3.org/1999/02/22-rdf-syntax-ns#">
            <rdf:Description rdf:about="#M_no2_e">
              <bqbiol:is xmlns:bqbiol="http://biomodels.net/biology-qualifiers/">
                <rdf:Bag>
                  <rdf:li rdf:resource="http://identifiers.org/bigg.metabolite/no2"/>
                  <rdf:li rdf:resource="http://identifiers.org/biocyc/META:NITRITE"/>
                  <rdf:li rdf:resource="http://identifiers.org/chebi/CHEBI:14658"/>
                  <rdf:li rdf:resource="http://identifiers.org/chebi/CHEBI:16301"/>
                  <rdf:li rdf:resource="http://identifiers.org/chebi/CHEBI:25567"/>
                  <rdf:li rdf:resource="http://identifiers.org/chebi/CHEBI:44396"/>
                  <rdf:li rdf:resource="http://identifiers.org/chebi/CHEBI:7585"/>
                  <rdf:li rdf:resource="http://identifiers.org/hmdb/HMDB02786"/>
                  <rdf:li rdf:resource="http://identifiers.org/kegg.compound/C00088"/>
                  <rdf:li rdf:resource="http://identifiers.org/metanetx.chemical/MNXM107"/>
                  <rdf:li rdf:resource="http://identifiers.org/seed.compound/cpd00075"/>
                </rdf:Bag>
              </bqbiol:is>
            </rdf:Description>
          </rdf:RDF>
        </sbml:annotation>
      </species>
      <species boundaryCondition="false" constant="false" hasOnlySubstanceUnits="false" id="M_tag6p__D_c" name="D-Tagatose 6-phosphate" metaid="M_tag6p__D_c" compartment="c" fbc:charge="-2" fbc:chemicalFormula="C6H11O9P">
        <sbml:annotation xmlns:sbml="http://www.sbml.org/sbml/level3/version1/core">
          <rdf:RDF xmlns:rdf="http://www.w3.org/1999/02/22-rdf-syntax-ns#">
            <rdf:Description rdf:about="#M_tag6p__D_c">
              <bqbiol:is xmlns:bqbiol="http://biomodels.net/biology-qualifiers/">
                <rdf:Bag>
                  <rdf:li rdf:resource="http://identifiers.org/bigg.metabolite/tag6p__D"/>
                  <rdf:li rdf:resource="http://identifiers.org/biocyc/META:TAGATOSE-6-PHOSPHATE"/>
                  <rdf:li rdf:resource="http://identifiers.org/chebi/CHEBI:13025"/>
                  <rdf:li rdf:resource="http://identifiers.org/chebi/CHEBI:17837"/>
                  <rdf:li rdf:resource="http://identifiers.org/chebi/CHEBI:21097"/>
                  <rdf:li rdf:resource="http://identifiers.org/chebi/CHEBI:4251"/>
                  <rdf:li rdf:resource="http://identifiers.org/chebi/CHEBI:58695"/>
                  <rdf:li rdf:resource="http://identifiers.org/hmdb/HMDB06873"/>
                  <rdf:li rdf:resource="http://identifiers.org/kegg.compound/C01097"/>
                  <rdf:li rdf:resource="http://identifiers.org/metanetx.chemical/MNXM795"/>
                  <rdf:li rdf:resource="http://identifiers.org/seed.compound/cpd00805"/>
                </rdf:Bag>
              </bqbiol:is>
            </rdf:Description>
          </rdf:RDF>
        </sbml:annotation>
      </species>
      <species boundaryCondition="false" constant="false" hasOnlySubstanceUnits="false" id="M_dhpppn_c" name="3-(2,3-Dihydroxyphenyl)propanoate" metaid="M_dhpppn_c" compartment="c" fbc:charge="-1" fbc:chemicalFormula="C9H9O4">
        <sbml:annotation xmlns:sbml="http://www.sbml.org/sbml/level3/version1/core">
          <rdf:RDF xmlns:rdf="http://www.w3.org/1999/02/22-rdf-syntax-ns#">
            <rdf:Description rdf:about="#M_dhpppn_c">
              <bqbiol:is xmlns:bqbiol="http://biomodels.net/biology-qualifiers/">
                <rdf:Bag>
                  <rdf:li rdf:resource="http://identifiers.org/bigg.metabolite/dhpppn"/>
                  <rdf:li rdf:resource="http://identifiers.org/biocyc/META:2-3-DIHYDROXYPHENYL-PROPIONATE"/>
                  <rdf:li rdf:resource="http://identifiers.org/chebi/CHEBI:11713"/>
                  <rdf:li rdf:resource="http://identifiers.org/chebi/CHEBI:11718"/>
                  <rdf:li rdf:resource="http://identifiers.org/chebi/CHEBI:1419"/>
                  <rdf:li rdf:resource="http://identifiers.org/chebi/CHEBI:18136"/>
                  <rdf:li rdf:resource="http://identifiers.org/chebi/CHEBI:19918"/>
                  <rdf:li rdf:resource="http://identifiers.org/chebi/CHEBI:19919"/>
                  <rdf:li rdf:resource="http://identifiers.org/chebi/CHEBI:46951"/>
                  <rdf:li rdf:resource="http://identifiers.org/kegg.compound/C04044"/>
                  <rdf:li rdf:resource="http://identifiers.org/metanetx.chemical/MNXM826"/>
                  <rdf:li rdf:resource="http://identifiers.org/seed.compound/cpd02501"/>
                </rdf:Bag>
              </bqbiol:is>
            </rdf:Description>
          </rdf:RDF>
        </sbml:annotation>
      </species>
      <species boundaryCondition="false" constant="false" hasOnlySubstanceUnits="false" id="M_g6p_e" name="D-Glucose 6-phosphate" metaid="M_g6p_e" compartment="e" fbc:charge="-2" fbc:chemicalFormula="C6H11O9P">
        <sbml:annotation xmlns:sbml="http://www.sbml.org/sbml/level3/version1/core">
          <rdf:RDF xmlns:rdf="http://www.w3.org/1999/02/22-rdf-syntax-ns#">
            <rdf:Description rdf:about="#M_g6p_e">
              <bqbiol:is xmlns:bqbiol="http://biomodels.net/biology-qualifiers/">
                <rdf:Bag>
                  <rdf:li rdf:resource="http://identifiers.org/bigg.metabolite/g6p"/>
                  <rdf:li rdf:resource="http://identifiers.org/biocyc/META:D-glucopyranose-6-phosphate"/>
                  <rdf:li rdf:resource="http://identifiers.org/chebi/CHEBI:14314"/>
                  <rdf:li rdf:resource="http://identifiers.org/chebi/CHEBI:4170"/>
                  <rdf:li rdf:resource="http://identifiers.org/chebi/CHEBI:61548"/>
                  <rdf:li rdf:resource="http://identifiers.org/hmdb/HMDB01401"/>
                  <rdf:li rdf:resource="http://identifiers.org/hmdb/HMDB01549"/>
                  <rdf:li rdf:resource="http://identifiers.org/hmdb/HMDB06793"/>
                  <rdf:li rdf:resource="http://identifiers.org/kegg.compound/C00092"/>
                  <rdf:li rdf:resource="http://identifiers.org/metanetx.chemical/MNXM160"/>
                  <rdf:li rdf:resource="http://identifiers.org/seed.compound/cpd00079"/>
                  <rdf:li rdf:resource="http://identifiers.org/seed.compound/cpd26836"/>
                </rdf:Bag>
              </bqbiol:is>
            </rdf:Description>
          </rdf:RDF>
        </sbml:annotation>
      </species>
      <species boundaryCondition="false" constant="false" hasOnlySubstanceUnits="false" id="M_hdcea_c" name="Hexadecenoate (n-C16:1)" metaid="M_hdcea_c" compartment="c" fbc:charge="-1" fbc:chemicalFormula="C16H29O2">
        <sbml:annotation xmlns:sbml="http://www.sbml.org/sbml/level3/version1/core">
          <rdf:RDF xmlns:rdf="http://www.w3.org/1999/02/22-rdf-syntax-ns#">
            <rdf:Description rdf:about="#M_hdcea_c">
              <bqbiol:is xmlns:bqbiol="http://biomodels.net/biology-qualifiers/">
                <rdf:Bag>
                  <rdf:li rdf:resource="http://identifiers.org/bigg.metabolite/hdcea"/>
                  <rdf:li rdf:resource="http://identifiers.org/metanetx.chemical/MNXM950"/>
                </rdf:Bag>
              </bqbiol:is>
            </rdf:Description>
          </rdf:RDF>
        </sbml:annotation>
      </species>
      <species boundaryCondition="false" constant="false" hasOnlySubstanceUnits="false" id="M_acgam6p_c" name="N-Acetyl-D-glucosamine 6-phosphate" metaid="M_acgam6p_c" compartment="c" fbc:charge="-2" fbc:chemicalFormula="C8H14NO9P">
        <sbml:annotation xmlns:sbml="http://www.sbml.org/sbml/level3/version1/core">
          <rdf:RDF xmlns:rdf="http://www.w3.org/1999/02/22-rdf-syntax-ns#">
            <rdf:Description rdf:about="#M_acgam6p_c">
              <bqbiol:is xmlns:bqbiol="http://biomodels.net/biology-qualifiers/">
                <rdf:Bag>
                  <rdf:li rdf:resource="http://identifiers.org/bigg.metabolite/acgam6p"/>
                  <rdf:li rdf:resource="http://identifiers.org/biocyc/META:CPD-16168"/>
                  <rdf:li rdf:resource="http://identifiers.org/biocyc/META:N-ACETYL-D-GLUCOSAMINE-6-P"/>
                  <rdf:li rdf:resource="http://identifiers.org/chebi/CHEBI:12456"/>
                  <rdf:li rdf:resource="http://identifiers.org/chebi/CHEBI:12564"/>
                  <rdf:li rdf:resource="http://identifiers.org/chebi/CHEBI:15784"/>
                  <rdf:li rdf:resource="http://identifiers.org/chebi/CHEBI:21521"/>
                  <rdf:li rdf:resource="http://identifiers.org/chebi/CHEBI:39577"/>
                  <rdf:li rdf:resource="http://identifiers.org/chebi/CHEBI:49353"/>
                  <rdf:li rdf:resource="http://identifiers.org/chebi/CHEBI:49359"/>
                  <rdf:li rdf:resource="http://identifiers.org/chebi/CHEBI:57513"/>
                  <rdf:li rdf:resource="http://identifiers.org/chebi/CHEBI:7127"/>
                  <rdf:li rdf:resource="http://identifiers.org/hmdb/HMDB01062"/>
                  <rdf:li rdf:resource="http://identifiers.org/kegg.compound/C00357"/>
                  <rdf:li rdf:resource="http://identifiers.org/metanetx.chemical/MNXM63556"/>
                  <rdf:li rdf:resource="http://identifiers.org/seed.compound/cpd00293"/>
                </rdf:Bag>
              </bqbiol:is>
            </rdf:Description>
          </rdf:RDF>
        </sbml:annotation>
      </species>
      <species boundaryCondition="false" constant="false" hasOnlySubstanceUnits="false" id="M_thmpp_c" name="Thiamine diphosphate" metaid="M_thmpp_c" compartment="c" fbc:charge="-2" fbc:chemicalFormula="C12H16N4O7P2S">
        <sbml:annotation xmlns:sbml="http://www.sbml.org/sbml/level3/version1/core">
          <rdf:RDF xmlns:rdf="http://www.w3.org/1999/02/22-rdf-syntax-ns#">
            <rdf:Description rdf:about="#M_thmpp_c">
              <bqbiol:is xmlns:bqbiol="http://biomodels.net/biology-qualifiers/">
                <rdf:Bag>
                  <rdf:li rdf:resource="http://identifiers.org/bigg.metabolite/thmpp"/>
                  <rdf:li rdf:resource="http://identifiers.org/biocyc/META:THIAMINE-PYROPHOSPHATE"/>
                  <rdf:li rdf:resource="http://identifiers.org/chebi/CHEBI:15229"/>
                  <rdf:li rdf:resource="http://identifiers.org/chebi/CHEBI:45930"/>
                  <rdf:li rdf:resource="http://identifiers.org/chebi/CHEBI:45931"/>
                  <rdf:li rdf:resource="http://identifiers.org/chebi/CHEBI:49939"/>
                  <rdf:li rdf:resource="http://identifiers.org/chebi/CHEBI:58937"/>
                  <rdf:li rdf:resource="http://identifiers.org/chebi/CHEBI:9532"/>
                  <rdf:li rdf:resource="http://identifiers.org/hmdb/HMDB62636"/>
                  <rdf:li rdf:resource="http://identifiers.org/kegg.compound/C00068"/>
                  <rdf:li rdf:resource="http://identifiers.org/metanetx.chemical/MNXM256"/>
                  <rdf:li rdf:resource="http://identifiers.org/seed.compound/cpd00056"/>
                </rdf:Bag>
              </bqbiol:is>
            </rdf:Description>
          </rdf:RDF>
        </sbml:annotation>
      </species>
      <species boundaryCondition="false" constant="false" hasOnlySubstanceUnits="false" id="M_val__L_p" name="L-Valine" metaid="M_val__L_p" compartment="p" fbc:charge="0" fbc:chemicalFormula="C5H11NO2">
        <sbml:annotation xmlns:sbml="http://www.sbml.org/sbml/level3/version1/core">
          <rdf:RDF xmlns:rdf="http://www.w3.org/1999/02/22-rdf-syntax-ns#">
            <rdf:Description rdf:about="#M_val__L_p">
              <bqbiol:is xmlns:bqbiol="http://biomodels.net/biology-qualifiers/">
                <rdf:Bag>
                  <rdf:li rdf:resource="http://identifiers.org/bigg.metabolite/val__L"/>
                  <rdf:li rdf:resource="http://identifiers.org/biocyc/META:VAL"/>
                  <rdf:li rdf:resource="http://identifiers.org/chebi/CHEBI:13186"/>
                  <rdf:li rdf:resource="http://identifiers.org/chebi/CHEBI:16414"/>
                  <rdf:li rdf:resource="http://identifiers.org/chebi/CHEBI:21417"/>
                  <rdf:li rdf:resource="http://identifiers.org/chebi/CHEBI:27266"/>
                  <rdf:li rdf:resource="http://identifiers.org/chebi/CHEBI:32851"/>
                  <rdf:li rdf:resource="http://identifiers.org/chebi/CHEBI:32852"/>
                  <rdf:li rdf:resource="http://identifiers.org/chebi/CHEBI:32859"/>
                  <rdf:li rdf:resource="http://identifiers.org/chebi/CHEBI:32860"/>
                  <rdf:li rdf:resource="http://identifiers.org/chebi/CHEBI:46282"/>
                  <rdf:li rdf:resource="http://identifiers.org/chebi/CHEBI:46376"/>
                  <rdf:li rdf:resource="http://identifiers.org/chebi/CHEBI:46418"/>
                  <rdf:li rdf:resource="http://identifiers.org/chebi/CHEBI:46484"/>
                  <rdf:li rdf:resource="http://identifiers.org/chebi/CHEBI:57762"/>
                  <rdf:li rdf:resource="http://identifiers.org/chebi/CHEBI:6321"/>
                  <rdf:li rdf:resource="http://identifiers.org/chebi/CHEBI:87977"/>
                  <rdf:li rdf:resource="http://identifiers.org/hmdb/HMDB00883"/>
                  <rdf:li rdf:resource="http://identifiers.org/hmdb/HMDB34366"/>
                  <rdf:li rdf:resource="http://identifiers.org/kegg.compound/C00183"/>
                  <rdf:li rdf:resource="http://identifiers.org/kegg.compound/C16436"/>
                  <rdf:li rdf:resource="http://identifiers.org/kegg.drug/D00039"/>
                  <rdf:li rdf:resource="http://identifiers.org/lipidmaps/LMFA01100046"/>
                  <rdf:li rdf:resource="http://identifiers.org/metanetx.chemical/MNXM199"/>
                  <rdf:li rdf:resource="http://identifiers.org/seed.compound/cpd00156"/>
                  <rdf:li rdf:resource="http://identifiers.org/seed.compound/cpd15141"/>
                </rdf:Bag>
              </bqbiol:is>
            </rdf:Description>
          </rdf:RDF>
        </sbml:annotation>
      </species>
      <species boundaryCondition="false" constant="false" hasOnlySubstanceUnits="false" id="M_ppt_p" name="Phosphonate" metaid="M_ppt_p" compartment="p" fbc:charge="-2" fbc:chemicalFormula="HO3P">
        <sbml:annotation xmlns:sbml="http://www.sbml.org/sbml/level3/version1/core">
          <rdf:RDF xmlns:rdf="http://www.w3.org/1999/02/22-rdf-syntax-ns#">
            <rdf:Description rdf:about="#M_ppt_p">
              <bqbiol:is xmlns:bqbiol="http://biomodels.net/biology-qualifiers/">
                <rdf:Bag>
                  <rdf:li rdf:resource="http://identifiers.org/bigg.metabolite/ppt"/>
                  <rdf:li rdf:resource="http://identifiers.org/biocyc/META:CPD-12755"/>
                  <rdf:li rdf:resource="http://identifiers.org/biocyc/META:CPD-12756"/>
                  <rdf:li rdf:resource="http://identifiers.org/biocyc/META:PHOSPHONATE"/>
                  <rdf:li rdf:resource="http://identifiers.org/biocyc/META:X-PHOSPHATE-GROUP"/>
                  <rdf:li rdf:resource="http://identifiers.org/chebi/CHEBI:14820"/>
                  <rdf:li rdf:resource="http://identifiers.org/chebi/CHEBI:16215"/>
                  <rdf:li rdf:resource="http://identifiers.org/chebi/CHEBI:26066"/>
                  <rdf:li rdf:resource="http://identifiers.org/chebi/CHEBI:26067"/>
                  <rdf:li rdf:resource="http://identifiers.org/chebi/CHEBI:26081"/>
                  <rdf:li rdf:resource="http://identifiers.org/chebi/CHEBI:29196"/>
                  <rdf:li rdf:resource="http://identifiers.org/chebi/CHEBI:29197"/>
                  <rdf:li rdf:resource="http://identifiers.org/chebi/CHEBI:29258"/>
                  <rdf:li rdf:resource="http://identifiers.org/chebi/CHEBI:29259"/>
                  <rdf:li rdf:resource="http://identifiers.org/chebi/CHEBI:33462"/>
                  <rdf:li rdf:resource="http://identifiers.org/chebi/CHEBI:36361"/>
                  <rdf:li rdf:resource="http://identifiers.org/chebi/CHEBI:39856"/>
                  <rdf:li rdf:resource="http://identifiers.org/chebi/CHEBI:44976"/>
                  <rdf:li rdf:resource="http://identifiers.org/chebi/CHEBI:45060"/>
                  <rdf:li rdf:resource="http://identifiers.org/chebi/CHEBI:45064"/>
                  <rdf:li rdf:resource="http://identifiers.org/chebi/CHEBI:8154"/>
                  <rdf:li rdf:resource="http://identifiers.org/hmdb/HMDB01443"/>
                  <rdf:li rdf:resource="http://identifiers.org/kegg.compound/C06701"/>
                  <rdf:li rdf:resource="http://identifiers.org/metanetx.chemical/MNXM1683"/>
                  <rdf:li rdf:resource="http://identifiers.org/seed.compound/cpd04099"/>
                  <rdf:li rdf:resource="http://identifiers.org/seed.compound/cpd28344"/>
                </rdf:Bag>
              </bqbiol:is>
            </rdf:Description>
          </rdf:RDF>
        </sbml:annotation>
      </species>
      <species boundaryCondition="false" constant="false" hasOnlySubstanceUnits="false" id="M_pyr_p" name="Pyruvate" metaid="M_pyr_p" compartment="p" fbc:charge="-1" fbc:chemicalFormula="C3H3O3">
        <sbml:annotation xmlns:sbml="http://www.sbml.org/sbml/level3/version1/core">
          <rdf:RDF xmlns:rdf="http://www.w3.org/1999/02/22-rdf-syntax-ns#">
            <rdf:Description rdf:about="#M_pyr_p">
              <bqbiol:is xmlns:bqbiol="http://biomodels.net/biology-qualifiers/">
                <rdf:Bag>
                  <rdf:li rdf:resource="http://identifiers.org/bigg.metabolite/pyr"/>
                  <rdf:li rdf:resource="http://identifiers.org/biocyc/META:PYRUVATE"/>
                  <rdf:li rdf:resource="http://identifiers.org/chebi/CHEBI:14987"/>
                  <rdf:li rdf:resource="http://identifiers.org/chebi/CHEBI:15361"/>
                  <rdf:li rdf:resource="http://identifiers.org/chebi/CHEBI:26462"/>
                  <rdf:li rdf:resource="http://identifiers.org/chebi/CHEBI:26466"/>
                  <rdf:li rdf:resource="http://identifiers.org/chebi/CHEBI:32816"/>
                  <rdf:li rdf:resource="http://identifiers.org/chebi/CHEBI:45253"/>
                  <rdf:li rdf:resource="http://identifiers.org/chebi/CHEBI:86354"/>
                  <rdf:li rdf:resource="http://identifiers.org/chebi/CHEBI:8685"/>
                  <rdf:li rdf:resource="http://identifiers.org/hmdb/HMDB00243"/>
                  <rdf:li rdf:resource="http://identifiers.org/hmdb/HMDB62676"/>
                  <rdf:li rdf:resource="http://identifiers.org/kegg.compound/C00022"/>
                  <rdf:li rdf:resource="http://identifiers.org/lipidmaps/LMFA01060077"/>
                  <rdf:li rdf:resource="http://identifiers.org/metanetx.chemical/MNXM23"/>
                  <rdf:li rdf:resource="http://identifiers.org/seed.compound/cpd00020"/>
                </rdf:Bag>
              </bqbiol:is>
            </rdf:Description>
          </rdf:RDF>
        </sbml:annotation>
      </species>
      <species boundaryCondition="false" constant="false" hasOnlySubstanceUnits="false" id="M_ni2_c" name="Nickel" metaid="M_ni2_c" compartment="c" fbc:charge="2" fbc:chemicalFormula="Ni">
        <sbml:annotation xmlns:sbml="http://www.sbml.org/sbml/level3/version1/core">
          <rdf:RDF xmlns:rdf="http://www.w3.org/1999/02/22-rdf-syntax-ns#">
            <rdf:Description rdf:about="#M_ni2_c">
              <bqbiol:is xmlns:bqbiol="http://biomodels.net/biology-qualifiers/">
                <rdf:Bag>
                  <rdf:li rdf:resource="http://identifiers.org/bigg.metabolite/ni2"/>
                  <rdf:li rdf:resource="http://identifiers.org/chebi/CHEBI:25517"/>
                  <rdf:li rdf:resource="http://identifiers.org/chebi/CHEBI:49785"/>
                  <rdf:li rdf:resource="http://identifiers.org/chebi/CHEBI:49786"/>
                  <rdf:li rdf:resource="http://identifiers.org/hmdb/HMDB02457"/>
                  <rdf:li rdf:resource="http://identifiers.org/kegg.compound/C14711"/>
                  <rdf:li rdf:resource="http://identifiers.org/kegg.compound/C19609"/>
                  <rdf:li rdf:resource="http://identifiers.org/metanetx.chemical/MNXM3673"/>
                  <rdf:li rdf:resource="http://identifiers.org/seed.compound/cpd20862"/>
                </rdf:Bag>
              </bqbiol:is>
            </rdf:Description>
          </rdf:RDF>
        </sbml:annotation>
      </species>
      <species boundaryCondition="false" constant="false" hasOnlySubstanceUnits="false" id="M_peamn_p" name="Phenethylamine" metaid="M_peamn_p" compartment="p" fbc:charge="1" fbc:chemicalFormula="C8H12N">
        <sbml:annotation xmlns:sbml="http://www.sbml.org/sbml/level3/version1/core">
          <rdf:RDF xmlns:rdf="http://www.w3.org/1999/02/22-rdf-syntax-ns#">
            <rdf:Description rdf:about="#M_peamn_p">
              <bqbiol:is xmlns:bqbiol="http://biomodels.net/biology-qualifiers/">
                <rdf:Bag>
                  <rdf:li rdf:resource="http://identifiers.org/bigg.metabolite/peamn"/>
                  <rdf:li rdf:resource="http://identifiers.org/biocyc/META:PHENYLETHYLAMINE"/>
                  <rdf:li rdf:resource="http://identifiers.org/chebi/CHEBI:14782"/>
                  <rdf:li rdf:resource="http://identifiers.org/chebi/CHEBI:18397"/>
                  <rdf:li rdf:resource="http://identifiers.org/chebi/CHEBI:225237"/>
                  <rdf:li rdf:resource="http://identifiers.org/chebi/CHEBI:25965"/>
                  <rdf:li rdf:resource="http://identifiers.org/chebi/CHEBI:45001"/>
                  <rdf:li rdf:resource="http://identifiers.org/chebi/CHEBI:50048"/>
                  <rdf:li rdf:resource="http://identifiers.org/chebi/CHEBI:8063"/>
                  <rdf:li rdf:resource="http://identifiers.org/hmdb/HMDB12275"/>
                  <rdf:li rdf:resource="http://identifiers.org/hmdb/HMDB60276"/>
                  <rdf:li rdf:resource="http://identifiers.org/kegg.compound/C05332"/>
                  <rdf:li rdf:resource="http://identifiers.org/metanetx.chemical/MNXM660"/>
                  <rdf:li rdf:resource="http://identifiers.org/seed.compound/cpd03161"/>
                </rdf:Bag>
              </bqbiol:is>
            </rdf:Description>
          </rdf:RDF>
        </sbml:annotation>
      </species>
      <species boundaryCondition="false" constant="false" hasOnlySubstanceUnits="false" id="M_mso3_e" name="Methanesulfonate" metaid="M_mso3_e" compartment="e" fbc:charge="-1" fbc:chemicalFormula="CH3O3S">
        <sbml:annotation xmlns:sbml="http://www.sbml.org/sbml/level3/version1/core">
          <rdf:RDF xmlns:rdf="http://www.w3.org/1999/02/22-rdf-syntax-ns#">
            <rdf:Description rdf:about="#M_mso3_e">
              <bqbiol:is xmlns:bqbiol="http://biomodels.net/biology-qualifiers/">
                <rdf:Bag>
                  <rdf:li rdf:resource="http://identifiers.org/bigg.metabolite/mso3"/>
                  <rdf:li rdf:resource="http://identifiers.org/biocyc/META:CPD-3746"/>
                  <rdf:li rdf:resource="http://identifiers.org/chebi/CHEBI:25224"/>
                  <rdf:li rdf:resource="http://identifiers.org/chebi/CHEBI:27376"/>
                  <rdf:li rdf:resource="http://identifiers.org/chebi/CHEBI:6813"/>
                  <rdf:li rdf:resource="http://identifiers.org/kegg.compound/C11145"/>
                  <rdf:li rdf:resource="http://identifiers.org/metanetx.chemical/MNXM1485"/>
                  <rdf:li rdf:resource="http://identifiers.org/seed.compound/cpd08023"/>
                </rdf:Bag>
              </bqbiol:is>
            </rdf:Description>
          </rdf:RDF>
        </sbml:annotation>
      </species>
      <species boundaryCondition="false" constant="false" hasOnlySubstanceUnits="false" id="M_murein5p5p_p" name="Two linked disacharide pentapeptide murein units (uncrosslinked, middle of chain)" metaid="M_murein5p5p_p" compartment="p" fbc:charge="-4" fbc:chemicalFormula="C80H124N16O42">
        <sbml:annotation xmlns:sbml="http://www.sbml.org/sbml/level3/version1/core">
          <rdf:RDF xmlns:rdf="http://www.w3.org/1999/02/22-rdf-syntax-ns#">
            <rdf:Description rdf:about="#M_murein5p5p_p">
              <bqbiol:is xmlns:bqbiol="http://biomodels.net/biology-qualifiers/">
                <rdf:Bag>
                  <rdf:li rdf:resource="http://identifiers.org/bigg.metabolite/murein5p5p"/>
                  <rdf:li rdf:resource="http://identifiers.org/biocyc/META:CPD0-2283"/>
                  <rdf:li rdf:resource="http://identifiers.org/metanetx.chemical/MNXM88345"/>
                  <rdf:li rdf:resource="http://identifiers.org/seed.compound/cpd15511"/>
                </rdf:Bag>
              </bqbiol:is>
            </rdf:Description>
          </rdf:RDF>
        </sbml:annotation>
      </species>
      <species boundaryCondition="false" constant="false" hasOnlySubstanceUnits="false" id="M_thrp_e" name="L-Threonine O-3-phosphate" metaid="M_thrp_e" compartment="e" fbc:charge="-2" fbc:chemicalFormula="C4H8NO6P">
        <sbml:annotation xmlns:sbml="http://www.sbml.org/sbml/level3/version1/core">
          <rdf:RDF xmlns:rdf="http://www.w3.org/1999/02/22-rdf-syntax-ns#">
            <rdf:Description rdf:about="#M_thrp_e">
              <bqbiol:is xmlns:bqbiol="http://biomodels.net/biology-qualifiers/">
                <rdf:Bag>
                  <rdf:li rdf:resource="http://identifiers.org/bigg.metabolite/thrp"/>
                  <rdf:li rdf:resource="http://identifiers.org/biocyc/META:L-THREONINE-O-3-PHOSPHATE"/>
                  <rdf:li rdf:resource="http://identifiers.org/chebi/CHEBI:21967"/>
                  <rdf:li rdf:resource="http://identifiers.org/chebi/CHEBI:31757"/>
                  <rdf:li rdf:resource="http://identifiers.org/chebi/CHEBI:37525"/>
                  <rdf:li rdf:resource="http://identifiers.org/chebi/CHEBI:45955"/>
                  <rdf:li rdf:resource="http://identifiers.org/chebi/CHEBI:58675"/>
                  <rdf:li rdf:resource="http://identifiers.org/kegg.compound/C12147"/>
                  <rdf:li rdf:resource="http://identifiers.org/metanetx.chemical/MNXM1492"/>
                  <rdf:li rdf:resource="http://identifiers.org/seed.compound/cpd08928"/>
                </rdf:Bag>
              </bqbiol:is>
            </rdf:Description>
          </rdf:RDF>
        </sbml:annotation>
      </species>
      <species boundaryCondition="false" constant="false" hasOnlySubstanceUnits="false" id="M_octa_c" name="Octanoate (n-C8:0)" metaid="M_octa_c" compartment="c" fbc:charge="-1" fbc:chemicalFormula="C8H15O2">
        <sbml:annotation xmlns:sbml="http://www.sbml.org/sbml/level3/version1/core">
          <rdf:RDF xmlns:rdf="http://www.w3.org/1999/02/22-rdf-syntax-ns#">
            <rdf:Description rdf:about="#M_octa_c">
              <bqbiol:is xmlns:bqbiol="http://biomodels.net/biology-qualifiers/">
                <rdf:Bag>
                  <rdf:li rdf:resource="http://identifiers.org/bigg.metabolite/octa"/>
                  <rdf:li rdf:resource="http://identifiers.org/biocyc/META:CPD-195"/>
                  <rdf:li rdf:resource="http://identifiers.org/chebi/CHEBI:25646"/>
                  <rdf:li rdf:resource="http://identifiers.org/chebi/CHEBI:25648"/>
                  <rdf:li rdf:resource="http://identifiers.org/chebi/CHEBI:28837"/>
                  <rdf:li rdf:resource="http://identifiers.org/chebi/CHEBI:3373"/>
                  <rdf:li rdf:resource="http://identifiers.org/chebi/CHEBI:44501"/>
                  <rdf:li rdf:resource="http://identifiers.org/hmdb/HMDB00482"/>
                  <rdf:li rdf:resource="http://identifiers.org/hmdb/HMDB62511"/>
                  <rdf:li rdf:resource="http://identifiers.org/kegg.compound/C06423"/>
                  <rdf:li rdf:resource="http://identifiers.org/kegg.drug/D05220"/>
                  <rdf:li rdf:resource="http://identifiers.org/lipidmaps/LMFA01010008"/>
                  <rdf:li rdf:resource="http://identifiers.org/metanetx.chemical/MNXM750"/>
                  <rdf:li rdf:resource="http://identifiers.org/seed.compound/cpd03846"/>
                </rdf:Bag>
              </bqbiol:is>
            </rdf:Description>
          </rdf:RDF>
        </sbml:annotation>
      </species>
      <species boundaryCondition="false" constant="false" hasOnlySubstanceUnits="false" id="M_1odecg3p_p" name="1-octadecanoyl-sn-glycerol 3-phosphate" metaid="M_1odecg3p_p" compartment="p" fbc:charge="-2" fbc:chemicalFormula="C21H41O7P1">
        <sbml:annotation xmlns:sbml="http://www.sbml.org/sbml/level3/version1/core">
          <rdf:RDF xmlns:rdf="http://www.w3.org/1999/02/22-rdf-syntax-ns#">
            <rdf:Description rdf:about="#M_1odecg3p_p">
              <bqbiol:is xmlns:bqbiol="http://biomodels.net/biology-qualifiers/">
                <rdf:Bag>
                  <rdf:li rdf:resource="http://identifiers.org/bigg.metabolite/1odecg3p"/>
                  <rdf:li rdf:resource="http://identifiers.org/biocyc/META:CPD0-2113"/>
                  <rdf:li rdf:resource="http://identifiers.org/chebi/CHEBI:74565"/>
                  <rdf:li rdf:resource="http://identifiers.org/chebi/CHEBI:74850"/>
                  <rdf:li rdf:resource="http://identifiers.org/lipidmaps/LMGP10050005"/>
                  <rdf:li rdf:resource="http://identifiers.org/metanetx.chemical/MNXM32950"/>
                  <rdf:li rdf:resource="http://identifiers.org/seed.compound/cpd15329"/>
                </rdf:Bag>
              </bqbiol:is>
            </rdf:Description>
          </rdf:RDF>
        </sbml:annotation>
      </species>
      <species boundaryCondition="false" constant="false" hasOnlySubstanceUnits="false" id="M_LalaLglu_e" name="L-alanine-L-glutamate" metaid="M_LalaLglu_e" compartment="e" fbc:charge="-1" fbc:chemicalFormula="C8H13N2O5">
        <sbml:annotation xmlns:sbml="http://www.sbml.org/sbml/level3/version1/core">
          <rdf:RDF xmlns:rdf="http://www.w3.org/1999/02/22-rdf-syntax-ns#">
            <rdf:Description rdf:about="#M_LalaLglu_e">
              <bqbiol:is xmlns:bqbiol="http://biomodels.net/biology-qualifiers/">
                <rdf:Bag>
                  <rdf:li rdf:resource="http://identifiers.org/bigg.metabolite/LalaLglu"/>
                  <rdf:li rdf:resource="http://identifiers.org/biocyc/META:CPD0-1445"/>
                  <rdf:li rdf:resource="http://identifiers.org/chebi/CHEBI:61396"/>
                  <rdf:li rdf:resource="http://identifiers.org/chebi/CHEBI:61565"/>
                  <rdf:li rdf:resource="http://identifiers.org/kegg.compound/C20958"/>
                  <rdf:li rdf:resource="http://identifiers.org/metanetx.chemical/MNXM4026"/>
                  <rdf:li rdf:resource="http://identifiers.org/seed.compound/cpd15388"/>
                </rdf:Bag>
              </bqbiol:is>
            </rdf:Description>
          </rdf:RDF>
        </sbml:annotation>
      </species>
      <species boundaryCondition="false" constant="false" hasOnlySubstanceUnits="false" id="M_mththf_c" name="(2R,4S)-2-methyl-2,3,3,4-tetrahydroxytetrahydrofuran" metaid="M_mththf_c" compartment="c" fbc:charge="0" fbc:chemicalFormula="C5H10O5">
        <sbml:annotation xmlns:sbml="http://www.sbml.org/sbml/level3/version1/core">
          <rdf:RDF xmlns:rdf="http://www.w3.org/1999/02/22-rdf-syntax-ns#">
            <rdf:Description rdf:about="#M_mththf_c">
              <bqbiol:is xmlns:bqbiol="http://biomodels.net/biology-qualifiers/">
                <rdf:Bag>
                  <rdf:li rdf:resource="http://identifiers.org/bigg.metabolite/mththf"/>
                  <rdf:li rdf:resource="http://identifiers.org/biocyc/META:CPD-10774"/>
                  <rdf:li rdf:resource="http://identifiers.org/chebi/CHEBI:44800"/>
                  <rdf:li rdf:resource="http://identifiers.org/kegg.compound/C21382"/>
                  <rdf:li rdf:resource="http://identifiers.org/metanetx.chemical/MNXM30887"/>
                </rdf:Bag>
              </bqbiol:is>
            </rdf:Description>
          </rdf:RDF>
        </sbml:annotation>
      </species>
      <species boundaryCondition="false" constant="false" hasOnlySubstanceUnits="false" id="M_sufbcd_2fe2s_c" name="SufBCD with bound [2Fe-2S] cluster" metaid="M_sufbcd_2fe2s_c" compartment="c" fbc:charge="-2" fbc:chemicalFormula="H4O2S8Fe2R">
        <sbml:annotation xmlns:sbml="http://www.sbml.org/sbml/level3/version1/core">
          <rdf:RDF xmlns:rdf="http://www.w3.org/1999/02/22-rdf-syntax-ns#">
            <rdf:Description rdf:about="#M_sufbcd_2fe2s_c">
              <bqbiol:is xmlns:bqbiol="http://biomodels.net/biology-qualifiers/">
                <rdf:Bag>
                  <rdf:li rdf:resource="http://identifiers.org/bigg.metabolite/sufbcd_2fe2s"/>
                  <rdf:li rdf:resource="http://identifiers.org/metanetx.chemical/MNXM147308"/>
                </rdf:Bag>
              </bqbiol:is>
            </rdf:Description>
          </rdf:RDF>
        </sbml:annotation>
      </species>
      <species boundaryCondition="false" constant="false" hasOnlySubstanceUnits="false" id="M_bwco_c" name="Tungsten bispterin cofactor" metaid="M_bwco_c" compartment="c" fbc:charge="-4" fbc:chemicalFormula="C20H20N10O13P2S4W">
        <sbml:annotation xmlns:sbml="http://www.sbml.org/sbml/level3/version1/core">
          <rdf:RDF xmlns:rdf="http://www.w3.org/1999/02/22-rdf-syntax-ns#">
            <rdf:Description rdf:about="#M_bwco_c">
              <bqbiol:is xmlns:bqbiol="http://biomodels.net/biology-qualifiers/">
                <rdf:Bag>
                  <rdf:li rdf:resource="http://identifiers.org/bigg.metabolite/bwco"/>
                  <rdf:li rdf:resource="http://identifiers.org/metanetx.chemical/MNXM148529"/>
                </rdf:Bag>
              </bqbiol:is>
            </rdf:Description>
          </rdf:RDF>
        </sbml:annotation>
      </species>
      <species boundaryCondition="false" constant="false" hasOnlySubstanceUnits="false" id="M_f_p" name="Fluoride" metaid="M_f_p" compartment="p" fbc:charge="-1" fbc:chemicalFormula="F">
        <sbml:annotation xmlns:sbml="http://www.sbml.org/sbml/level3/version1/core">
          <rdf:RDF xmlns:rdf="http://www.w3.org/1999/02/22-rdf-syntax-ns#">
            <rdf:Description rdf:about="#M_f_p">
              <bqbiol:is xmlns:bqbiol="http://biomodels.net/biology-qualifiers/">
                <rdf:Bag>
                  <rdf:li rdf:resource="http://identifiers.org/bigg.metabolite/f"/>
                </rdf:Bag>
              </bqbiol:is>
            </rdf:Description>
          </rdf:RDF>
        </sbml:annotation>
      </species>
      <species boundaryCondition="false" constant="false" hasOnlySubstanceUnits="false" id="M_fru_c" name="D-Fructose" metaid="M_fru_c" compartment="c" fbc:charge="0" fbc:chemicalFormula="C6H12O6">
        <sbml:annotation xmlns:sbml="http://www.sbml.org/sbml/level3/version1/core">
          <rdf:RDF xmlns:rdf="http://www.w3.org/1999/02/22-rdf-syntax-ns#">
            <rdf:Description rdf:about="#M_fru_c">
              <bqbiol:is xmlns:bqbiol="http://biomodels.net/biology-qualifiers/">
                <rdf:Bag>
                  <rdf:li rdf:resource="http://identifiers.org/bigg.metabolite/fru"/>
                  <rdf:li rdf:resource="http://identifiers.org/biocyc/META:CPD-15382"/>
                  <rdf:li rdf:resource="http://identifiers.org/biocyc/META:D-Fructopyranose"/>
                  <rdf:li rdf:resource="http://identifiers.org/biocyc/META:FRU"/>
                  <rdf:li rdf:resource="http://identifiers.org/biocyc/META:Fructofuranose"/>
                  <rdf:li rdf:resource="http://identifiers.org/chebi/CHEBI:12923"/>
                  <rdf:li rdf:resource="http://identifiers.org/chebi/CHEBI:15824"/>
                  <rdf:li rdf:resource="http://identifiers.org/chebi/CHEBI:20929"/>
                  <rdf:li rdf:resource="http://identifiers.org/chebi/CHEBI:24104"/>
                  <rdf:li rdf:resource="http://identifiers.org/chebi/CHEBI:24110"/>
                  <rdf:li rdf:resource="http://identifiers.org/chebi/CHEBI:28757"/>
                  <rdf:li rdf:resource="http://identifiers.org/chebi/CHEBI:37714"/>
                  <rdf:li rdf:resource="http://identifiers.org/chebi/CHEBI:37721"/>
                  <rdf:li rdf:resource="http://identifiers.org/chebi/CHEBI:4118"/>
                  <rdf:li rdf:resource="http://identifiers.org/chebi/CHEBI:4119"/>
                  <rdf:li rdf:resource="http://identifiers.org/chebi/CHEBI:47424"/>
                  <rdf:li rdf:resource="http://identifiers.org/chebi/CHEBI:48095"/>
                  <rdf:li rdf:resource="http://identifiers.org/chebi/CHEBI:5172"/>
                  <rdf:li rdf:resource="http://identifiers.org/hmdb/HMDB62538"/>
                  <rdf:li rdf:resource="http://identifiers.org/kegg.compound/C00095"/>
                  <rdf:li rdf:resource="http://identifiers.org/kegg.compound/C01496"/>
                  <rdf:li rdf:resource="http://identifiers.org/kegg.compound/C05003"/>
                  <rdf:li rdf:resource="http://identifiers.org/kegg.compound/C10906"/>
                  <rdf:li rdf:resource="http://identifiers.org/kegg.drug/D00114"/>
                  <rdf:li rdf:resource="http://identifiers.org/metanetx.chemical/MNXM175"/>
                  <rdf:li rdf:resource="http://identifiers.org/seed.compound/cpd00082"/>
                  <rdf:li rdf:resource="http://identifiers.org/seed.compound/cpd19015"/>
                  <rdf:li rdf:resource="http://identifiers.org/seed.compound/cpd27040"/>
                </rdf:Bag>
              </bqbiol:is>
            </rdf:Description>
          </rdf:RDF>
        </sbml:annotation>
      </species>
      <species boundaryCondition="false" constant="false" hasOnlySubstanceUnits="false" id="M_glyc3p_c" name="Glycerol 3-phosphate" metaid="M_glyc3p_c" compartment="c" fbc:charge="-2" fbc:chemicalFormula="C3H7O6P">
        <sbml:annotation xmlns:sbml="http://www.sbml.org/sbml/level3/version1/core">
          <rdf:RDF xmlns:rdf="http://www.w3.org/1999/02/22-rdf-syntax-ns#">
            <rdf:Description rdf:about="#M_glyc3p_c">
              <bqbiol:is xmlns:bqbiol="http://biomodels.net/biology-qualifiers/">
                <rdf:Bag>
                  <rdf:li rdf:resource="http://identifiers.org/bigg.metabolite/glyc3p"/>
                  <rdf:li rdf:resource="http://identifiers.org/biocyc/META:GLYCEROL-3P"/>
                  <rdf:li rdf:resource="http://identifiers.org/chebi/CHEBI:10648"/>
                  <rdf:li rdf:resource="http://identifiers.org/chebi/CHEBI:12843"/>
                  <rdf:li rdf:resource="http://identifiers.org/chebi/CHEBI:12848"/>
                  <rdf:li rdf:resource="http://identifiers.org/chebi/CHEBI:15978"/>
                  <rdf:li rdf:resource="http://identifiers.org/chebi/CHEBI:26705"/>
                  <rdf:li rdf:resource="http://identifiers.org/chebi/CHEBI:42793"/>
                  <rdf:li rdf:resource="http://identifiers.org/chebi/CHEBI:57597"/>
                  <rdf:li rdf:resource="http://identifiers.org/kegg.compound/C00093"/>
                  <rdf:li rdf:resource="http://identifiers.org/metanetx.chemical/MNXM66"/>
                  <rdf:li rdf:resource="http://identifiers.org/seed.compound/cpd00080"/>
                </rdf:Bag>
              </bqbiol:is>
            </rdf:Description>
          </rdf:RDF>
        </sbml:annotation>
      </species>
      <species boundaryCondition="false" constant="false" hasOnlySubstanceUnits="false" id="M_2ahbut_c" name="(S)-2-Aceto-2-hydroxybutanoate" metaid="M_2ahbut_c" compartment="c" fbc:charge="-1" fbc:chemicalFormula="C6H9O4">
        <sbml:annotation xmlns:sbml="http://www.sbml.org/sbml/level3/version1/core">
          <rdf:RDF xmlns:rdf="http://www.w3.org/1999/02/22-rdf-syntax-ns#">
            <rdf:Description rdf:about="#M_2ahbut_c">
              <bqbiol:is xmlns:bqbiol="http://biomodels.net/biology-qualifiers/">
                <rdf:Bag>
                  <rdf:li rdf:resource="http://identifiers.org/bigg.metabolite/2ahbut"/>
                  <rdf:li rdf:resource="http://identifiers.org/biocyc/META:2-ACETO-2-HYDROXY-BUTYRATE"/>
                  <rdf:li rdf:resource="http://identifiers.org/chebi/CHEBI:18730"/>
                  <rdf:li rdf:resource="http://identifiers.org/chebi/CHEBI:27681"/>
                  <rdf:li rdf:resource="http://identifiers.org/chebi/CHEBI:373"/>
                  <rdf:li rdf:resource="http://identifiers.org/chebi/CHEBI:49256"/>
                  <rdf:li rdf:resource="http://identifiers.org/hmdb/HMDB06854"/>
                  <rdf:li rdf:resource="http://identifiers.org/hmdb/HMDB06900"/>
                  <rdf:li rdf:resource="http://identifiers.org/kegg.compound/C06006"/>
                  <rdf:li rdf:resource="http://identifiers.org/lipidmaps/LMFA01050383"/>
                  <rdf:li rdf:resource="http://identifiers.org/metanetx.chemical/MNXM114220"/>
                  <rdf:li rdf:resource="http://identifiers.org/seed.compound/cpd19045"/>
                </rdf:Bag>
              </bqbiol:is>
            </rdf:Description>
          </rdf:RDF>
        </sbml:annotation>
      </species>
      <species boundaryCondition="false" constant="false" hasOnlySubstanceUnits="false" id="M_ser__L_c" name="L-Serine" metaid="M_ser__L_c" compartment="c" fbc:charge="0" fbc:chemicalFormula="C3H7NO3">
        <sbml:annotation xmlns:sbml="http://www.sbml.org/sbml/level3/version1/core">
          <rdf:RDF xmlns:rdf="http://www.w3.org/1999/02/22-rdf-syntax-ns#">
            <rdf:Description rdf:about="#M_ser__L_c">
              <bqbiol:is xmlns:bqbiol="http://biomodels.net/biology-qualifiers/">
                <rdf:Bag>
                  <rdf:li rdf:resource="http://identifiers.org/bigg.metabolite/ser__L"/>
                  <rdf:li rdf:resource="http://identifiers.org/biocyc/META:SER"/>
                  <rdf:li rdf:resource="http://identifiers.org/biocyc/META:Serines"/>
                  <rdf:li rdf:resource="http://identifiers.org/chebi/CHEBI:13167"/>
                  <rdf:li rdf:resource="http://identifiers.org/chebi/CHEBI:15081"/>
                  <rdf:li rdf:resource="http://identifiers.org/chebi/CHEBI:17115"/>
                  <rdf:li rdf:resource="http://identifiers.org/chebi/CHEBI:17822"/>
                  <rdf:li rdf:resource="http://identifiers.org/chebi/CHEBI:21387"/>
                  <rdf:li rdf:resource="http://identifiers.org/chebi/CHEBI:26648"/>
                  <rdf:li rdf:resource="http://identifiers.org/chebi/CHEBI:32836"/>
                  <rdf:li rdf:resource="http://identifiers.org/chebi/CHEBI:32837"/>
                  <rdf:li rdf:resource="http://identifiers.org/chebi/CHEBI:32845"/>
                  <rdf:li rdf:resource="http://identifiers.org/chebi/CHEBI:32846"/>
                  <rdf:li rdf:resource="http://identifiers.org/chebi/CHEBI:33384"/>
                  <rdf:li rdf:resource="http://identifiers.org/chebi/CHEBI:35243"/>
                  <rdf:li rdf:resource="http://identifiers.org/chebi/CHEBI:45440"/>
                  <rdf:li rdf:resource="http://identifiers.org/chebi/CHEBI:45451"/>
                  <rdf:li rdf:resource="http://identifiers.org/chebi/CHEBI:45590"/>
                  <rdf:li rdf:resource="http://identifiers.org/chebi/CHEBI:45597"/>
                  <rdf:li rdf:resource="http://identifiers.org/chebi/CHEBI:45677"/>
                  <rdf:li rdf:resource="http://identifiers.org/chebi/CHEBI:6301"/>
                  <rdf:li rdf:resource="http://identifiers.org/chebi/CHEBI:9116"/>
                  <rdf:li rdf:resource="http://identifiers.org/hmdb/HMDB00187"/>
                  <rdf:li rdf:resource="http://identifiers.org/hmdb/HMDB00589"/>
                  <rdf:li rdf:resource="http://identifiers.org/hmdb/HMDB62263"/>
                  <rdf:li rdf:resource="http://identifiers.org/kegg.compound/C00065"/>
                  <rdf:li rdf:resource="http://identifiers.org/kegg.compound/C00716"/>
                  <rdf:li rdf:resource="http://identifiers.org/kegg.drug/D00016"/>
                  <rdf:li rdf:resource="http://identifiers.org/lipidmaps/LMFA01100045"/>
                  <rdf:li rdf:resource="http://identifiers.org/metanetx.chemical/MNXM53"/>
                  <rdf:li rdf:resource="http://identifiers.org/seed.compound/cpd00054"/>
                  <rdf:li rdf:resource="http://identifiers.org/seed.compound/cpd28171"/>
                  <rdf:li rdf:resource="http://identifiers.org/seed.compound/cpd30743"/>
                </rdf:Bag>
              </bqbiol:is>
            </rdf:Description>
          </rdf:RDF>
        </sbml:annotation>
      </species>
      <species boundaryCondition="false" constant="false" hasOnlySubstanceUnits="false" id="M_ump_c" name="UMP C9H11N2O9P" metaid="M_ump_c" compartment="c" fbc:charge="-2" fbc:chemicalFormula="C9H11N2O9P">
        <sbml:annotation xmlns:sbml="http://www.sbml.org/sbml/level3/version1/core">
          <rdf:RDF xmlns:rdf="http://www.w3.org/1999/02/22-rdf-syntax-ns#">
            <rdf:Description rdf:about="#M_ump_c">
              <bqbiol:is xmlns:bqbiol="http://biomodels.net/biology-qualifiers/">
                <rdf:Bag>
                  <rdf:li rdf:resource="http://identifiers.org/bigg.metabolite/ump"/>
                  <rdf:li rdf:resource="http://identifiers.org/biocyc/META:UMP"/>
                  <rdf:li rdf:resource="http://identifiers.org/chebi/CHEBI:13508"/>
                  <rdf:li rdf:resource="http://identifiers.org/chebi/CHEBI:13509"/>
                  <rdf:li rdf:resource="http://identifiers.org/chebi/CHEBI:16695"/>
                  <rdf:li rdf:resource="http://identifiers.org/chebi/CHEBI:27231"/>
                  <rdf:li rdf:resource="http://identifiers.org/chebi/CHEBI:46362"/>
                  <rdf:li rdf:resource="http://identifiers.org/chebi/CHEBI:46382"/>
                  <rdf:li rdf:resource="http://identifiers.org/chebi/CHEBI:46385"/>
                  <rdf:li rdf:resource="http://identifiers.org/chebi/CHEBI:47721"/>
                  <rdf:li rdf:resource="http://identifiers.org/chebi/CHEBI:57865"/>
                  <rdf:li rdf:resource="http://identifiers.org/chebi/CHEBI:9849"/>
                  <rdf:li rdf:resource="http://identifiers.org/kegg.compound/C00105"/>
                  <rdf:li rdf:resource="http://identifiers.org/metanetx.chemical/MNXM80"/>
                  <rdf:li rdf:resource="http://identifiers.org/seed.compound/cpd00091"/>
                </rdf:Bag>
              </bqbiol:is>
            </rdf:Description>
          </rdf:RDF>
        </sbml:annotation>
      </species>
      <species boundaryCondition="false" constant="false" hasOnlySubstanceUnits="false" id="M_4c2me_c" name="4-(cytidine 5'-diphospho)-2-C-methyl-D-erythritol" metaid="M_4c2me_c" compartment="c" fbc:charge="-2" fbc:chemicalFormula="C14H23N3O14P2">
        <sbml:annotation xmlns:sbml="http://www.sbml.org/sbml/level3/version1/core">
          <rdf:RDF xmlns:rdf="http://www.w3.org/1999/02/22-rdf-syntax-ns#">
            <rdf:Description rdf:about="#M_4c2me_c">
              <bqbiol:is xmlns:bqbiol="http://biomodels.net/biology-qualifiers/">
                <rdf:Bag>
                  <rdf:li rdf:resource="http://identifiers.org/bigg.metabolite/4c2me"/>
                  <rdf:li rdf:resource="http://identifiers.org/biocyc/META:4-CYTIDINE-5-DIPHOSPHO-2-C"/>
                  <rdf:li rdf:resource="http://identifiers.org/chebi/CHEBI:11938"/>
                  <rdf:li rdf:resource="http://identifiers.org/chebi/CHEBI:16578"/>
                  <rdf:li rdf:resource="http://identifiers.org/chebi/CHEBI:1770"/>
                  <rdf:li rdf:resource="http://identifiers.org/chebi/CHEBI:57823"/>
                  <rdf:li rdf:resource="http://identifiers.org/kegg.compound/C11435"/>
                  <rdf:li rdf:resource="http://identifiers.org/metanetx.chemical/MNXM1642"/>
                  <rdf:li rdf:resource="http://identifiers.org/seed.compound/cpd08287"/>
                </rdf:Bag>
              </bqbiol:is>
            </rdf:Description>
          </rdf:RDF>
        </sbml:annotation>
      </species>
      <species boundaryCondition="false" constant="false" hasOnlySubstanceUnits="false" id="M_ade_e" name="Adenine" metaid="M_ade_e" compartment="e" fbc:charge="0" fbc:chemicalFormula="C5H5N5">
        <sbml:annotation xmlns:sbml="http://www.sbml.org/sbml/level3/version1/core">
          <rdf:RDF xmlns:rdf="http://www.w3.org/1999/02/22-rdf-syntax-ns#">
            <rdf:Description rdf:about="#M_ade_e">
              <bqbiol:is xmlns:bqbiol="http://biomodels.net/biology-qualifiers/">
                <rdf:Bag>
                  <rdf:li rdf:resource="http://identifiers.org/bigg.metabolite/ade"/>
                  <rdf:li rdf:resource="http://identifiers.org/biocyc/META:ADENINE"/>
                  <rdf:li rdf:resource="http://identifiers.org/biocyc/META:ADENINE-RING"/>
                  <rdf:li rdf:resource="http://identifiers.org/chebi/CHEBI:13733"/>
                  <rdf:li rdf:resource="http://identifiers.org/chebi/CHEBI:16708"/>
                  <rdf:li rdf:resource="http://identifiers.org/chebi/CHEBI:22236"/>
                  <rdf:li rdf:resource="http://identifiers.org/chebi/CHEBI:2470"/>
                  <rdf:li rdf:resource="http://identifiers.org/chebi/CHEBI:40579"/>
                  <rdf:li rdf:resource="http://identifiers.org/hmdb/HMDB00034"/>
                  <rdf:li rdf:resource="http://identifiers.org/kegg.compound/C00147"/>
                  <rdf:li rdf:resource="http://identifiers.org/kegg.drug/D00034"/>
                  <rdf:li rdf:resource="http://identifiers.org/metanetx.chemical/MNXM168"/>
                  <rdf:li rdf:resource="http://identifiers.org/seed.compound/cpd00128"/>
                  <rdf:li rdf:resource="http://identifiers.org/seed.compound/cpd22238"/>
                </rdf:Bag>
              </bqbiol:is>
            </rdf:Description>
          </rdf:RDF>
        </sbml:annotation>
      </species>
      <species boundaryCondition="false" constant="false" hasOnlySubstanceUnits="false" id="M_rmn_e" name="L-Rhamnose" metaid="M_rmn_e" compartment="e" fbc:charge="0" fbc:chemicalFormula="C6H12O5">
        <sbml:annotation xmlns:sbml="http://www.sbml.org/sbml/level3/version1/core">
          <rdf:RDF xmlns:rdf="http://www.w3.org/1999/02/22-rdf-syntax-ns#">
            <rdf:Description rdf:about="#M_rmn_e">
              <bqbiol:is xmlns:bqbiol="http://biomodels.net/biology-qualifiers/">
                <rdf:Bag>
                  <rdf:li rdf:resource="http://identifiers.org/bigg.metabolite/rmn"/>
                  <rdf:li rdf:resource="http://identifiers.org/biocyc/META:CPD-15405"/>
                  <rdf:li rdf:resource="http://identifiers.org/biocyc/META:L-rhamnopyranose"/>
                  <rdf:li rdf:resource="http://identifiers.org/biocyc/META:L-rhamnose"/>
                  <rdf:li rdf:resource="http://identifiers.org/chebi/CHEBI:13160"/>
                  <rdf:li rdf:resource="http://identifiers.org/chebi/CHEBI:16055"/>
                  <rdf:li rdf:resource="http://identifiers.org/chebi/CHEBI:21378"/>
                  <rdf:li rdf:resource="http://identifiers.org/chebi/CHEBI:26546"/>
                  <rdf:li rdf:resource="http://identifiers.org/chebi/CHEBI:45427"/>
                  <rdf:li rdf:resource="http://identifiers.org/chebi/CHEBI:57622"/>
                  <rdf:li rdf:resource="http://identifiers.org/chebi/CHEBI:62345"/>
                  <rdf:li rdf:resource="http://identifiers.org/chebi/CHEBI:62346"/>
                  <rdf:li rdf:resource="http://identifiers.org/chebi/CHEBI:6292"/>
                  <rdf:li rdf:resource="http://identifiers.org/hmdb/HMDB00849"/>
                  <rdf:li rdf:resource="http://identifiers.org/kegg.compound/C00507"/>
                  <rdf:li rdf:resource="http://identifiers.org/metanetx.chemical/MNXM2967"/>
                  <rdf:li rdf:resource="http://identifiers.org/seed.compound/cpd00396"/>
                  <rdf:li rdf:resource="http://identifiers.org/seed.compound/cpd27379"/>
                </rdf:Bag>
              </bqbiol:is>
            </rdf:Description>
          </rdf:RDF>
        </sbml:annotation>
      </species>
      <species boundaryCondition="false" constant="false" hasOnlySubstanceUnits="false" id="M_2dhguln_c" name="2-Dehydro-L-gulonate" metaid="M_2dhguln_c" compartment="c" fbc:charge="-1" fbc:chemicalFormula="C6H9O7">
        <sbml:annotation xmlns:sbml="http://www.sbml.org/sbml/level3/version1/core">
          <rdf:RDF xmlns:rdf="http://www.w3.org/1999/02/22-rdf-syntax-ns#">
            <rdf:Description rdf:about="#M_2dhguln_c">
              <bqbiol:is xmlns:bqbiol="http://biomodels.net/biology-qualifiers/">
                <rdf:Bag>
                  <rdf:li rdf:resource="http://identifiers.org/bigg.metabolite/2dhguln"/>
                  <rdf:li rdf:resource="http://identifiers.org/metanetx.chemical/MNXM114283"/>
                  <rdf:li rdf:resource="http://identifiers.org/seed.compound/cpd15351"/>
                </rdf:Bag>
              </bqbiol:is>
            </rdf:Description>
          </rdf:RDF>
        </sbml:annotation>
      </species>
      <species boundaryCondition="false" constant="false" hasOnlySubstanceUnits="false" id="M_2ddglcn_e" name="2-Dehydro-3-deoxy-D-gluconate" metaid="M_2ddglcn_e" compartment="e" fbc:charge="-1" fbc:chemicalFormula="C6H9O6">
        <sbml:annotation xmlns:sbml="http://www.sbml.org/sbml/level3/version1/core">
          <rdf:RDF xmlns:rdf="http://www.w3.org/1999/02/22-rdf-syntax-ns#">
            <rdf:Description rdf:about="#M_2ddglcn_e">
              <bqbiol:is xmlns:bqbiol="http://biomodels.net/biology-qualifiers/">
                <rdf:Bag>
                  <rdf:li rdf:resource="http://identifiers.org/bigg.metabolite/2ddglcn"/>
                  <rdf:li rdf:resource="http://identifiers.org/biocyc/META:2-DEHYDRO-3-DEOXY-D-GALACTONATE"/>
                  <rdf:li rdf:resource="http://identifiers.org/biocyc/META:2-DEHYDRO-3-DEOXY-D-GLUCONATE"/>
                  <rdf:li rdf:resource="http://identifiers.org/chebi/CHEBI:1056"/>
                  <rdf:li rdf:resource="http://identifiers.org/chebi/CHEBI:1059"/>
                  <rdf:li rdf:resource="http://identifiers.org/chebi/CHEBI:11547"/>
                  <rdf:li rdf:resource="http://identifiers.org/chebi/CHEBI:11550"/>
                  <rdf:li rdf:resource="http://identifiers.org/chebi/CHEBI:17028"/>
                  <rdf:li rdf:resource="http://identifiers.org/chebi/CHEBI:17032"/>
                  <rdf:li rdf:resource="http://identifiers.org/chebi/CHEBI:19527"/>
                  <rdf:li rdf:resource="http://identifiers.org/chebi/CHEBI:19530"/>
                  <rdf:li rdf:resource="http://identifiers.org/chebi/CHEBI:57989"/>
                  <rdf:li rdf:resource="http://identifiers.org/chebi/CHEBI:57990"/>
                  <rdf:li rdf:resource="http://identifiers.org/hmdb/HMDB01353"/>
                  <rdf:li rdf:resource="http://identifiers.org/kegg.compound/C00204"/>
                  <rdf:li rdf:resource="http://identifiers.org/kegg.compound/C01216"/>
                  <rdf:li rdf:resource="http://identifiers.org/lipidmaps/LMFA01050475"/>
                  <rdf:li rdf:resource="http://identifiers.org/lipidmaps/LMFA01050486"/>
                  <rdf:li rdf:resource="http://identifiers.org/metanetx.chemical/MNXM1627"/>
                  <rdf:li rdf:resource="http://identifiers.org/seed.compound/cpd00176"/>
                  <rdf:li rdf:resource="http://identifiers.org/seed.compound/cpd00894"/>
                </rdf:Bag>
              </bqbiol:is>
            </rdf:Description>
          </rdf:RDF>
        </sbml:annotation>
      </species>
      <species boundaryCondition="false" constant="false" hasOnlySubstanceUnits="false" id="M_glyb_e" name="Glycine betaine" metaid="M_glyb_e" compartment="e" fbc:charge="0" fbc:chemicalFormula="C5H11NO2">
        <sbml:annotation xmlns:sbml="http://www.sbml.org/sbml/level3/version1/core">
          <rdf:RDF xmlns:rdf="http://www.w3.org/1999/02/22-rdf-syntax-ns#">
            <rdf:Description rdf:about="#M_glyb_e">
              <bqbiol:is xmlns:bqbiol="http://biomodels.net/biology-qualifiers/">
                <rdf:Bag>
                  <rdf:li rdf:resource="http://identifiers.org/bigg.metabolite/glyb"/>
                  <rdf:li rdf:resource="http://identifiers.org/biocyc/META:BETAINE"/>
                  <rdf:li rdf:resource="http://identifiers.org/chebi/CHEBI:12531"/>
                  <rdf:li rdf:resource="http://identifiers.org/chebi/CHEBI:13895"/>
                  <rdf:li rdf:resource="http://identifiers.org/chebi/CHEBI:15264"/>
                  <rdf:li rdf:resource="http://identifiers.org/chebi/CHEBI:17750"/>
                  <rdf:li rdf:resource="http://identifiers.org/chebi/CHEBI:22858"/>
                  <rdf:li rdf:resource="http://identifiers.org/chebi/CHEBI:24370"/>
                  <rdf:li rdf:resource="http://identifiers.org/chebi/CHEBI:27128"/>
                  <rdf:li rdf:resource="http://identifiers.org/chebi/CHEBI:29050"/>
                  <rdf:li rdf:resource="http://identifiers.org/chebi/CHEBI:3073"/>
                  <rdf:li rdf:resource="http://identifiers.org/chebi/CHEBI:41134"/>
                  <rdf:li rdf:resource="http://identifiers.org/chebi/CHEBI:41139"/>
                  <rdf:li rdf:resource="http://identifiers.org/hmdb/HMDB00043"/>
                  <rdf:li rdf:resource="http://identifiers.org/kegg.compound/C00719"/>
                  <rdf:li rdf:resource="http://identifiers.org/kegg.drug/D07523"/>
                  <rdf:li rdf:resource="http://identifiers.org/metanetx.chemical/MNXM289"/>
                  <rdf:li rdf:resource="http://identifiers.org/seed.compound/cpd00540"/>
                </rdf:Bag>
              </bqbiol:is>
            </rdf:Description>
          </rdf:RDF>
        </sbml:annotation>
      </species>
      <species boundaryCondition="false" constant="false" hasOnlySubstanceUnits="false" id="M_glcr_e" name="D-Glucarate" metaid="M_glcr_e" compartment="e" fbc:charge="-2" fbc:chemicalFormula="C6H8O8">
        <sbml:annotation xmlns:sbml="http://www.sbml.org/sbml/level3/version1/core">
          <rdf:RDF xmlns:rdf="http://www.w3.org/1999/02/22-rdf-syntax-ns#">
            <rdf:Description rdf:about="#M_glcr_e">
              <bqbiol:is xmlns:bqbiol="http://biomodels.net/biology-qualifiers/">
                <rdf:Bag>
                  <rdf:li rdf:resource="http://identifiers.org/bigg.metabolite/glcr"/>
                  <rdf:li rdf:resource="http://identifiers.org/biocyc/META:D-GLUCARATE"/>
                  <rdf:li rdf:resource="http://identifiers.org/chebi/CHEBI:12953"/>
                  <rdf:li rdf:resource="http://identifiers.org/chebi/CHEBI:16002"/>
                  <rdf:li rdf:resource="http://identifiers.org/chebi/CHEBI:20980"/>
                  <rdf:li rdf:resource="http://identifiers.org/chebi/CHEBI:20982"/>
                  <rdf:li rdf:resource="http://identifiers.org/chebi/CHEBI:30612"/>
                  <rdf:li rdf:resource="http://identifiers.org/chebi/CHEBI:33801"/>
                  <rdf:li rdf:resource="http://identifiers.org/chebi/CHEBI:4155"/>
                  <rdf:li rdf:resource="http://identifiers.org/chebi/CHEBI:42731"/>
                  <rdf:li rdf:resource="http://identifiers.org/hmdb/HMDB29881"/>
                  <rdf:li rdf:resource="http://identifiers.org/kegg.compound/C00818"/>
                  <rdf:li rdf:resource="http://identifiers.org/lipidmaps/LMFA01170108"/>
                  <rdf:li rdf:resource="http://identifiers.org/metanetx.chemical/MNXM744"/>
                  <rdf:li rdf:resource="http://identifiers.org/seed.compound/cpd00609"/>
                </rdf:Bag>
              </bqbiol:is>
            </rdf:Description>
          </rdf:RDF>
        </sbml:annotation>
      </species>
      <species boundaryCondition="false" constant="false" hasOnlySubstanceUnits="false" id="M_cyan_c" name="Hydrogen cyanide" metaid="M_cyan_c" compartment="c" fbc:charge="0" fbc:chemicalFormula="CHN">
        <sbml:annotation xmlns:sbml="http://www.sbml.org/sbml/level3/version1/core">
          <rdf:RDF xmlns:rdf="http://www.w3.org/1999/02/22-rdf-syntax-ns#">
            <rdf:Description rdf:about="#M_cyan_c">
              <bqbiol:is xmlns:bqbiol="http://biomodels.net/biology-qualifiers/">
                <rdf:Bag>
                  <rdf:li rdf:resource="http://identifiers.org/bigg.metabolite/cyan"/>
                  <rdf:li rdf:resource="http://identifiers.org/biocyc/META:CPD-13584"/>
                  <rdf:li rdf:resource="http://identifiers.org/biocyc/META:HCN"/>
                  <rdf:li rdf:resource="http://identifiers.org/chebi/CHEBI:13362"/>
                  <rdf:li rdf:resource="http://identifiers.org/chebi/CHEBI:14038"/>
                  <rdf:li rdf:resource="http://identifiers.org/chebi/CHEBI:17514"/>
                  <rdf:li rdf:resource="http://identifiers.org/chebi/CHEBI:18407"/>
                  <rdf:li rdf:resource="http://identifiers.org/chebi/CHEBI:36856"/>
                  <rdf:li rdf:resource="http://identifiers.org/chebi/CHEBI:3969"/>
                  <rdf:li rdf:resource="http://identifiers.org/chebi/CHEBI:41780"/>
                  <rdf:li rdf:resource="http://identifiers.org/chebi/CHEBI:5786"/>
                  <rdf:li rdf:resource="http://identifiers.org/hmdb/HMDB60292"/>
                  <rdf:li rdf:resource="http://identifiers.org/kegg.compound/C00177"/>
                  <rdf:li rdf:resource="http://identifiers.org/kegg.compound/C01326"/>
                  <rdf:li rdf:resource="http://identifiers.org/kegg.compound/C18673"/>
                  <rdf:li rdf:resource="http://identifiers.org/metanetx.chemical/MNXM254"/>
                  <rdf:li rdf:resource="http://identifiers.org/seed.compound/cpd00150"/>
                  <rdf:li rdf:resource="http://identifiers.org/seed.compound/cpd19012"/>
                </rdf:Bag>
              </bqbiol:is>
            </rdf:Description>
          </rdf:RDF>
        </sbml:annotation>
      </species>
      <species boundaryCondition="false" constant="false" hasOnlySubstanceUnits="false" id="M_cu2_e" name="Copper" metaid="M_cu2_e" compartment="e" fbc:charge="2" fbc:chemicalFormula="Cu">
        <sbml:annotation xmlns:sbml="http://www.sbml.org/sbml/level3/version1/core">
          <rdf:RDF xmlns:rdf="http://www.w3.org/1999/02/22-rdf-syntax-ns#">
            <rdf:Description rdf:about="#M_cu2_e">
              <bqbiol:is xmlns:bqbiol="http://biomodels.net/biology-qualifiers/">
                <rdf:Bag>
                  <rdf:li rdf:resource="http://identifiers.org/bigg.metabolite/cu2"/>
                  <rdf:li rdf:resource="http://identifiers.org/chebi/CHEBI:20882"/>
                  <rdf:li rdf:resource="http://identifiers.org/chebi/CHEBI:23380"/>
                  <rdf:li rdf:resource="http://identifiers.org/chebi/CHEBI:29036"/>
                  <rdf:li rdf:resource="http://identifiers.org/chebi/CHEBI:49550"/>
                  <rdf:li rdf:resource="http://identifiers.org/hmdb/HMDB00657"/>
                  <rdf:li rdf:resource="http://identifiers.org/kegg.compound/C00070"/>
                  <rdf:li rdf:resource="http://identifiers.org/metanetx.chemical/MNXM632"/>
                  <rdf:li rdf:resource="http://identifiers.org/seed.compound/cpd00058"/>
                </rdf:Bag>
              </bqbiol:is>
            </rdf:Description>
          </rdf:RDF>
        </sbml:annotation>
      </species>
      <species boundaryCondition="false" constant="false" hasOnlySubstanceUnits="false" id="M_15dap_p" name="1,5-Diaminopentane" metaid="M_15dap_p" compartment="p" fbc:charge="2" fbc:chemicalFormula="C5H16N2">
        <sbml:annotation xmlns:sbml="http://www.sbml.org/sbml/level3/version1/core">
          <rdf:RDF xmlns:rdf="http://www.w3.org/1999/02/22-rdf-syntax-ns#">
            <rdf:Description rdf:about="#M_15dap_p">
              <bqbiol:is xmlns:bqbiol="http://biomodels.net/biology-qualifiers/">
                <rdf:Bag>
                  <rdf:li rdf:resource="http://identifiers.org/bigg.metabolite/15dap"/>
                  <rdf:li rdf:resource="http://identifiers.org/biocyc/META:CADAVERINE"/>
                  <rdf:li rdf:resource="http://identifiers.org/chebi/CHEBI:13928"/>
                  <rdf:li rdf:resource="http://identifiers.org/chebi/CHEBI:18127"/>
                  <rdf:li rdf:resource="http://identifiers.org/chebi/CHEBI:22974"/>
                  <rdf:li rdf:resource="http://identifiers.org/chebi/CHEBI:3288"/>
                  <rdf:li rdf:resource="http://identifiers.org/chebi/CHEBI:44370"/>
                  <rdf:li rdf:resource="http://identifiers.org/chebi/CHEBI:58384"/>
                  <rdf:li rdf:resource="http://identifiers.org/hmdb/HMDB02322"/>
                  <rdf:li rdf:resource="http://identifiers.org/kegg.compound/C01672"/>
                  <rdf:li rdf:resource="http://identifiers.org/metanetx.chemical/MNXM943"/>
                  <rdf:li rdf:resource="http://identifiers.org/seed.compound/cpd01155"/>
                </rdf:Bag>
              </bqbiol:is>
            </rdf:Description>
          </rdf:RDF>
        </sbml:annotation>
      </species>
      <species boundaryCondition="false" constant="false" hasOnlySubstanceUnits="false" id="M_ptrc_p" name="Putrescine" metaid="M_ptrc_p" compartment="p" fbc:charge="2" fbc:chemicalFormula="C4H14N2">
        <sbml:annotation xmlns:sbml="http://www.sbml.org/sbml/level3/version1/core">
          <rdf:RDF xmlns:rdf="http://www.w3.org/1999/02/22-rdf-syntax-ns#">
            <rdf:Description rdf:about="#M_ptrc_p">
              <bqbiol:is xmlns:bqbiol="http://biomodels.net/biology-qualifiers/">
                <rdf:Bag>
                  <rdf:li rdf:resource="http://identifiers.org/bigg.metabolite/ptrc"/>
                  <rdf:li rdf:resource="http://identifiers.org/biocyc/META:PUTRESCINE"/>
                  <rdf:li rdf:resource="http://identifiers.org/chebi/CHEBI:14972"/>
                  <rdf:li rdf:resource="http://identifiers.org/chebi/CHEBI:17148"/>
                  <rdf:li rdf:resource="http://identifiers.org/chebi/CHEBI:26405"/>
                  <rdf:li rdf:resource="http://identifiers.org/chebi/CHEBI:326268"/>
                  <rdf:li rdf:resource="http://identifiers.org/chebi/CHEBI:45092"/>
                  <rdf:li rdf:resource="http://identifiers.org/chebi/CHEBI:8650"/>
                  <rdf:li rdf:resource="http://identifiers.org/hmdb/HMDB01414"/>
                  <rdf:li rdf:resource="http://identifiers.org/hmdb/HMDB60243"/>
                  <rdf:li rdf:resource="http://identifiers.org/kegg.compound/C00134"/>
                  <rdf:li rdf:resource="http://identifiers.org/metanetx.chemical/MNXM118"/>
                  <rdf:li rdf:resource="http://identifiers.org/seed.compound/cpd00118"/>
                  <rdf:li rdf:resource="http://identifiers.org/seed.compound/cpd12215"/>
                </rdf:Bag>
              </bqbiol:is>
            </rdf:Description>
          </rdf:RDF>
        </sbml:annotation>
      </species>
      <species boundaryCondition="false" constant="false" hasOnlySubstanceUnits="false" id="M_arbtn_p" name="Aerobactin minus Fe3" metaid="M_arbtn_p" compartment="p" fbc:charge="-3" fbc:chemicalFormula="C22H33N4O13">
        <sbml:annotation xmlns:sbml="http://www.sbml.org/sbml/level3/version1/core">
          <rdf:RDF xmlns:rdf="http://www.w3.org/1999/02/22-rdf-syntax-ns#">
            <rdf:Description rdf:about="#M_arbtn_p">
              <bqbiol:is xmlns:bqbiol="http://biomodels.net/biology-qualifiers/">
                <rdf:Bag>
                  <rdf:li rdf:resource="http://identifiers.org/bigg.metabolite/arbtn"/>
                  <rdf:li rdf:resource="http://identifiers.org/metanetx.chemical/MNXM96506"/>
                  <rdf:li rdf:resource="http://identifiers.org/seed.compound/cpd15411"/>
                </rdf:Bag>
              </bqbiol:is>
            </rdf:Description>
          </rdf:RDF>
        </sbml:annotation>
      </species>
      <species boundaryCondition="false" constant="false" hasOnlySubstanceUnits="false" id="M_34dhpac_e" name="3,4-Dihydroxyphenylacetaldehyde" metaid="M_34dhpac_e" compartment="e" fbc:charge="0" fbc:chemicalFormula="C8H8O3">
        <sbml:annotation xmlns:sbml="http://www.sbml.org/sbml/level3/version1/core">
          <rdf:RDF xmlns:rdf="http://www.w3.org/1999/02/22-rdf-syntax-ns#">
            <rdf:Description rdf:about="#M_34dhpac_e">
              <bqbiol:is xmlns:bqbiol="http://biomodels.net/biology-qualifiers/">
                <rdf:Bag>
                  <rdf:li rdf:resource="http://identifiers.org/bigg.metabolite/34dhpac"/>
                  <rdf:li rdf:resource="http://identifiers.org/biocyc/META:34-DIHYDROXYPHENYLACETALDEHYDE"/>
                  <rdf:li rdf:resource="http://identifiers.org/chebi/CHEBI:1385"/>
                  <rdf:li rdf:resource="http://identifiers.org/chebi/CHEBI:19888"/>
                  <rdf:li rdf:resource="http://identifiers.org/chebi/CHEBI:27978"/>
                  <rdf:li rdf:resource="http://identifiers.org/hmdb/HMDB03791"/>
                  <rdf:li rdf:resource="http://identifiers.org/hmdb/HMDB06256"/>
                  <rdf:li rdf:resource="http://identifiers.org/hmdb/HMDB06778"/>
                  <rdf:li rdf:resource="http://identifiers.org/kegg.compound/C04043"/>
                  <rdf:li rdf:resource="http://identifiers.org/metanetx.chemical/MNXM1401"/>
                  <rdf:li rdf:resource="http://identifiers.org/seed.compound/cpd02500"/>
                </rdf:Bag>
              </bqbiol:is>
            </rdf:Description>
          </rdf:RDF>
        </sbml:annotation>
      </species>
      <species boundaryCondition="false" constant="false" hasOnlySubstanceUnits="false" id="M_anhgm_e" name="N-Acetyl-D-glucosamine(anhydrous)N-Acetylmuramic acid" metaid="M_anhgm_e" compartment="e" fbc:charge="-1" fbc:chemicalFormula="C19H29N2O12">
        <sbml:annotation xmlns:sbml="http://www.sbml.org/sbml/level3/version1/core">
          <rdf:RDF xmlns:rdf="http://www.w3.org/1999/02/22-rdf-syntax-ns#">
            <rdf:Description rdf:about="#M_anhgm_e">
              <bqbiol:is xmlns:bqbiol="http://biomodels.net/biology-qualifiers/">
                <rdf:Bag>
                  <rdf:li rdf:resource="http://identifiers.org/bigg.metabolite/anhgm"/>
                  <rdf:li rdf:resource="http://identifiers.org/metanetx.chemical/MNXM3060"/>
                  <rdf:li rdf:resource="http://identifiers.org/seed.compound/cpd15396"/>
                </rdf:Bag>
              </bqbiol:is>
            </rdf:Description>
          </rdf:RDF>
        </sbml:annotation>
      </species>
      <species boundaryCondition="false" constant="false" hasOnlySubstanceUnits="false" id="M_cu2_p" name="Copper" metaid="M_cu2_p" compartment="p" fbc:charge="2" fbc:chemicalFormula="Cu">
        <sbml:annotation xmlns:sbml="http://www.sbml.org/sbml/level3/version1/core">
          <rdf:RDF xmlns:rdf="http://www.w3.org/1999/02/22-rdf-syntax-ns#">
            <rdf:Description rdf:about="#M_cu2_p">
              <bqbiol:is xmlns:bqbiol="http://biomodels.net/biology-qualifiers/">
                <rdf:Bag>
                  <rdf:li rdf:resource="http://identifiers.org/bigg.metabolite/cu2"/>
                  <rdf:li rdf:resource="http://identifiers.org/chebi/CHEBI:20882"/>
                  <rdf:li rdf:resource="http://identifiers.org/chebi/CHEBI:23380"/>
                  <rdf:li rdf:resource="http://identifiers.org/chebi/CHEBI:29036"/>
                  <rdf:li rdf:resource="http://identifiers.org/chebi/CHEBI:49550"/>
                  <rdf:li rdf:resource="http://identifiers.org/hmdb/HMDB00657"/>
                  <rdf:li rdf:resource="http://identifiers.org/kegg.compound/C00070"/>
                  <rdf:li rdf:resource="http://identifiers.org/metanetx.chemical/MNXM632"/>
                  <rdf:li rdf:resource="http://identifiers.org/seed.compound/cpd00058"/>
                </rdf:Bag>
              </bqbiol:is>
            </rdf:Description>
          </rdf:RDF>
        </sbml:annotation>
      </species>
      <species boundaryCondition="false" constant="false" hasOnlySubstanceUnits="false" id="M_14glucan_p" name="1,4-alpha-D-glucan" metaid="M_14glucan_p" compartment="p" fbc:charge="0" fbc:chemicalFormula="C36H62O31">
        <sbml:annotation xmlns:sbml="http://www.sbml.org/sbml/level3/version1/core">
          <rdf:RDF xmlns:rdf="http://www.w3.org/1999/02/22-rdf-syntax-ns#">
            <rdf:Description rdf:about="#M_14glucan_p">
              <bqbiol:is xmlns:bqbiol="http://biomodels.net/biology-qualifiers/">
                <rdf:Bag>
                  <rdf:li rdf:resource="http://identifiers.org/bigg.metabolite/14glucan"/>
                  <rdf:li rdf:resource="http://identifiers.org/biocyc/META:1-4-alpha-D-Glucan"/>
                  <rdf:li rdf:resource="http://identifiers.org/metanetx.chemical/MNXM2905"/>
                  <rdf:li rdf:resource="http://identifiers.org/seed.compound/cpd21754"/>
                </rdf:Bag>
              </bqbiol:is>
            </rdf:Description>
          </rdf:RDF>
        </sbml:annotation>
      </species>
      <species boundaryCondition="false" constant="false" hasOnlySubstanceUnits="false" id="M_pgp141_c" name="Phosphatidylglycerophosphate (ditetradec-7-enoyl, n-C14:1)" metaid="M_pgp141_c" compartment="c" fbc:charge="-3" fbc:chemicalFormula="C34H61O13P2">
        <sbml:annotation xmlns:sbml="http://www.sbml.org/sbml/level3/version1/core">
          <rdf:RDF xmlns:rdf="http://www.w3.org/1999/02/22-rdf-syntax-ns#">
            <rdf:Description rdf:about="#M_pgp141_c">
              <bqbiol:is xmlns:bqbiol="http://biomodels.net/biology-qualifiers/">
                <rdf:Bag>
                  <rdf:li rdf:resource="http://identifiers.org/bigg.metabolite/pgp141"/>
                  <rdf:li rdf:resource="http://identifiers.org/metanetx.chemical/MNXM5271"/>
                </rdf:Bag>
              </bqbiol:is>
            </rdf:Description>
          </rdf:RDF>
        </sbml:annotation>
      </species>
      <species boundaryCondition="false" constant="false" hasOnlySubstanceUnits="false" id="M_dsbard_p" name="Periplasmic protein disulfide isomerase I (reduced)" metaid="M_dsbard_p" compartment="p" fbc:charge="0" fbc:chemicalFormula="XH2">
        <sbml:annotation xmlns:sbml="http://www.sbml.org/sbml/level3/version1/core">
          <rdf:RDF xmlns:rdf="http://www.w3.org/1999/02/22-rdf-syntax-ns#">
            <rdf:Description rdf:about="#M_dsbard_p">
              <bqbiol:is xmlns:bqbiol="http://biomodels.net/biology-qualifiers/">
                <rdf:Bag>
                  <rdf:li rdf:resource="http://identifiers.org/bigg.metabolite/dsbard"/>
                  <rdf:li rdf:resource="http://identifiers.org/metanetx.chemical/MNXM12618"/>
                  <rdf:li rdf:resource="http://identifiers.org/seed.compound/cpd15447"/>
                </rdf:Bag>
              </bqbiol:is>
            </rdf:Description>
          </rdf:RDF>
        </sbml:annotation>
      </species>
      <species boundaryCondition="false" constant="false" hasOnlySubstanceUnits="false" id="M_galctn__L_e" name="L-Galactonate" metaid="M_galctn__L_e" compartment="e" fbc:charge="-1" fbc:chemicalFormula="C6H11O7">
        <sbml:annotation xmlns:sbml="http://www.sbml.org/sbml/level3/version1/core">
          <rdf:RDF xmlns:rdf="http://www.w3.org/1999/02/22-rdf-syntax-ns#">
            <rdf:Description rdf:about="#M_galctn__L_e">
              <bqbiol:is xmlns:bqbiol="http://biomodels.net/biology-qualifiers/">
                <rdf:Bag>
                  <rdf:li rdf:resource="http://identifiers.org/bigg.metabolite/galctn__L"/>
                  <rdf:li rdf:resource="http://identifiers.org/biocyc/META:CPD0-1083"/>
                  <rdf:li rdf:resource="http://identifiers.org/chebi/CHEBI:37425"/>
                  <rdf:li rdf:resource="http://identifiers.org/chebi/CHEBI:53071"/>
                  <rdf:li rdf:resource="http://identifiers.org/kegg.compound/C15930"/>
                  <rdf:li rdf:resource="http://identifiers.org/metanetx.chemical/MNXM636"/>
                  <rdf:li rdf:resource="http://identifiers.org/seed.compound/cpd14659"/>
                </rdf:Bag>
              </bqbiol:is>
            </rdf:Description>
          </rdf:RDF>
        </sbml:annotation>
      </species>
      <species boundaryCondition="false" constant="false" hasOnlySubstanceUnits="false" id="M_pydxn_p" name="Pyridoxine" metaid="M_pydxn_p" compartment="p" fbc:charge="0" fbc:chemicalFormula="C8H11NO3">
        <sbml:annotation xmlns:sbml="http://www.sbml.org/sbml/level3/version1/core">
          <rdf:RDF xmlns:rdf="http://www.w3.org/1999/02/22-rdf-syntax-ns#">
            <rdf:Description rdf:about="#M_pydxn_p">
              <bqbiol:is xmlns:bqbiol="http://biomodels.net/biology-qualifiers/">
                <rdf:Bag>
                  <rdf:li rdf:resource="http://identifiers.org/bigg.metabolite/pydxn"/>
                  <rdf:li rdf:resource="http://identifiers.org/biocyc/META:PYRIDOXINE"/>
                  <rdf:li rdf:resource="http://identifiers.org/chebi/CHEBI:14981"/>
                  <rdf:li rdf:resource="http://identifiers.org/chebi/CHEBI:16709"/>
                  <rdf:li rdf:resource="http://identifiers.org/chebi/CHEBI:26429"/>
                  <rdf:li rdf:resource="http://identifiers.org/chebi/CHEBI:8671"/>
                  <rdf:li rdf:resource="http://identifiers.org/hmdb/HMDB00239"/>
                  <rdf:li rdf:resource="http://identifiers.org/hmdb/HMDB02075"/>
                  <rdf:li rdf:resource="http://identifiers.org/kegg.compound/C00314"/>
                  <rdf:li rdf:resource="http://identifiers.org/kegg.drug/D08454"/>
                  <rdf:li rdf:resource="http://identifiers.org/metanetx.chemical/MNXM419"/>
                  <rdf:li rdf:resource="http://identifiers.org/seed.compound/cpd00263"/>
                </rdf:Bag>
              </bqbiol:is>
            </rdf:Description>
          </rdf:RDF>
        </sbml:annotation>
      </species>
      <species boundaryCondition="false" constant="false" hasOnlySubstanceUnits="false" id="M_preq0_c" name="7-cyano-7-carbaguanine" metaid="M_preq0_c" compartment="c" fbc:charge="0" fbc:chemicalFormula="C7H5N5O">
        <sbml:annotation xmlns:sbml="http://www.sbml.org/sbml/level3/version1/core">
          <rdf:RDF xmlns:rdf="http://www.w3.org/1999/02/22-rdf-syntax-ns#">
            <rdf:Description rdf:about="#M_preq0_c">
              <bqbiol:is xmlns:bqbiol="http://biomodels.net/biology-qualifiers/">
                <rdf:Bag>
                  <rdf:li rdf:resource="http://identifiers.org/bigg.metabolite/preq0"/>
                  <rdf:li rdf:resource="http://identifiers.org/biocyc/META:7-CYANO-7-DEAZAGUANINE"/>
                  <rdf:li rdf:resource="http://identifiers.org/chebi/CHEBI:45075"/>
                  <rdf:li rdf:resource="http://identifiers.org/chebi/CHEBI:677358"/>
                  <rdf:li rdf:resource="http://identifiers.org/kegg.compound/C15996"/>
                  <rdf:li rdf:resource="http://identifiers.org/metanetx.chemical/MNXM2207"/>
                  <rdf:li rdf:resource="http://identifiers.org/seed.compound/cpd14718"/>
                </rdf:Bag>
              </bqbiol:is>
            </rdf:Description>
          </rdf:RDF>
        </sbml:annotation>
      </species>
      <species boundaryCondition="false" constant="false" hasOnlySubstanceUnits="false" id="M_iscu_2fe2s_c" name="IscU with bound [2Fe-2S] cluster" metaid="M_iscu_2fe2s_c" compartment="c" fbc:charge="-2" fbc:chemicalFormula="H4O2S8Fe2R">
        <sbml:annotation xmlns:sbml="http://www.sbml.org/sbml/level3/version1/core">
          <rdf:RDF xmlns:rdf="http://www.w3.org/1999/02/22-rdf-syntax-ns#">
            <rdf:Description rdf:about="#M_iscu_2fe2s_c">
              <bqbiol:is xmlns:bqbiol="http://biomodels.net/biology-qualifiers/">
                <rdf:Bag>
                  <rdf:li rdf:resource="http://identifiers.org/bigg.metabolite/iscu_2fe2s"/>
                  <rdf:li rdf:resource="http://identifiers.org/metanetx.chemical/MNXM147129"/>
                </rdf:Bag>
              </bqbiol:is>
            </rdf:Description>
          </rdf:RDF>
        </sbml:annotation>
      </species>
      <species boundaryCondition="false" constant="false" hasOnlySubstanceUnits="false" id="M_novbcn_e" name="Novobiocin" metaid="M_novbcn_e" compartment="e" fbc:charge="0" fbc:chemicalFormula="C31H36N2O11">
        <sbml:annotation xmlns:sbml="http://www.sbml.org/sbml/level3/version1/core">
          <rdf:RDF xmlns:rdf="http://www.w3.org/1999/02/22-rdf-syntax-ns#">
            <rdf:Description rdf:about="#M_novbcn_e">
              <bqbiol:is xmlns:bqbiol="http://biomodels.net/biology-qualifiers/">
                <rdf:Bag>
                  <rdf:li rdf:resource="http://identifiers.org/bigg.metabolite/novbcn"/>
                  <rdf:li rdf:resource="http://identifiers.org/biocyc/META:CPD-15417"/>
                  <rdf:li rdf:resource="http://identifiers.org/chebi/CHEBI:25597"/>
                  <rdf:li rdf:resource="http://identifiers.org/chebi/CHEBI:28368"/>
                  <rdf:li rdf:resource="http://identifiers.org/chebi/CHEBI:44505"/>
                  <rdf:li rdf:resource="http://identifiers.org/chebi/CHEBI:71339"/>
                  <rdf:li rdf:resource="http://identifiers.org/chebi/CHEBI:7644"/>
                  <rdf:li rdf:resource="http://identifiers.org/hmdb/HMDB15185"/>
                  <rdf:li rdf:resource="http://identifiers.org/kegg.compound/C05080"/>
                  <rdf:li rdf:resource="http://identifiers.org/metanetx.chemical/MNXM65002"/>
                  <rdf:li rdf:resource="http://identifiers.org/seed.compound/cpd03032"/>
                </rdf:Bag>
              </bqbiol:is>
            </rdf:Description>
          </rdf:RDF>
        </sbml:annotation>
      </species>
      <species boundaryCondition="false" constant="false" hasOnlySubstanceUnits="false" id="M_flxr_c" name="Flavodoxin reduced" metaid="M_flxr_c" compartment="c" fbc:charge="-1" fbc:chemicalFormula="XH">
        <sbml:annotation xmlns:sbml="http://www.sbml.org/sbml/level3/version1/core">
          <rdf:RDF xmlns:rdf="http://www.w3.org/1999/02/22-rdf-syntax-ns#">
            <rdf:Description rdf:about="#M_flxr_c">
              <bqbiol:is xmlns:bqbiol="http://biomodels.net/biology-qualifiers/">
                <rdf:Bag>
                  <rdf:li rdf:resource="http://identifiers.org/bigg.metabolite/flxr"/>
                  <rdf:li rdf:resource="http://identifiers.org/metanetx.chemical/MNXM6271"/>
                  <rdf:li rdf:resource="http://identifiers.org/seed.compound/cpd15465"/>
                </rdf:Bag>
              </bqbiol:is>
            </rdf:Description>
          </rdf:RDF>
        </sbml:annotation>
      </species>
      <species boundaryCondition="false" constant="false" hasOnlySubstanceUnits="false" id="M_lcts_c" name="Lactose C12H22O11" metaid="M_lcts_c" compartment="c" fbc:charge="0" fbc:chemicalFormula="C12H22O11">
        <sbml:annotation xmlns:sbml="http://www.sbml.org/sbml/level3/version1/core">
          <rdf:RDF xmlns:rdf="http://www.w3.org/1999/02/22-rdf-syntax-ns#">
            <rdf:Description rdf:about="#M_lcts_c">
              <bqbiol:is xmlns:bqbiol="http://biomodels.net/biology-qualifiers/">
                <rdf:Bag>
                  <rdf:li rdf:resource="http://identifiers.org/bigg.metabolite/lcts"/>
                  <rdf:li rdf:resource="http://identifiers.org/biocyc/META:CPD-15971"/>
                  <rdf:li rdf:resource="http://identifiers.org/biocyc/META:CPD-15972"/>
                  <rdf:li rdf:resource="http://identifiers.org/chebi/CHEBI:10296"/>
                  <rdf:li rdf:resource="http://identifiers.org/chebi/CHEBI:10380"/>
                  <rdf:li rdf:resource="http://identifiers.org/chebi/CHEBI:10428"/>
                  <rdf:li rdf:resource="http://identifiers.org/chebi/CHEBI:14497"/>
                  <rdf:li rdf:resource="http://identifiers.org/chebi/CHEBI:17716"/>
                  <rdf:li rdf:resource="http://identifiers.org/chebi/CHEBI:22460"/>
                  <rdf:li rdf:resource="http://identifiers.org/chebi/CHEBI:22760"/>
                  <rdf:li rdf:resource="http://identifiers.org/chebi/CHEBI:22846"/>
                  <rdf:li rdf:resource="http://identifiers.org/chebi/CHEBI:25005"/>
                  <rdf:li rdf:resource="http://identifiers.org/chebi/CHEBI:27755"/>
                  <rdf:li rdf:resource="http://identifiers.org/chebi/CHEBI:27968"/>
                  <rdf:li rdf:resource="http://identifiers.org/chebi/CHEBI:28577"/>
                  <rdf:li rdf:resource="http://identifiers.org/chebi/CHEBI:35463"/>
                  <rdf:li rdf:resource="http://identifiers.org/chebi/CHEBI:36218"/>
                  <rdf:li rdf:resource="http://identifiers.org/chebi/CHEBI:43665"/>
                  <rdf:li rdf:resource="http://identifiers.org/chebi/CHEBI:613009"/>
                  <rdf:li rdf:resource="http://identifiers.org/hmdb/HMDB41627"/>
                  <rdf:li rdf:resource="http://identifiers.org/kegg.compound/C00243"/>
                  <rdf:li rdf:resource="http://identifiers.org/kegg.compound/C01970"/>
                  <rdf:li rdf:resource="http://identifiers.org/kegg.drug/D00046"/>
                  <rdf:li rdf:resource="http://identifiers.org/kegg.glycan/G10504"/>
                  <rdf:li rdf:resource="http://identifiers.org/metanetx.chemical/MNXM362"/>
                  <rdf:li rdf:resource="http://identifiers.org/seed.compound/cpd00208"/>
                  <rdf:li rdf:resource="http://identifiers.org/seed.compound/cpd01354"/>
                  <rdf:li rdf:resource="http://identifiers.org/seed.compound/cpd03809"/>
                </rdf:Bag>
              </bqbiol:is>
            </rdf:Description>
          </rdf:RDF>
        </sbml:annotation>
      </species>
      <species boundaryCondition="false" constant="false" hasOnlySubstanceUnits="false" id="M_3ohdcoa_c" name="3-Oxohexadecanoyl-CoA" metaid="M_3ohdcoa_c" compartment="c" fbc:charge="-4" fbc:chemicalFormula="C37H60N7O18P3S">
        <sbml:annotation xmlns:sbml="http://www.sbml.org/sbml/level3/version1/core">
          <rdf:RDF xmlns:rdf="http://www.w3.org/1999/02/22-rdf-syntax-ns#">
            <rdf:Description rdf:about="#M_3ohdcoa_c">
              <bqbiol:is xmlns:bqbiol="http://biomodels.net/biology-qualifiers/">
                <rdf:Bag>
                  <rdf:li rdf:resource="http://identifiers.org/bigg.metabolite/3ohdcoa"/>
                  <rdf:li rdf:resource="http://identifiers.org/biocyc/META:3-OXOPALMITOYL-COA"/>
                  <rdf:li rdf:resource="http://identifiers.org/chebi/CHEBI:11875"/>
                  <rdf:li rdf:resource="http://identifiers.org/chebi/CHEBI:15491"/>
                  <rdf:li rdf:resource="http://identifiers.org/chebi/CHEBI:1647"/>
                  <rdf:li rdf:resource="http://identifiers.org/chebi/CHEBI:20176"/>
                  <rdf:li rdf:resource="http://identifiers.org/chebi/CHEBI:57349"/>
                  <rdf:li rdf:resource="http://identifiers.org/hmdb/HMDB06402"/>
                  <rdf:li rdf:resource="http://identifiers.org/kegg.compound/C05259"/>
                  <rdf:li rdf:resource="http://identifiers.org/lipidmaps/LMFA07050250"/>
                  <rdf:li rdf:resource="http://identifiers.org/metanetx.chemical/MNXM738"/>
                  <rdf:li rdf:resource="http://identifiers.org/seed.compound/cpd03114"/>
                </rdf:Bag>
              </bqbiol:is>
            </rdf:Description>
          </rdf:RDF>
        </sbml:annotation>
      </species>
      <species boundaryCondition="false" constant="false" hasOnlySubstanceUnits="false" id="M_gln__L_e" name="L-Glutamine" metaid="M_gln__L_e" compartment="e" fbc:charge="0" fbc:chemicalFormula="C5H10N2O3">
        <sbml:annotation xmlns:sbml="http://www.sbml.org/sbml/level3/version1/core">
          <rdf:RDF xmlns:rdf="http://www.w3.org/1999/02/22-rdf-syntax-ns#">
            <rdf:Description rdf:about="#M_gln__L_e">
              <bqbiol:is xmlns:bqbiol="http://biomodels.net/biology-qualifiers/">
                <rdf:Bag>
                  <rdf:li rdf:resource="http://identifiers.org/bigg.metabolite/gln__L"/>
                  <rdf:li rdf:resource="http://identifiers.org/biocyc/META:GLN"/>
                  <rdf:li rdf:resource="http://identifiers.org/chebi/CHEBI:13110"/>
                  <rdf:li rdf:resource="http://identifiers.org/chebi/CHEBI:18050"/>
                  <rdf:li rdf:resource="http://identifiers.org/chebi/CHEBI:21308"/>
                  <rdf:li rdf:resource="http://identifiers.org/chebi/CHEBI:24316"/>
                  <rdf:li rdf:resource="http://identifiers.org/chebi/CHEBI:28300"/>
                  <rdf:li rdf:resource="http://identifiers.org/chebi/CHEBI:32665"/>
                  <rdf:li rdf:resource="http://identifiers.org/chebi/CHEBI:32666"/>
                  <rdf:li rdf:resource="http://identifiers.org/chebi/CHEBI:32678"/>
                  <rdf:li rdf:resource="http://identifiers.org/chebi/CHEBI:32679"/>
                  <rdf:li rdf:resource="http://identifiers.org/chebi/CHEBI:42812"/>
                  <rdf:li rdf:resource="http://identifiers.org/chebi/CHEBI:42814"/>
                  <rdf:li rdf:resource="http://identifiers.org/chebi/CHEBI:42899"/>
                  <rdf:li rdf:resource="http://identifiers.org/chebi/CHEBI:42943"/>
                  <rdf:li rdf:resource="http://identifiers.org/chebi/CHEBI:5432"/>
                  <rdf:li rdf:resource="http://identifiers.org/chebi/CHEBI:58359"/>
                  <rdf:li rdf:resource="http://identifiers.org/chebi/CHEBI:6227"/>
                  <rdf:li rdf:resource="http://identifiers.org/hmdb/HMDB00641"/>
                  <rdf:li rdf:resource="http://identifiers.org/kegg.compound/C00064"/>
                  <rdf:li rdf:resource="http://identifiers.org/kegg.compound/C00303"/>
                  <rdf:li rdf:resource="http://identifiers.org/kegg.drug/D00015"/>
                  <rdf:li rdf:resource="http://identifiers.org/metanetx.chemical/MNXM37"/>
                  <rdf:li rdf:resource="http://identifiers.org/seed.compound/cpd00053"/>
                  <rdf:li rdf:resource="http://identifiers.org/seed.compound/cpd00253"/>
                </rdf:Bag>
              </bqbiol:is>
            </rdf:Description>
          </rdf:RDF>
        </sbml:annotation>
      </species>
      <species boundaryCondition="false" constant="false" hasOnlySubstanceUnits="false" id="M_tre_e" name="Trehalose" metaid="M_tre_e" compartment="e" fbc:charge="0" fbc:chemicalFormula="C12H22O11">
        <sbml:annotation xmlns:sbml="http://www.sbml.org/sbml/level3/version1/core">
          <rdf:RDF xmlns:rdf="http://www.w3.org/1999/02/22-rdf-syntax-ns#">
            <rdf:Description rdf:about="#M_tre_e">
              <bqbiol:is xmlns:bqbiol="http://biomodels.net/biology-qualifiers/">
                <rdf:Bag>
                  <rdf:li rdf:resource="http://identifiers.org/bigg.metabolite/tre"/>
                  <rdf:li rdf:resource="http://identifiers.org/biocyc/META:CPD-15990"/>
                  <rdf:li rdf:resource="http://identifiers.org/biocyc/META:TREHALOSE"/>
                  <rdf:li rdf:resource="http://identifiers.org/chebi/CHEBI:10202"/>
                  <rdf:li rdf:resource="http://identifiers.org/chebi/CHEBI:12281"/>
                  <rdf:li rdf:resource="http://identifiers.org/chebi/CHEBI:12284"/>
                  <rdf:li rdf:resource="http://identifiers.org/chebi/CHEBI:12287"/>
                  <rdf:li rdf:resource="http://identifiers.org/chebi/CHEBI:15251"/>
                  <rdf:li rdf:resource="http://identifiers.org/chebi/CHEBI:16551"/>
                  <rdf:li rdf:resource="http://identifiers.org/chebi/CHEBI:22365"/>
                  <rdf:li rdf:resource="http://identifiers.org/chebi/CHEBI:27082"/>
                  <rdf:li rdf:resource="http://identifiers.org/chebi/CHEBI:46211"/>
                  <rdf:li rdf:resource="http://identifiers.org/hmdb/HMDB00975"/>
                  <rdf:li rdf:resource="http://identifiers.org/kegg.compound/C01083"/>
                  <rdf:li rdf:resource="http://identifiers.org/kegg.glycan/G00293"/>
                  <rdf:li rdf:resource="http://identifiers.org/metanetx.chemical/MNXM198"/>
                  <rdf:li rdf:resource="http://identifiers.org/seed.compound/cpd00794"/>
                </rdf:Bag>
              </bqbiol:is>
            </rdf:Description>
          </rdf:RDF>
        </sbml:annotation>
      </species>
      <species boundaryCondition="false" constant="false" hasOnlySubstanceUnits="false" id="M_glyald_c" name="D-Glyceraldehyde" metaid="M_glyald_c" compartment="c" fbc:charge="0" fbc:chemicalFormula="C3H6O3">
        <sbml:annotation xmlns:sbml="http://www.sbml.org/sbml/level3/version1/core">
          <rdf:RDF xmlns:rdf="http://www.w3.org/1999/02/22-rdf-syntax-ns#">
            <rdf:Description rdf:about="#M_glyald_c">
              <bqbiol:is xmlns:bqbiol="http://biomodels.net/biology-qualifiers/">
                <rdf:Bag>
                  <rdf:li rdf:resource="http://identifiers.org/bigg.metabolite/glyald"/>
                  <rdf:li rdf:resource="http://identifiers.org/biocyc/META:GLYCERALD"/>
                  <rdf:li rdf:resource="http://identifiers.org/chebi/CHEBI:12982"/>
                  <rdf:li rdf:resource="http://identifiers.org/chebi/CHEBI:17378"/>
                  <rdf:li rdf:resource="http://identifiers.org/chebi/CHEBI:21025"/>
                  <rdf:li rdf:resource="http://identifiers.org/chebi/CHEBI:39973"/>
                  <rdf:li rdf:resource="http://identifiers.org/chebi/CHEBI:4186"/>
                  <rdf:li rdf:resource="http://identifiers.org/kegg.compound/C00577"/>
                  <rdf:li rdf:resource="http://identifiers.org/metanetx.chemical/MNXM435"/>
                  <rdf:li rdf:resource="http://identifiers.org/seed.compound/cpd00448"/>
                </rdf:Bag>
              </bqbiol:is>
            </rdf:Description>
          </rdf:RDF>
        </sbml:annotation>
      </species>
      <species boundaryCondition="false" constant="false" hasOnlySubstanceUnits="false" id="M_g3pg_c" name="Glycerophosphoglycerol" metaid="M_g3pg_c" compartment="c" fbc:charge="-1" fbc:chemicalFormula="C6H14O8P">
        <sbml:annotation xmlns:sbml="http://www.sbml.org/sbml/level3/version1/core">
          <rdf:RDF xmlns:rdf="http://www.w3.org/1999/02/22-rdf-syntax-ns#">
            <rdf:Description rdf:about="#M_g3pg_c">
              <bqbiol:is xmlns:bqbiol="http://biomodels.net/biology-qualifiers/">
                <rdf:Bag>
                  <rdf:li rdf:resource="http://identifiers.org/bigg.metabolite/g3pg"/>
                  <rdf:li rdf:resource="http://identifiers.org/biocyc/META:GLYCEROPHOSPHOGLYCEROL"/>
                  <rdf:li rdf:resource="http://identifiers.org/chebi/CHEBI:5457"/>
                  <rdf:li rdf:resource="http://identifiers.org/chebi/CHEBI:61933"/>
                  <rdf:li rdf:resource="http://identifiers.org/kegg.compound/C03274"/>
                  <rdf:li rdf:resource="http://identifiers.org/metanetx.chemical/MNXM598"/>
                  <rdf:li rdf:resource="http://identifiers.org/seed.compound/cpd02090"/>
                </rdf:Bag>
              </bqbiol:is>
            </rdf:Description>
          </rdf:RDF>
        </sbml:annotation>
      </species>
      <species boundaryCondition="false" constant="false" hasOnlySubstanceUnits="false" id="M_adocbl_c" name="Adenosylcobalamin" metaid="M_adocbl_c" compartment="c" fbc:charge="0" fbc:chemicalFormula="C72H100CoN18O17P">
        <sbml:annotation xmlns:sbml="http://www.sbml.org/sbml/level3/version1/core">
          <rdf:RDF xmlns:rdf="http://www.w3.org/1999/02/22-rdf-syntax-ns#">
            <rdf:Description rdf:about="#M_adocbl_c">
              <bqbiol:is xmlns:bqbiol="http://biomodels.net/biology-qualifiers/">
                <rdf:Bag>
                  <rdf:li rdf:resource="http://identifiers.org/bigg.metabolite/adocbl"/>
                  <rdf:li rdf:resource="http://identifiers.org/biocyc/META:ADENOSYLCOBALAMIN"/>
                  <rdf:li rdf:resource="http://identifiers.org/hmdb/HMDB02086"/>
                  <rdf:li rdf:resource="http://identifiers.org/kegg.compound/C00194"/>
                  <rdf:li rdf:resource="http://identifiers.org/kegg.drug/D00042"/>
                  <rdf:li rdf:resource="http://identifiers.org/metanetx.chemical/MNXM90703"/>
                  <rdf:li rdf:resource="http://identifiers.org/seed.compound/cpd00166"/>
                </rdf:Bag>
              </bqbiol:is>
            </rdf:Description>
          </rdf:RDF>
        </sbml:annotation>
      </species>
      <species boundaryCondition="false" constant="false" hasOnlySubstanceUnits="false" id="M_idon__L_e" name="L-Idonate" metaid="M_idon__L_e" compartment="e" fbc:charge="-1" fbc:chemicalFormula="C6H11O7">
        <sbml:annotation xmlns:sbml="http://www.sbml.org/sbml/level3/version1/core">
          <rdf:RDF xmlns:rdf="http://www.w3.org/1999/02/22-rdf-syntax-ns#">
            <rdf:Description rdf:about="#M_idon__L_e">
              <bqbiol:is xmlns:bqbiol="http://biomodels.net/biology-qualifiers/">
                <rdf:Bag>
                  <rdf:li rdf:resource="http://identifiers.org/bigg.metabolite/idon__L"/>
                  <rdf:li rdf:resource="http://identifiers.org/biocyc/META:L-IDONATE"/>
                  <rdf:li rdf:resource="http://identifiers.org/chebi/CHEBI:13126"/>
                  <rdf:li rdf:resource="http://identifiers.org/chebi/CHEBI:17796"/>
                  <rdf:li rdf:resource="http://identifiers.org/chebi/CHEBI:21335"/>
                  <rdf:li rdf:resource="http://identifiers.org/chebi/CHEBI:21336"/>
                  <rdf:li rdf:resource="http://identifiers.org/chebi/CHEBI:57659"/>
                  <rdf:li rdf:resource="http://identifiers.org/chebi/CHEBI:58494"/>
                  <rdf:li rdf:resource="http://identifiers.org/chebi/CHEBI:6250"/>
                  <rdf:li rdf:resource="http://identifiers.org/kegg.compound/C00770"/>
                  <rdf:li rdf:resource="http://identifiers.org/metanetx.chemical/MNXM1565"/>
                  <rdf:li rdf:resource="http://identifiers.org/seed.compound/cpd00573"/>
                </rdf:Bag>
              </bqbiol:is>
            </rdf:Description>
          </rdf:RDF>
        </sbml:annotation>
      </species>
      <species boundaryCondition="false" constant="false" hasOnlySubstanceUnits="false" id="M_tcynt_c" name="Thiocyanate" metaid="M_tcynt_c" compartment="c" fbc:charge="-1" fbc:chemicalFormula="CNS">
        <sbml:annotation xmlns:sbml="http://www.sbml.org/sbml/level3/version1/core">
          <rdf:RDF xmlns:rdf="http://www.w3.org/1999/02/22-rdf-syntax-ns#">
            <rdf:Description rdf:about="#M_tcynt_c">
              <bqbiol:is xmlns:bqbiol="http://biomodels.net/biology-qualifiers/">
                <rdf:Bag>
                  <rdf:li rdf:resource="http://identifiers.org/bigg.metabolite/tcynt"/>
                  <rdf:li rdf:resource="http://identifiers.org/biocyc/META:CPD-19512"/>
                  <rdf:li rdf:resource="http://identifiers.org/biocyc/META:HSCN"/>
                  <rdf:li rdf:resource="http://identifiers.org/chebi/CHEBI:15234"/>
                  <rdf:li rdf:resource="http://identifiers.org/chebi/CHEBI:18022"/>
                  <rdf:li rdf:resource="http://identifiers.org/chebi/CHEBI:24926"/>
                  <rdf:li rdf:resource="http://identifiers.org/chebi/CHEBI:24928"/>
                  <rdf:li rdf:resource="http://identifiers.org/chebi/CHEBI:26954"/>
                  <rdf:li rdf:resource="http://identifiers.org/chebi/CHEBI:26956"/>
                  <rdf:li rdf:resource="http://identifiers.org/chebi/CHEBI:29200"/>
                  <rdf:li rdf:resource="http://identifiers.org/chebi/CHEBI:45576"/>
                  <rdf:li rdf:resource="http://identifiers.org/chebi/CHEBI:9550"/>
                  <rdf:li rdf:resource="http://identifiers.org/hmdb/HMDB01453"/>
                  <rdf:li rdf:resource="http://identifiers.org/kegg.compound/C01755"/>
                  <rdf:li rdf:resource="http://identifiers.org/metanetx.chemical/MNXM762"/>
                  <rdf:li rdf:resource="http://identifiers.org/seed.compound/cpd01211"/>
                </rdf:Bag>
              </bqbiol:is>
            </rdf:Description>
          </rdf:RDF>
        </sbml:annotation>
      </species>
      <species boundaryCondition="false" constant="false" hasOnlySubstanceUnits="false" id="M_pheme_e" name="Protoheme C34H30FeN4O4" metaid="M_pheme_e" compartment="e" fbc:charge="-2" fbc:chemicalFormula="C34H30FeN4O4">
        <sbml:annotation xmlns:sbml="http://www.sbml.org/sbml/level3/version1/core">
          <rdf:RDF xmlns:rdf="http://www.w3.org/1999/02/22-rdf-syntax-ns#">
            <rdf:Description rdf:about="#M_pheme_e">
              <bqbiol:is xmlns:bqbiol="http://biomodels.net/biology-qualifiers/">
                <rdf:Bag>
                  <rdf:li rdf:resource="http://identifiers.org/bigg.metabolite/pheme"/>
                  <rdf:li rdf:resource="http://identifiers.org/biocyc/META:PROTOHEME"/>
                  <rdf:li rdf:resource="http://identifiers.org/chebi/CHEBI:14957"/>
                  <rdf:li rdf:resource="http://identifiers.org/chebi/CHEBI:17627"/>
                  <rdf:li rdf:resource="http://identifiers.org/chebi/CHEBI:26355"/>
                  <rdf:li rdf:resource="http://identifiers.org/chebi/CHEBI:5651"/>
                  <rdf:li rdf:resource="http://identifiers.org/chebi/CHEBI:60344"/>
                  <rdf:li rdf:resource="http://identifiers.org/kegg.compound/C00032"/>
                  <rdf:li rdf:resource="http://identifiers.org/metanetx.chemical/MNXM249"/>
                </rdf:Bag>
              </bqbiol:is>
            </rdf:Description>
          </rdf:RDF>
        </sbml:annotation>
      </species>
      <species boundaryCondition="false" constant="false" hasOnlySubstanceUnits="false" id="M_3hodcoa_c" name="(S)-3-Hydroxyoctadecanoyl-CoA" metaid="M_3hodcoa_c" compartment="c" fbc:charge="-4" fbc:chemicalFormula="C39H66N7O18P3S">
        <sbml:annotation xmlns:sbml="http://www.sbml.org/sbml/level3/version1/core">
          <rdf:RDF xmlns:rdf="http://www.w3.org/1999/02/22-rdf-syntax-ns#">
            <rdf:Description rdf:about="#M_3hodcoa_c">
              <bqbiol:is xmlns:bqbiol="http://biomodels.net/biology-qualifiers/">
                <rdf:Bag>
                  <rdf:li rdf:resource="http://identifiers.org/bigg.metabolite/3hodcoa"/>
                  <rdf:li rdf:resource="http://identifiers.org/biocyc/META:CPD0-2253"/>
                  <rdf:li rdf:resource="http://identifiers.org/chebi/CHEBI:50577"/>
                  <rdf:li rdf:resource="http://identifiers.org/chebi/CHEBI:87561"/>
                  <rdf:li rdf:resource="http://identifiers.org/lipidmaps/LMFA07050159"/>
                  <rdf:li rdf:resource="http://identifiers.org/metanetx.chemical/MNXM31746"/>
                  <rdf:li rdf:resource="http://identifiers.org/seed.compound/cpd15204"/>
                </rdf:Bag>
              </bqbiol:is>
            </rdf:Description>
          </rdf:RDF>
        </sbml:annotation>
      </species>
      <species boundaryCondition="false" constant="false" hasOnlySubstanceUnits="false" id="M_all__D_e" name="D-Allose" metaid="M_all__D_e" compartment="e" fbc:charge="0" fbc:chemicalFormula="C6H12O6">
        <sbml:annotation xmlns:sbml="http://www.sbml.org/sbml/level3/version1/core">
          <rdf:RDF xmlns:rdf="http://www.w3.org/1999/02/22-rdf-syntax-ns#">
            <rdf:Description rdf:about="#M_all__D_e">
              <bqbiol:is xmlns:bqbiol="http://biomodels.net/biology-qualifiers/">
                <rdf:Bag>
                  <rdf:li rdf:resource="http://identifiers.org/bigg.metabolite/all__D"/>
                  <rdf:li rdf:resource="http://identifiers.org/biocyc/META:ALLOSE"/>
                  <rdf:li rdf:resource="http://identifiers.org/biocyc/META:D-Allopyranose"/>
                  <rdf:li rdf:resource="http://identifiers.org/chebi/CHEBI:4093"/>
                  <rdf:li rdf:resource="http://identifiers.org/kegg.compound/C01487"/>
                  <rdf:li rdf:resource="http://identifiers.org/metanetx.chemical/MNXM1919"/>
                  <rdf:li rdf:resource="http://identifiers.org/seed.compound/cpd01055"/>
                </rdf:Bag>
              </bqbiol:is>
            </rdf:Description>
          </rdf:RDF>
        </sbml:annotation>
      </species>
      <species boundaryCondition="false" constant="false" hasOnlySubstanceUnits="false" id="M_ca2_e" name="Calcium" metaid="M_ca2_e" compartment="e" fbc:charge="2" fbc:chemicalFormula="Ca">
        <sbml:annotation xmlns:sbml="http://www.sbml.org/sbml/level3/version1/core">
          <rdf:RDF xmlns:rdf="http://www.w3.org/1999/02/22-rdf-syntax-ns#">
            <rdf:Description rdf:about="#M_ca2_e">
              <bqbiol:is xmlns:bqbiol="http://biomodels.net/biology-qualifiers/">
                <rdf:Bag>
                  <rdf:li rdf:resource="http://identifiers.org/bigg.metabolite/ca2"/>
                  <rdf:li rdf:resource="http://identifiers.org/chebi/CHEBI:22988"/>
                  <rdf:li rdf:resource="http://identifiers.org/chebi/CHEBI:29108"/>
                  <rdf:li rdf:resource="http://identifiers.org/chebi/CHEBI:3308"/>
                  <rdf:li rdf:resource="http://identifiers.org/chebi/CHEBI:39123"/>
                  <rdf:li rdf:resource="http://identifiers.org/chebi/CHEBI:48760"/>
                  <rdf:li rdf:resource="http://identifiers.org/hmdb/HMDB00464"/>
                  <rdf:li rdf:resource="http://identifiers.org/kegg.compound/C00076"/>
                  <rdf:li rdf:resource="http://identifiers.org/kegg.compound/C08130"/>
                  <rdf:li rdf:resource="http://identifiers.org/kegg.compound/C12277"/>
                  <rdf:li rdf:resource="http://identifiers.org/kegg.compound/C13140"/>
                  <rdf:li rdf:resource="http://identifiers.org/kegg.compound/C13189"/>
                  <rdf:li rdf:resource="http://identifiers.org/kegg.compound/C17392"/>
                  <rdf:li rdf:resource="http://identifiers.org/kegg.compound/C18381"/>
                  <rdf:li rdf:resource="http://identifiers.org/kegg.drug/D01083"/>
                  <rdf:li rdf:resource="http://identifiers.org/kegg.drug/D01679"/>
                  <rdf:li rdf:resource="http://identifiers.org/kegg.drug/D01723"/>
                  <rdf:li rdf:resource="http://identifiers.org/metanetx.chemical/MNXM128"/>
                  <rdf:li rdf:resource="http://identifiers.org/seed.compound/cpd00063"/>
                  <rdf:li rdf:resource="http://identifiers.org/seed.compound/cpd29674"/>
                </rdf:Bag>
              </bqbiol:is>
            </rdf:Description>
          </rdf:RDF>
        </sbml:annotation>
      </species>
      <species boundaryCondition="false" constant="false" hasOnlySubstanceUnits="false" id="M_fe2_p" name="Fe2+ mitochondria" metaid="M_fe2_p" compartment="p" fbc:charge="2" fbc:chemicalFormula="Fe">
        <sbml:annotation xmlns:sbml="http://www.sbml.org/sbml/level3/version1/core">
          <rdf:RDF xmlns:rdf="http://www.w3.org/1999/02/22-rdf-syntax-ns#">
            <rdf:Description rdf:about="#M_fe2_p">
              <bqbiol:is xmlns:bqbiol="http://biomodels.net/biology-qualifiers/">
                <rdf:Bag>
                  <rdf:li rdf:resource="http://identifiers.org/bigg.metabolite/fe2"/>
                  <rdf:li rdf:resource="http://identifiers.org/chebi/CHEBI:13319"/>
                  <rdf:li rdf:resource="http://identifiers.org/chebi/CHEBI:13321"/>
                  <rdf:li rdf:resource="http://identifiers.org/chebi/CHEBI:21129"/>
                  <rdf:li rdf:resource="http://identifiers.org/chebi/CHEBI:24876"/>
                  <rdf:li rdf:resource="http://identifiers.org/chebi/CHEBI:29033"/>
                  <rdf:li rdf:resource="http://identifiers.org/chebi/CHEBI:34754"/>
                  <rdf:li rdf:resource="http://identifiers.org/chebi/CHEBI:49599"/>
                  <rdf:li rdf:resource="http://identifiers.org/hmdb/HMDB00692"/>
                  <rdf:li rdf:resource="http://identifiers.org/kegg.compound/C14818"/>
                  <rdf:li rdf:resource="http://identifiers.org/metanetx.chemical/MNXM111"/>
                  <rdf:li rdf:resource="http://identifiers.org/seed.compound/cpd10515"/>
                </rdf:Bag>
              </bqbiol:is>
            </rdf:Description>
          </rdf:RDF>
        </sbml:annotation>
      </species>
      <species boundaryCondition="false" constant="false" hasOnlySubstanceUnits="false" id="M_g1p_e" name="D-Glucose 1-phosphate" metaid="M_g1p_e" compartment="e" fbc:charge="-2" fbc:chemicalFormula="C6H11O9P">
        <sbml:annotation xmlns:sbml="http://www.sbml.org/sbml/level3/version1/core">
          <rdf:RDF xmlns:rdf="http://www.w3.org/1999/02/22-rdf-syntax-ns#">
            <rdf:Description rdf:about="#M_g1p_e">
              <bqbiol:is xmlns:bqbiol="http://biomodels.net/biology-qualifiers/">
                <rdf:Bag>
                  <rdf:li rdf:resource="http://identifiers.org/bigg.metabolite/g1p"/>
                  <rdf:li rdf:resource="http://identifiers.org/biocyc/META:D-glucose-1-phosphates"/>
                  <rdf:li rdf:resource="http://identifiers.org/biocyc/META:GLC-1-P"/>
                  <rdf:li rdf:resource="http://identifiers.org/chebi/CHEBI:10246"/>
                  <rdf:li rdf:resource="http://identifiers.org/chebi/CHEBI:12320"/>
                  <rdf:li rdf:resource="http://identifiers.org/chebi/CHEBI:12967"/>
                  <rdf:li rdf:resource="http://identifiers.org/chebi/CHEBI:12970"/>
                  <rdf:li rdf:resource="http://identifiers.org/chebi/CHEBI:16077"/>
                  <rdf:li rdf:resource="http://identifiers.org/chebi/CHEBI:21001"/>
                  <rdf:li rdf:resource="http://identifiers.org/chebi/CHEBI:21004"/>
                  <rdf:li rdf:resource="http://identifiers.org/chebi/CHEBI:29042"/>
                  <rdf:li rdf:resource="http://identifiers.org/chebi/CHEBI:4169"/>
                  <rdf:li rdf:resource="http://identifiers.org/chebi/CHEBI:42623"/>
                  <rdf:li rdf:resource="http://identifiers.org/chebi/CHEBI:57629"/>
                  <rdf:li rdf:resource="http://identifiers.org/chebi/CHEBI:58601"/>
                  <rdf:li rdf:resource="http://identifiers.org/hmdb/HMDB01306"/>
                  <rdf:li rdf:resource="http://identifiers.org/hmdb/HMDB01586"/>
                  <rdf:li rdf:resource="http://identifiers.org/kegg.compound/C00103"/>
                  <rdf:li rdf:resource="http://identifiers.org/metanetx.chemical/MNXM89588"/>
                  <rdf:li rdf:resource="http://identifiers.org/seed.compound/cpd00089"/>
                  <rdf:li rdf:resource="http://identifiers.org/seed.compound/cpd28817"/>
                </rdf:Bag>
              </bqbiol:is>
            </rdf:Description>
          </rdf:RDF>
        </sbml:annotation>
      </species>
      <species boundaryCondition="false" constant="false" hasOnlySubstanceUnits="false" id="M_udcpdp_p" name="Undecaprenyl diphosphate" metaid="M_udcpdp_p" compartment="p" fbc:charge="-3" fbc:chemicalFormula="C55H89O7P2">
        <sbml:annotation xmlns:sbml="http://www.sbml.org/sbml/level3/version1/core">
          <rdf:RDF xmlns:rdf="http://www.w3.org/1999/02/22-rdf-syntax-ns#">
            <rdf:Description rdf:about="#M_udcpdp_p">
              <bqbiol:is xmlns:bqbiol="http://biomodels.net/biology-qualifiers/">
                <rdf:Bag>
                  <rdf:li rdf:resource="http://identifiers.org/bigg.metabolite/udcpdp"/>
                  <rdf:li rdf:resource="http://identifiers.org/biocyc/META:CPD-9649"/>
                  <rdf:li rdf:resource="http://identifiers.org/chebi/CHEBI:15284"/>
                  <rdf:li rdf:resource="http://identifiers.org/chebi/CHEBI:17047"/>
                  <rdf:li rdf:resource="http://identifiers.org/chebi/CHEBI:27192"/>
                  <rdf:li rdf:resource="http://identifiers.org/chebi/CHEBI:53042"/>
                  <rdf:li rdf:resource="http://identifiers.org/chebi/CHEBI:57995"/>
                  <rdf:li rdf:resource="http://identifiers.org/chebi/CHEBI:9863"/>
                  <rdf:li rdf:resource="http://identifiers.org/hmdb/HMDB01469"/>
                  <rdf:li rdf:resource="http://identifiers.org/lipidmaps/LMPR03030004"/>
                  <rdf:li rdf:resource="http://identifiers.org/metanetx.chemical/MNXM5043"/>
                  <rdf:li rdf:resource="http://identifiers.org/seed.compound/cpd25775"/>
                </rdf:Bag>
              </bqbiol:is>
            </rdf:Description>
          </rdf:RDF>
        </sbml:annotation>
      </species>
      <species boundaryCondition="false" constant="false" hasOnlySubstanceUnits="false" id="M_ag_e" name="Silver" metaid="M_ag_e" compartment="e" fbc:charge="1" fbc:chemicalFormula="Ag">
        <sbml:annotation xmlns:sbml="http://www.sbml.org/sbml/level3/version1/core">
          <rdf:RDF xmlns:rdf="http://www.w3.org/1999/02/22-rdf-syntax-ns#">
            <rdf:Description rdf:about="#M_ag_e">
              <bqbiol:is xmlns:bqbiol="http://biomodels.net/biology-qualifiers/">
                <rdf:Bag>
                  <rdf:li rdf:resource="http://identifiers.org/bigg.metabolite/ag"/>
                  <rdf:li rdf:resource="http://identifiers.org/chebi/CHEBI:30051"/>
                  <rdf:li rdf:resource="http://identifiers.org/chebi/CHEBI:49467"/>
                  <rdf:li rdf:resource="http://identifiers.org/chebi/CHEBI:49468"/>
                  <rdf:li rdf:resource="http://identifiers.org/hmdb/HMDB02659"/>
                  <rdf:li rdf:resource="http://identifiers.org/kegg.compound/C06710"/>
                  <rdf:li rdf:resource="http://identifiers.org/metanetx.chemical/MNXM5928"/>
                  <rdf:li rdf:resource="http://identifiers.org/seed.compound/cpd04100"/>
                </rdf:Bag>
              </bqbiol:is>
            </rdf:Description>
          </rdf:RDF>
        </sbml:annotation>
      </species>
      <species boundaryCondition="false" constant="false" hasOnlySubstanceUnits="false" id="M_pa141_c" name="1,2-ditetradec-7-enoyl-sn-glycerol 3-phosphate" metaid="M_pa141_c" compartment="c" fbc:charge="-2" fbc:chemicalFormula="C31H55O8P1">
        <sbml:annotation xmlns:sbml="http://www.sbml.org/sbml/level3/version1/core">
          <rdf:RDF xmlns:rdf="http://www.w3.org/1999/02/22-rdf-syntax-ns#">
            <rdf:Description rdf:about="#M_pa141_c">
              <bqbiol:is xmlns:bqbiol="http://biomodels.net/biology-qualifiers/">
                <rdf:Bag>
                  <rdf:li rdf:resource="http://identifiers.org/bigg.metabolite/pa141"/>
                  <rdf:li rdf:resource="http://identifiers.org/metanetx.chemical/MNXM90512"/>
                  <rdf:li rdf:resource="http://identifiers.org/seed.compound/cpd15523"/>
                </rdf:Bag>
              </bqbiol:is>
            </rdf:Description>
          </rdf:RDF>
        </sbml:annotation>
      </species>
      <species boundaryCondition="false" constant="false" hasOnlySubstanceUnits="false" id="M_cdpdddecg_c" name="CDP-1,2-didodecanoylglycerol" metaid="M_cdpdddecg_c" compartment="c" fbc:charge="-2" fbc:chemicalFormula="C36H63N3O15P2">
        <sbml:annotation xmlns:sbml="http://www.sbml.org/sbml/level3/version1/core">
          <rdf:RDF xmlns:rdf="http://www.w3.org/1999/02/22-rdf-syntax-ns#">
            <rdf:Description rdf:about="#M_cdpdddecg_c">
              <bqbiol:is xmlns:bqbiol="http://biomodels.net/biology-qualifiers/">
                <rdf:Bag>
                  <rdf:li rdf:resource="http://identifiers.org/bigg.metabolite/cdpdddecg"/>
                  <rdf:li rdf:resource="http://identifiers.org/metanetx.chemical/MNXM4507"/>
                  <rdf:li rdf:resource="http://identifiers.org/seed.compound/cpd15417"/>
                </rdf:Bag>
              </bqbiol:is>
            </rdf:Description>
          </rdf:RDF>
        </sbml:annotation>
      </species>
      <species boundaryCondition="false" constant="false" hasOnlySubstanceUnits="false" id="M_pe140_p" name="Phosphatidylethanolamine (ditetradecanoyl, n-C14:0)" metaid="M_pe140_p" compartment="p" fbc:charge="0" fbc:chemicalFormula="C33H66N1O8P1">
        <sbml:annotation xmlns:sbml="http://www.sbml.org/sbml/level3/version1/core">
          <rdf:RDF xmlns:rdf="http://www.w3.org/1999/02/22-rdf-syntax-ns#">
            <rdf:Description rdf:about="#M_pe140_p">
              <bqbiol:is xmlns:bqbiol="http://biomodels.net/biology-qualifiers/">
                <rdf:Bag>
                  <rdf:li rdf:resource="http://identifiers.org/bigg.metabolite/pe140"/>
                  <rdf:li rdf:resource="http://identifiers.org/biocyc/META:CPD-17087"/>
                  <rdf:li rdf:resource="http://identifiers.org/hmdb/HMDB05313"/>
                  <rdf:li rdf:resource="http://identifiers.org/hmdb/HMDB08821"/>
                  <rdf:li rdf:resource="http://identifiers.org/lipidmaps/LMGP02010352"/>
                  <rdf:li rdf:resource="http://identifiers.org/metanetx.chemical/MNXM2859"/>
                </rdf:Bag>
              </bqbiol:is>
            </rdf:Description>
          </rdf:RDF>
        </sbml:annotation>
      </species>
      <species boundaryCondition="false" constant="false" hasOnlySubstanceUnits="false" id="M_2agpg120_c" name="2-Acyl-sn-glycero-3-phosphoglycerol (n-C12:0)" metaid="M_2agpg120_c" compartment="c" fbc:charge="-1" fbc:chemicalFormula="C18H36O9P1">
        <sbml:annotation xmlns:sbml="http://www.sbml.org/sbml/level3/version1/core">
          <rdf:RDF xmlns:rdf="http://www.w3.org/1999/02/22-rdf-syntax-ns#">
            <rdf:Description rdf:about="#M_2agpg120_c">
              <bqbiol:is xmlns:bqbiol="http://biomodels.net/biology-qualifiers/">
                <rdf:Bag>
                  <rdf:li rdf:resource="http://identifiers.org/bigg.metabolite/2agpg120"/>
                  <rdf:li rdf:resource="http://identifiers.org/metanetx.chemical/MNXM3450"/>
                </rdf:Bag>
              </bqbiol:is>
            </rdf:Description>
          </rdf:RDF>
        </sbml:annotation>
      </species>
      <species boundaryCondition="false" constant="false" hasOnlySubstanceUnits="false" id="M_2tdecg3p_p" name="2-tetradecanoyl-sn-glycerol 3-phosphate" metaid="M_2tdecg3p_p" compartment="p" fbc:charge="-1" fbc:chemicalFormula="C17H34O7P1">
        <sbml:annotation xmlns:sbml="http://www.sbml.org/sbml/level3/version1/core">
          <rdf:RDF xmlns:rdf="http://www.w3.org/1999/02/22-rdf-syntax-ns#">
            <rdf:Description rdf:about="#M_2tdecg3p_p">
              <bqbiol:is xmlns:bqbiol="http://biomodels.net/biology-qualifiers/">
                <rdf:Bag>
                  <rdf:li rdf:resource="http://identifiers.org/bigg.metabolite/2tdecg3p"/>
                  <rdf:li rdf:resource="http://identifiers.org/metanetx.chemical/MNXM5491"/>
                  <rdf:li rdf:resource="http://identifiers.org/seed.compound/cpd15363"/>
                </rdf:Bag>
              </bqbiol:is>
            </rdf:Description>
          </rdf:RDF>
        </sbml:annotation>
      </species>
      <species boundaryCondition="false" constant="false" hasOnlySubstanceUnits="false" id="M_2odecg3p_c" name="2-octadecanoyl-sn-glycerol 3-phosphate" metaid="M_2odecg3p_c" compartment="c" fbc:charge="-1" fbc:chemicalFormula="C21H42O7P1">
        <sbml:annotation xmlns:sbml="http://www.sbml.org/sbml/level3/version1/core">
          <rdf:RDF xmlns:rdf="http://www.w3.org/1999/02/22-rdf-syntax-ns#">
            <rdf:Description rdf:about="#M_2odecg3p_c">
              <bqbiol:is xmlns:bqbiol="http://biomodels.net/biology-qualifiers/">
                <rdf:Bag>
                  <rdf:li rdf:resource="http://identifiers.org/bigg.metabolite/2odecg3p"/>
                  <rdf:li rdf:resource="http://identifiers.org/biocyc/META:CPD-17274"/>
                  <rdf:li rdf:resource="http://identifiers.org/hmdb/HMDB07850"/>
                  <rdf:li rdf:resource="http://identifiers.org/lipidmaps/LMGP10050043"/>
                  <rdf:li rdf:resource="http://identifiers.org/metanetx.chemical/MNXM5481"/>
                  <rdf:li rdf:resource="http://identifiers.org/seed.compound/cpd15358"/>
                </rdf:Bag>
              </bqbiol:is>
            </rdf:Description>
          </rdf:RDF>
        </sbml:annotation>
      </species>
      <species boundaryCondition="false" constant="false" hasOnlySubstanceUnits="false" id="M_hdcoa_c" name="Hexadecenoyl-CoA (n-C16:1CoA)" metaid="M_hdcoa_c" compartment="c" fbc:charge="-4" fbc:chemicalFormula="C37H60N7O17P3S">
        <sbml:annotation xmlns:sbml="http://www.sbml.org/sbml/level3/version1/core">
          <rdf:RDF xmlns:rdf="http://www.w3.org/1999/02/22-rdf-syntax-ns#">
            <rdf:Description rdf:about="#M_hdcoa_c">
              <bqbiol:is xmlns:bqbiol="http://biomodels.net/biology-qualifiers/">
                <rdf:Bag>
                  <rdf:li rdf:resource="http://identifiers.org/bigg.metabolite/hdcoa"/>
                  <rdf:li rdf:resource="http://identifiers.org/metanetx.chemical/MNXM90167"/>
                </rdf:Bag>
              </bqbiol:is>
            </rdf:Description>
          </rdf:RDF>
        </sbml:annotation>
      </species>
      <species boundaryCondition="false" constant="false" hasOnlySubstanceUnits="false" id="M_udcpgl_c" name="Undecaprenol-diphosphate-glucose" metaid="M_udcpgl_c" compartment="c" fbc:charge="-2" fbc:chemicalFormula="C61H100O12P2">
        <sbml:annotation xmlns:sbml="http://www.sbml.org/sbml/level3/version1/core">
          <rdf:RDF xmlns:rdf="http://www.w3.org/1999/02/22-rdf-syntax-ns#">
            <rdf:Description rdf:about="#M_udcpgl_c">
              <bqbiol:is xmlns:bqbiol="http://biomodels.net/biology-qualifiers/">
                <rdf:Bag>
                  <rdf:li rdf:resource="http://identifiers.org/bigg.metabolite/udcpgl"/>
                </rdf:Bag>
              </bqbiol:is>
            </rdf:Description>
          </rdf:RDF>
        </sbml:annotation>
      </species>
      <species boundaryCondition="false" constant="false" hasOnlySubstanceUnits="false" id="M_mepn_c" name="Methylphosphonic acid" metaid="M_mepn_c" compartment="c" fbc:charge="-1" fbc:chemicalFormula="CH4O3P">
        <sbml:annotation xmlns:sbml="http://www.sbml.org/sbml/level3/version1/core">
          <rdf:RDF xmlns:rdf="http://www.w3.org/1999/02/22-rdf-syntax-ns#">
            <rdf:Description rdf:about="#M_mepn_c">
              <bqbiol:is xmlns:bqbiol="http://biomodels.net/biology-qualifiers/">
                <rdf:Bag>
                  <rdf:li rdf:resource="http://identifiers.org/bigg.metabolite/mepn"/>
                </rdf:Bag>
              </bqbiol:is>
            </rdf:Description>
          </rdf:RDF>
        </sbml:annotation>
      </species>
      <species boundaryCondition="false" constant="false" hasOnlySubstanceUnits="false" id="M_mepn_p" name="Methylphosphonic acid" metaid="M_mepn_p" compartment="p" fbc:charge="-1" fbc:chemicalFormula="CH4O3P">
        <sbml:annotation xmlns:sbml="http://www.sbml.org/sbml/level3/version1/core">
          <rdf:RDF xmlns:rdf="http://www.w3.org/1999/02/22-rdf-syntax-ns#">
            <rdf:Description rdf:about="#M_mepn_p">
              <bqbiol:is xmlns:bqbiol="http://biomodels.net/biology-qualifiers/">
                <rdf:Bag>
                  <rdf:li rdf:resource="http://identifiers.org/bigg.metabolite/mepn"/>
                </rdf:Bag>
              </bqbiol:is>
            </rdf:Description>
          </rdf:RDF>
        </sbml:annotation>
      </species>
      <species boundaryCondition="false" constant="false" hasOnlySubstanceUnits="false" id="M_cyst__L_c" name="L-Cystathionine" metaid="M_cyst__L_c" compartment="c" fbc:charge="0" fbc:chemicalFormula="C7H14N2O4S">
        <sbml:annotation xmlns:sbml="http://www.sbml.org/sbml/level3/version1/core">
          <rdf:RDF xmlns:rdf="http://www.w3.org/1999/02/22-rdf-syntax-ns#">
            <rdf:Description rdf:about="#M_cyst__L_c">
              <bqbiol:is xmlns:bqbiol="http://biomodels.net/biology-qualifiers/">
                <rdf:Bag>
                  <rdf:li rdf:resource="http://identifiers.org/bigg.metabolite/cyst__L"/>
                  <rdf:li rdf:resource="http://identifiers.org/biocyc/META:L-CYSTATHIONINE"/>
                  <rdf:li rdf:resource="http://identifiers.org/chebi/CHEBI:13093"/>
                  <rdf:li rdf:resource="http://identifiers.org/chebi/CHEBI:17482"/>
                  <rdf:li rdf:resource="http://identifiers.org/chebi/CHEBI:21259"/>
                  <rdf:li rdf:resource="http://identifiers.org/chebi/CHEBI:58161"/>
                  <rdf:li rdf:resource="http://identifiers.org/chebi/CHEBI:6205"/>
                  <rdf:li rdf:resource="http://identifiers.org/hmdb/HMDB00099"/>
                  <rdf:li rdf:resource="http://identifiers.org/hmdb/HMDB03614"/>
                  <rdf:li rdf:resource="http://identifiers.org/kegg.compound/C02291"/>
                  <rdf:li rdf:resource="http://identifiers.org/metanetx.chemical/MNXM319"/>
                  <rdf:li rdf:resource="http://identifiers.org/seed.compound/cpd19019"/>
                </rdf:Bag>
              </bqbiol:is>
            </rdf:Description>
          </rdf:RDF>
        </sbml:annotation>
      </species>
      <species boundaryCondition="false" constant="false" hasOnlySubstanceUnits="false" id="M_dutp_c" name="DUTP C9H11N2O14P3" metaid="M_dutp_c" compartment="c" fbc:charge="-4" fbc:chemicalFormula="C9H11N2O14P3">
        <sbml:annotation xmlns:sbml="http://www.sbml.org/sbml/level3/version1/core">
          <rdf:RDF xmlns:rdf="http://www.w3.org/1999/02/22-rdf-syntax-ns#">
            <rdf:Description rdf:about="#M_dutp_c">
              <bqbiol:is xmlns:bqbiol="http://biomodels.net/biology-qualifiers/">
                <rdf:Bag>
                  <rdf:li rdf:resource="http://identifiers.org/bigg.metabolite/dutp"/>
                  <rdf:li rdf:resource="http://identifiers.org/biocyc/META:DUTP"/>
                  <rdf:li rdf:resource="http://identifiers.org/chebi/CHEBI:10533"/>
                  <rdf:li rdf:resource="http://identifiers.org/chebi/CHEBI:14095"/>
                  <rdf:li rdf:resource="http://identifiers.org/chebi/CHEBI:17625"/>
                  <rdf:li rdf:resource="http://identifiers.org/chebi/CHEBI:19264"/>
                  <rdf:li rdf:resource="http://identifiers.org/chebi/CHEBI:58212"/>
                  <rdf:li rdf:resource="http://identifiers.org/chebi/CHEBI:61555"/>
                  <rdf:li rdf:resource="http://identifiers.org/kegg.compound/C00460"/>
                  <rdf:li rdf:resource="http://identifiers.org/metanetx.chemical/MNXM452"/>
                  <rdf:li rdf:resource="http://identifiers.org/seed.compound/cpd00358"/>
                </rdf:Bag>
              </bqbiol:is>
            </rdf:Description>
          </rdf:RDF>
        </sbml:annotation>
      </species>
      <species boundaryCondition="false" constant="false" hasOnlySubstanceUnits="false" id="M_dmlz_c" name="6,7-Dimethyl-8-(1-D-ribityl)lumazine" metaid="M_dmlz_c" compartment="c" fbc:charge="0" fbc:chemicalFormula="C13H18N4O6">
        <sbml:annotation xmlns:sbml="http://www.sbml.org/sbml/level3/version1/core">
          <rdf:RDF xmlns:rdf="http://www.w3.org/1999/02/22-rdf-syntax-ns#">
            <rdf:Description rdf:about="#M_dmlz_c">
              <bqbiol:is xmlns:bqbiol="http://biomodels.net/biology-qualifiers/">
                <rdf:Bag>
                  <rdf:li rdf:resource="http://identifiers.org/bigg.metabolite/dmlz"/>
                  <rdf:li rdf:resource="http://identifiers.org/biocyc/META:DIMETHYL-D-RIBITYL-LUMAZINE"/>
                  <rdf:li rdf:resource="http://identifiers.org/chebi/CHEBI:12185"/>
                  <rdf:li rdf:resource="http://identifiers.org/chebi/CHEBI:17601"/>
                  <rdf:li rdf:resource="http://identifiers.org/chebi/CHEBI:20682"/>
                  <rdf:li rdf:resource="http://identifiers.org/chebi/CHEBI:2154"/>
                  <rdf:li rdf:resource="http://identifiers.org/chebi/CHEBI:58201"/>
                  <rdf:li rdf:resource="http://identifiers.org/hmdb/HMDB03826"/>
                  <rdf:li rdf:resource="http://identifiers.org/kegg.compound/C04332"/>
                  <rdf:li rdf:resource="http://identifiers.org/metanetx.chemical/MNXM1313"/>
                  <rdf:li rdf:resource="http://identifiers.org/seed.compound/cpd02656"/>
                </rdf:Bag>
              </bqbiol:is>
            </rdf:Description>
          </rdf:RDF>
        </sbml:annotation>
      </species>
      <species boundaryCondition="false" constant="false" hasOnlySubstanceUnits="false" id="M_pan4p_c" name="Pantetheine 4'-phosphate" metaid="M_pan4p_c" compartment="c" fbc:charge="-2" fbc:chemicalFormula="C11H21N2O7PS">
        <sbml:annotation xmlns:sbml="http://www.sbml.org/sbml/level3/version1/core">
          <rdf:RDF xmlns:rdf="http://www.w3.org/1999/02/22-rdf-syntax-ns#">
            <rdf:Description rdf:about="#M_pan4p_c">
              <bqbiol:is xmlns:bqbiol="http://biomodels.net/biology-qualifiers/">
                <rdf:Bag>
                  <rdf:li rdf:resource="http://identifiers.org/bigg.metabolite/pan4p"/>
                  <rdf:li rdf:resource="http://identifiers.org/biocyc/META:PANTETHEINE-P"/>
                  <rdf:li rdf:resource="http://identifiers.org/biocyc/META:PHOSPHOPANTOTHEINE-GROUP"/>
                  <rdf:li rdf:resource="http://identifiers.org/chebi/CHEBI:11916"/>
                  <rdf:li rdf:resource="http://identifiers.org/chebi/CHEBI:14735"/>
                  <rdf:li rdf:resource="http://identifiers.org/chebi/CHEBI:14736"/>
                  <rdf:li rdf:resource="http://identifiers.org/chebi/CHEBI:14738"/>
                  <rdf:li rdf:resource="http://identifiers.org/chebi/CHEBI:14825"/>
                  <rdf:li rdf:resource="http://identifiers.org/chebi/CHEBI:16858"/>
                  <rdf:li rdf:resource="http://identifiers.org/chebi/CHEBI:25844"/>
                  <rdf:li rdf:resource="http://identifiers.org/chebi/CHEBI:29890"/>
                  <rdf:li rdf:resource="http://identifiers.org/chebi/CHEBI:4222"/>
                  <rdf:li rdf:resource="http://identifiers.org/chebi/CHEBI:45012"/>
                  <rdf:li rdf:resource="http://identifiers.org/chebi/CHEBI:47942"/>
                  <rdf:li rdf:resource="http://identifiers.org/chebi/CHEBI:61723"/>
                  <rdf:li rdf:resource="http://identifiers.org/chebi/CHEBI:7914"/>
                  <rdf:li rdf:resource="http://identifiers.org/hmdb/HMDB01416"/>
                  <rdf:li rdf:resource="http://identifiers.org/kegg.compound/C01134"/>
                  <rdf:li rdf:resource="http://identifiers.org/metanetx.chemical/MNXM373"/>
                  <rdf:li rdf:resource="http://identifiers.org/seed.compound/cpd00834"/>
                  <rdf:li rdf:resource="http://identifiers.org/seed.compound/cpd27792"/>
                </rdf:Bag>
              </bqbiol:is>
            </rdf:Description>
          </rdf:RDF>
        </sbml:annotation>
      </species>
      <species boundaryCondition="false" constant="false" hasOnlySubstanceUnits="false" id="M_adprib_c" name="ADPribose C15H21N5O14P2" metaid="M_adprib_c" compartment="c" fbc:charge="-2" fbc:chemicalFormula="C15H21N5O14P2">
        <sbml:annotation xmlns:sbml="http://www.sbml.org/sbml/level3/version1/core">
          <rdf:RDF xmlns:rdf="http://www.w3.org/1999/02/22-rdf-syntax-ns#">
            <rdf:Description rdf:about="#M_adprib_c">
              <bqbiol:is xmlns:bqbiol="http://biomodels.net/biology-qualifiers/">
                <rdf:Bag>
                  <rdf:li rdf:resource="http://identifiers.org/bigg.metabolite/adprib"/>
                  <rdf:li rdf:resource="http://identifiers.org/biocyc/META:ADENOSINE_DIPHOSPHATE_RIBOSE"/>
                  <rdf:li rdf:resource="http://identifiers.org/chebi/CHEBI:13231"/>
                  <rdf:li rdf:resource="http://identifiers.org/chebi/CHEBI:16960"/>
                  <rdf:li rdf:resource="http://identifiers.org/chebi/CHEBI:20850"/>
                  <rdf:li rdf:resource="http://identifiers.org/chebi/CHEBI:2351"/>
                  <rdf:li rdf:resource="http://identifiers.org/chebi/CHEBI:32889"/>
                  <rdf:li rdf:resource="http://identifiers.org/chebi/CHEBI:40752"/>
                  <rdf:li rdf:resource="http://identifiers.org/chebi/CHEBI:57967"/>
                  <rdf:li rdf:resource="http://identifiers.org/kegg.compound/C00301"/>
                  <rdf:li rdf:resource="http://identifiers.org/kegg.compound/C01882"/>
                  <rdf:li rdf:resource="http://identifiers.org/metanetx.chemical/MNXM48596"/>
                  <rdf:li rdf:resource="http://identifiers.org/seed.compound/cpd00251"/>
                  <rdf:li rdf:resource="http://identifiers.org/seed.compound/cpd01296"/>
                </rdf:Bag>
              </bqbiol:is>
            </rdf:Description>
          </rdf:RDF>
        </sbml:annotation>
      </species>
      <species boundaryCondition="false" constant="false" hasOnlySubstanceUnits="false" id="M_quln_c" name="Quinolinate" metaid="M_quln_c" compartment="c" fbc:charge="-2" fbc:chemicalFormula="C7H3NO4">
        <sbml:annotation xmlns:sbml="http://www.sbml.org/sbml/level3/version1/core">
          <rdf:RDF xmlns:rdf="http://www.w3.org/1999/02/22-rdf-syntax-ns#">
            <rdf:Description rdf:about="#M_quln_c">
              <bqbiol:is xmlns:bqbiol="http://biomodels.net/biology-qualifiers/">
                <rdf:Bag>
                  <rdf:li rdf:resource="http://identifiers.org/bigg.metabolite/quln"/>
                  <rdf:li rdf:resource="http://identifiers.org/biocyc/META:QUINOLINATE"/>
                  <rdf:li rdf:resource="http://identifiers.org/chebi/CHEBI:132942"/>
                  <rdf:li rdf:resource="http://identifiers.org/chebi/CHEBI:14975"/>
                  <rdf:li rdf:resource="http://identifiers.org/chebi/CHEBI:16675"/>
                  <rdf:li rdf:resource="http://identifiers.org/chebi/CHEBI:26417"/>
                  <rdf:li rdf:resource="http://identifiers.org/chebi/CHEBI:26418"/>
                  <rdf:li rdf:resource="http://identifiers.org/chebi/CHEBI:29959"/>
                  <rdf:li rdf:resource="http://identifiers.org/chebi/CHEBI:44529"/>
                  <rdf:li rdf:resource="http://identifiers.org/chebi/CHEBI:46828"/>
                  <rdf:li rdf:resource="http://identifiers.org/chebi/CHEBI:46832"/>
                  <rdf:li rdf:resource="http://identifiers.org/chebi/CHEBI:46833"/>
                  <rdf:li rdf:resource="http://identifiers.org/chebi/CHEBI:8663"/>
                  <rdf:li rdf:resource="http://identifiers.org/hmdb/HMDB00232"/>
                  <rdf:li rdf:resource="http://identifiers.org/kegg.compound/C03722"/>
                  <rdf:li rdf:resource="http://identifiers.org/metanetx.chemical/MNXM555"/>
                  <rdf:li rdf:resource="http://identifiers.org/seed.compound/cpd02333"/>
                </rdf:Bag>
              </bqbiol:is>
            </rdf:Description>
          </rdf:RDF>
        </sbml:annotation>
      </species>
      <species boundaryCondition="false" constant="false" hasOnlySubstanceUnits="false" id="M_dxyl_c" name="1-deoxy-D-xylulose" metaid="M_dxyl_c" compartment="c" fbc:charge="0" fbc:chemicalFormula="C5H10O4">
        <sbml:annotation xmlns:sbml="http://www.sbml.org/sbml/level3/version1/core">
          <rdf:RDF xmlns:rdf="http://www.w3.org/1999/02/22-rdf-syntax-ns#">
            <rdf:Description rdf:about="#M_dxyl_c">
              <bqbiol:is xmlns:bqbiol="http://biomodels.net/biology-qualifiers/">
                <rdf:Bag>
                  <rdf:li rdf:resource="http://identifiers.org/bigg.metabolite/dxyl"/>
                  <rdf:li rdf:resource="http://identifiers.org/biocyc/META:CPD-1093"/>
                  <rdf:li rdf:resource="http://identifiers.org/chebi/CHEBI:19038"/>
                  <rdf:li rdf:resource="http://identifiers.org/chebi/CHEBI:28354"/>
                  <rdf:li rdf:resource="http://identifiers.org/chebi/CHEBI:621"/>
                  <rdf:li rdf:resource="http://identifiers.org/hmdb/HMDB01292"/>
                  <rdf:li rdf:resource="http://identifiers.org/kegg.compound/C06257"/>
                  <rdf:li rdf:resource="http://identifiers.org/metanetx.chemical/MNXM2454"/>
                  <rdf:li rdf:resource="http://identifiers.org/seed.compound/cpd03738"/>
                </rdf:Bag>
              </bqbiol:is>
            </rdf:Description>
          </rdf:RDF>
        </sbml:annotation>
      </species>
      <species boundaryCondition="false" constant="false" hasOnlySubstanceUnits="false" id="M_dhptd_c" name="4,5-dihydroxy-2,3-pentanedione" metaid="M_dhptd_c" compartment="c" fbc:charge="0" fbc:chemicalFormula="C5H8O4">
        <sbml:annotation xmlns:sbml="http://www.sbml.org/sbml/level3/version1/core">
          <rdf:RDF xmlns:rdf="http://www.w3.org/1999/02/22-rdf-syntax-ns#">
            <rdf:Description rdf:about="#M_dhptd_c">
              <bqbiol:is xmlns:bqbiol="http://biomodels.net/biology-qualifiers/">
                <rdf:Bag>
                  <rdf:li rdf:resource="http://identifiers.org/bigg.metabolite/dhptd"/>
                  <rdf:li rdf:resource="http://identifiers.org/biocyc/META:DIHYDROXYPENTANEDIONE"/>
                  <rdf:li rdf:resource="http://identifiers.org/chebi/CHEBI:29484"/>
                  <rdf:li rdf:resource="http://identifiers.org/kegg.compound/C11838"/>
                  <rdf:li rdf:resource="http://identifiers.org/metanetx.chemical/MNXM2449"/>
                  <rdf:li rdf:resource="http://identifiers.org/seed.compound/cpd08636"/>
                  <rdf:li rdf:resource="http://identifiers.org/seed.compound/cpd08638"/>
                </rdf:Bag>
              </bqbiol:is>
            </rdf:Description>
          </rdf:RDF>
        </sbml:annotation>
      </species>
      <species boundaryCondition="false" constant="false" hasOnlySubstanceUnits="false" id="M_lipa_c" name="KDO(2)-lipid (A)" metaid="M_lipa_c" compartment="c" fbc:charge="-6" fbc:chemicalFormula="C110H196N2O39P2">
        <sbml:annotation xmlns:sbml="http://www.sbml.org/sbml/level3/version1/core">
          <rdf:RDF xmlns:rdf="http://www.w3.org/1999/02/22-rdf-syntax-ns#">
            <rdf:Description rdf:about="#M_lipa_c">
              <bqbiol:is xmlns:bqbiol="http://biomodels.net/biology-qualifiers/">
                <rdf:Bag>
                  <rdf:li rdf:resource="http://identifiers.org/bigg.metabolite/lipa"/>
                  <rdf:li rdf:resource="http://identifiers.org/chebi/CHEBI:23656"/>
                  <rdf:li rdf:resource="http://identifiers.org/chebi/CHEBI:27963"/>
                  <rdf:li rdf:resource="http://identifiers.org/chebi/CHEBI:4476"/>
                  <rdf:li rdf:resource="http://identifiers.org/chebi/CHEBI:58540"/>
                  <rdf:li rdf:resource="http://identifiers.org/kegg.compound/C06026"/>
                  <rdf:li rdf:resource="http://identifiers.org/lipidmaps/LMSL02000001"/>
                  <rdf:li rdf:resource="http://identifiers.org/metanetx.chemical/MNXM946"/>
                  <rdf:li rdf:resource="http://identifiers.org/seed.compound/cpd03587"/>
                </rdf:Bag>
              </bqbiol:is>
            </rdf:Description>
          </rdf:RDF>
        </sbml:annotation>
      </species>
      <species boundaryCondition="false" constant="false" hasOnlySubstanceUnits="false" id="M_sheme_c" name="Siroheme C42H36FeN4O16" metaid="M_sheme_c" compartment="c" fbc:charge="-8" fbc:chemicalFormula="C42H36FeN4O16">
        <sbml:annotation xmlns:sbml="http://www.sbml.org/sbml/level3/version1/core">
          <rdf:RDF xmlns:rdf="http://www.w3.org/1999/02/22-rdf-syntax-ns#">
            <rdf:Description rdf:about="#M_sheme_c">
              <bqbiol:is xmlns:bqbiol="http://biomodels.net/biology-qualifiers/">
                <rdf:Bag>
                  <rdf:li rdf:resource="http://identifiers.org/bigg.metabolite/sheme"/>
                  <rdf:li rdf:resource="http://identifiers.org/biocyc/META:SIROHEME"/>
                  <rdf:li rdf:resource="http://identifiers.org/chebi/CHEBI:26690"/>
                  <rdf:li rdf:resource="http://identifiers.org/chebi/CHEBI:28599"/>
                  <rdf:li rdf:resource="http://identifiers.org/chebi/CHEBI:60052"/>
                  <rdf:li rdf:resource="http://identifiers.org/chebi/CHEBI:9166"/>
                  <rdf:li rdf:resource="http://identifiers.org/kegg.compound/C00748"/>
                  <rdf:li rdf:resource="http://identifiers.org/metanetx.chemical/MNXM82173"/>
                  <rdf:li rdf:resource="http://identifiers.org/seed.compound/cpd00557"/>
                </rdf:Bag>
              </bqbiol:is>
            </rdf:Description>
          </rdf:RDF>
        </sbml:annotation>
      </species>
      <species boundaryCondition="false" constant="false" hasOnlySubstanceUnits="false" id="M_all__D_p" name="D-Allose" metaid="M_all__D_p" compartment="p" fbc:charge="0" fbc:chemicalFormula="C6H12O6">
        <sbml:annotation xmlns:sbml="http://www.sbml.org/sbml/level3/version1/core">
          <rdf:RDF xmlns:rdf="http://www.w3.org/1999/02/22-rdf-syntax-ns#">
            <rdf:Description rdf:about="#M_all__D_p">
              <bqbiol:is xmlns:bqbiol="http://biomodels.net/biology-qualifiers/">
                <rdf:Bag>
                  <rdf:li rdf:resource="http://identifiers.org/bigg.metabolite/all__D"/>
                  <rdf:li rdf:resource="http://identifiers.org/biocyc/META:ALLOSE"/>
                  <rdf:li rdf:resource="http://identifiers.org/biocyc/META:D-Allopyranose"/>
                  <rdf:li rdf:resource="http://identifiers.org/chebi/CHEBI:4093"/>
                  <rdf:li rdf:resource="http://identifiers.org/kegg.compound/C01487"/>
                  <rdf:li rdf:resource="http://identifiers.org/metanetx.chemical/MNXM1919"/>
                  <rdf:li rdf:resource="http://identifiers.org/seed.compound/cpd01055"/>
                </rdf:Bag>
              </bqbiol:is>
            </rdf:Description>
          </rdf:RDF>
        </sbml:annotation>
      </species>
      <species boundaryCondition="false" constant="false" hasOnlySubstanceUnits="false" id="M_h2o_p" name="H2O H2O" metaid="M_h2o_p" compartment="p" fbc:charge="0" fbc:chemicalFormula="H2O">
        <sbml:annotation xmlns:sbml="http://www.sbml.org/sbml/level3/version1/core">
          <rdf:RDF xmlns:rdf="http://www.w3.org/1999/02/22-rdf-syntax-ns#">
            <rdf:Description rdf:about="#M_h2o_p">
              <bqbiol:is xmlns:bqbiol="http://biomodels.net/biology-qualifiers/">
                <rdf:Bag>
                  <rdf:li rdf:resource="http://identifiers.org/bigg.metabolite/h2o"/>
                  <rdf:li rdf:resource="http://identifiers.org/biocyc/META:CPD-15815"/>
                  <rdf:li rdf:resource="http://identifiers.org/biocyc/META:HYDROXYL-GROUP"/>
                  <rdf:li rdf:resource="http://identifiers.org/biocyc/META:OH"/>
                  <rdf:li rdf:resource="http://identifiers.org/biocyc/META:OXONIUM"/>
                  <rdf:li rdf:resource="http://identifiers.org/biocyc/META:WATER"/>
                  <rdf:li rdf:resource="http://identifiers.org/chebi/CHEBI:10743"/>
                  <rdf:li rdf:resource="http://identifiers.org/chebi/CHEBI:13352"/>
                  <rdf:li rdf:resource="http://identifiers.org/chebi/CHEBI:13365"/>
                  <rdf:li rdf:resource="http://identifiers.org/chebi/CHEBI:13419"/>
                  <rdf:li rdf:resource="http://identifiers.org/chebi/CHEBI:15377"/>
                  <rdf:li rdf:resource="http://identifiers.org/chebi/CHEBI:16234"/>
                  <rdf:li rdf:resource="http://identifiers.org/chebi/CHEBI:27313"/>
                  <rdf:li rdf:resource="http://identifiers.org/chebi/CHEBI:29356"/>
                  <rdf:li rdf:resource="http://identifiers.org/chebi/CHEBI:29373"/>
                  <rdf:li rdf:resource="http://identifiers.org/chebi/CHEBI:29374"/>
                  <rdf:li rdf:resource="http://identifiers.org/chebi/CHEBI:29375"/>
                  <rdf:li rdf:resource="http://identifiers.org/chebi/CHEBI:29412"/>
                  <rdf:li rdf:resource="http://identifiers.org/chebi/CHEBI:30490"/>
                  <rdf:li rdf:resource="http://identifiers.org/chebi/CHEBI:33806"/>
                  <rdf:li rdf:resource="http://identifiers.org/chebi/CHEBI:33811"/>
                  <rdf:li rdf:resource="http://identifiers.org/chebi/CHEBI:33813"/>
                  <rdf:li rdf:resource="http://identifiers.org/chebi/CHEBI:41979"/>
                  <rdf:li rdf:resource="http://identifiers.org/chebi/CHEBI:41981"/>
                  <rdf:li rdf:resource="http://identifiers.org/chebi/CHEBI:42043"/>
                  <rdf:li rdf:resource="http://identifiers.org/chebi/CHEBI:42857"/>
                  <rdf:li rdf:resource="http://identifiers.org/chebi/CHEBI:43228"/>
                  <rdf:li rdf:resource="http://identifiers.org/chebi/CHEBI:44292"/>
                  <rdf:li rdf:resource="http://identifiers.org/chebi/CHEBI:44641"/>
                  <rdf:li rdf:resource="http://identifiers.org/chebi/CHEBI:44701"/>
                  <rdf:li rdf:resource="http://identifiers.org/chebi/CHEBI:44819"/>
                  <rdf:li rdf:resource="http://identifiers.org/chebi/CHEBI:5585"/>
                  <rdf:li rdf:resource="http://identifiers.org/chebi/CHEBI:5594"/>
                  <rdf:li rdf:resource="http://identifiers.org/hmdb/HMDB02111"/>
                  <rdf:li rdf:resource="http://identifiers.org/kegg.compound/C00001"/>
                  <rdf:li rdf:resource="http://identifiers.org/kegg.compound/C01328"/>
                  <rdf:li rdf:resource="http://identifiers.org/kegg.compound/C18714"/>
                  <rdf:li rdf:resource="http://identifiers.org/kegg.drug/D00001"/>
                  <rdf:li rdf:resource="http://identifiers.org/kegg.drug/D03703"/>
                  <rdf:li rdf:resource="http://identifiers.org/kegg.drug/D06322"/>
                  <rdf:li rdf:resource="http://identifiers.org/metanetx.chemical/MNXM2"/>
                  <rdf:li rdf:resource="http://identifiers.org/seed.compound/cpd00001"/>
                  <rdf:li rdf:resource="http://identifiers.org/seed.compound/cpd15275"/>
                  <rdf:li rdf:resource="http://identifiers.org/seed.compound/cpd27222"/>
                </rdf:Bag>
              </bqbiol:is>
            </rdf:Description>
          </rdf:RDF>
        </sbml:annotation>
      </species>
      <species boundaryCondition="false" constant="false" hasOnlySubstanceUnits="false" id="M_hdca_p" name="Hexadecanoate (n-C16:0)" metaid="M_hdca_p" compartment="p" fbc:charge="-1" fbc:chemicalFormula="C16H31O2">
        <sbml:annotation xmlns:sbml="http://www.sbml.org/sbml/level3/version1/core">
          <rdf:RDF xmlns:rdf="http://www.w3.org/1999/02/22-rdf-syntax-ns#">
            <rdf:Description rdf:about="#M_hdca_p">
              <bqbiol:is xmlns:bqbiol="http://biomodels.net/biology-qualifiers/">
                <rdf:Bag>
                  <rdf:li rdf:resource="http://identifiers.org/bigg.metabolite/hdca"/>
                  <rdf:li rdf:resource="http://identifiers.org/biocyc/META:PALMITATE"/>
                  <rdf:li rdf:resource="http://identifiers.org/chebi/CHEBI:14730"/>
                  <rdf:li rdf:resource="http://identifiers.org/chebi/CHEBI:15756"/>
                  <rdf:li rdf:resource="http://identifiers.org/chebi/CHEBI:231736"/>
                  <rdf:li rdf:resource="http://identifiers.org/chebi/CHEBI:233028"/>
                  <rdf:li rdf:resource="http://identifiers.org/chebi/CHEBI:24540"/>
                  <rdf:li rdf:resource="http://identifiers.org/chebi/CHEBI:24541"/>
                  <rdf:li rdf:resource="http://identifiers.org/chebi/CHEBI:24542"/>
                  <rdf:li rdf:resource="http://identifiers.org/chebi/CHEBI:24550"/>
                  <rdf:li rdf:resource="http://identifiers.org/chebi/CHEBI:29889"/>
                  <rdf:li rdf:resource="http://identifiers.org/chebi/CHEBI:35978"/>
                  <rdf:li rdf:resource="http://identifiers.org/chebi/CHEBI:44952"/>
                  <rdf:li rdf:resource="http://identifiers.org/chebi/CHEBI:7896"/>
                  <rdf:li rdf:resource="http://identifiers.org/hmdb/HMDB00220"/>
                  <rdf:li rdf:resource="http://identifiers.org/hmdb/HMDB60083"/>
                  <rdf:li rdf:resource="http://identifiers.org/kegg.compound/C00249"/>
                  <rdf:li rdf:resource="http://identifiers.org/kegg.drug/D05341"/>
                  <rdf:li rdf:resource="http://identifiers.org/lipidmaps/LMFA01010001"/>
                  <rdf:li rdf:resource="http://identifiers.org/lipidmaps/LMFA01010046"/>
                  <rdf:li rdf:resource="http://identifiers.org/metanetx.chemical/MNXM108"/>
                  <rdf:li rdf:resource="http://identifiers.org/seed.compound/cpd00214"/>
                </rdf:Bag>
              </bqbiol:is>
            </rdf:Description>
          </rdf:RDF>
        </sbml:annotation>
      </species>
      <species boundaryCondition="false" constant="false" hasOnlySubstanceUnits="false" id="M_gal1p_p" name="Alpha-D-Galactose 1-phosphate" metaid="M_gal1p_p" compartment="p" fbc:charge="-2" fbc:chemicalFormula="C6H11O9P">
        <sbml:annotation xmlns:sbml="http://www.sbml.org/sbml/level3/version1/core">
          <rdf:RDF xmlns:rdf="http://www.w3.org/1999/02/22-rdf-syntax-ns#">
            <rdf:Description rdf:about="#M_gal1p_p">
              <bqbiol:is xmlns:bqbiol="http://biomodels.net/biology-qualifiers/">
                <rdf:Bag>
                  <rdf:li rdf:resource="http://identifiers.org/bigg.metabolite/gal1p"/>
                  <rdf:li rdf:resource="http://identifiers.org/biocyc/META:GALACTOSE-1P"/>
                  <rdf:li rdf:resource="http://identifiers.org/chebi/CHEBI:10232"/>
                  <rdf:li rdf:resource="http://identifiers.org/chebi/CHEBI:12305"/>
                  <rdf:li rdf:resource="http://identifiers.org/chebi/CHEBI:12306"/>
                  <rdf:li rdf:resource="http://identifiers.org/chebi/CHEBI:17973"/>
                  <rdf:li rdf:resource="http://identifiers.org/chebi/CHEBI:22374"/>
                  <rdf:li rdf:resource="http://identifiers.org/chebi/CHEBI:42878"/>
                  <rdf:li rdf:resource="http://identifiers.org/chebi/CHEBI:58336"/>
                  <rdf:li rdf:resource="http://identifiers.org/hmdb/HMDB00645"/>
                  <rdf:li rdf:resource="http://identifiers.org/hmdb/HMDB03359"/>
                  <rdf:li rdf:resource="http://identifiers.org/kegg.compound/C00446"/>
                  <rdf:li rdf:resource="http://identifiers.org/metanetx.chemical/MNXM336"/>
                  <rdf:li rdf:resource="http://identifiers.org/seed.compound/cpd00348"/>
                  <rdf:li rdf:resource="http://identifiers.org/seed.compound/cpd19025"/>
                </rdf:Bag>
              </bqbiol:is>
            </rdf:Description>
          </rdf:RDF>
        </sbml:annotation>
      </species>
      <species boundaryCondition="false" constant="false" hasOnlySubstanceUnits="false" id="M_g3pe_e" name="Sn-Glycero-3-phosphoethanolamine" metaid="M_g3pe_e" compartment="e" fbc:charge="0" fbc:chemicalFormula="C5H14NO6P">
        <sbml:annotation xmlns:sbml="http://www.sbml.org/sbml/level3/version1/core">
          <rdf:RDF xmlns:rdf="http://www.w3.org/1999/02/22-rdf-syntax-ns#">
            <rdf:Description rdf:about="#M_g3pe_e">
              <bqbiol:is xmlns:bqbiol="http://biomodels.net/biology-qualifiers/">
                <rdf:Bag>
                  <rdf:li rdf:resource="http://identifiers.org/bigg.metabolite/g3pe"/>
                  <rdf:li rdf:resource="http://identifiers.org/biocyc/META:L-1-GLYCEROPHOSPHORYLETHANOL-AMINE"/>
                  <rdf:li rdf:resource="http://identifiers.org/chebi/CHEBI:10647"/>
                  <rdf:li rdf:resource="http://identifiers.org/chebi/CHEBI:12842"/>
                  <rdf:li rdf:resource="http://identifiers.org/chebi/CHEBI:16929"/>
                  <rdf:li rdf:resource="http://identifiers.org/chebi/CHEBI:26699"/>
                  <rdf:li rdf:resource="http://identifiers.org/chebi/CHEBI:57952"/>
                  <rdf:li rdf:resource="http://identifiers.org/hmdb/HMDB59660"/>
                  <rdf:li rdf:resource="http://identifiers.org/kegg.compound/C01233"/>
                  <rdf:li rdf:resource="http://identifiers.org/metanetx.chemical/MNXM368"/>
                  <rdf:li rdf:resource="http://identifiers.org/seed.compound/cpd00908"/>
                </rdf:Bag>
              </bqbiol:is>
            </rdf:Description>
          </rdf:RDF>
        </sbml:annotation>
      </species>
      <species boundaryCondition="false" constant="false" hasOnlySubstanceUnits="false" id="M_anhm3p_c" name="1,6-anhydrous-N-Acetylmuramyl-tripeptide" metaid="M_anhm3p_c" compartment="c" fbc:charge="-2" fbc:chemicalFormula="C26H39N5O14">
        <sbml:annotation xmlns:sbml="http://www.sbml.org/sbml/level3/version1/core">
          <rdf:RDF xmlns:rdf="http://www.w3.org/1999/02/22-rdf-syntax-ns#">
            <rdf:Description rdf:about="#M_anhm3p_c">
              <bqbiol:is xmlns:bqbiol="http://biomodels.net/biology-qualifiers/">
                <rdf:Bag>
                  <rdf:li rdf:resource="http://identifiers.org/bigg.metabolite/anhm3p"/>
                  <rdf:li rdf:resource="http://identifiers.org/biocyc/META:CPD0-2284"/>
                  <rdf:li rdf:resource="http://identifiers.org/metanetx.chemical/MNXM32389"/>
                  <rdf:li rdf:resource="http://identifiers.org/seed.compound/cpd15400"/>
                </rdf:Bag>
              </bqbiol:is>
            </rdf:Description>
          </rdf:RDF>
        </sbml:annotation>
      </species>
      <species boundaryCondition="false" constant="false" hasOnlySubstanceUnits="false" id="M_clpn140_p" name="Cardiolipin (tetratetradecanoyl, n-C14:0)" metaid="M_clpn140_p" compartment="p" fbc:charge="-2" fbc:chemicalFormula="C65H124O17P2">
        <sbml:annotation xmlns:sbml="http://www.sbml.org/sbml/level3/version1/core">
          <rdf:RDF xmlns:rdf="http://www.w3.org/1999/02/22-rdf-syntax-ns#">
            <rdf:Description rdf:about="#M_clpn140_p">
              <bqbiol:is xmlns:bqbiol="http://biomodels.net/biology-qualifiers/">
                <rdf:Bag>
                  <rdf:li rdf:resource="http://identifiers.org/bigg.metabolite/clpn140"/>
                  <rdf:li rdf:resource="http://identifiers.org/biocyc/META:CPD-19676"/>
                  <rdf:li rdf:resource="http://identifiers.org/chebi/CHEBI:62862"/>
                  <rdf:li rdf:resource="http://identifiers.org/metanetx.chemical/MNXM83974"/>
                </rdf:Bag>
              </bqbiol:is>
            </rdf:Description>
          </rdf:RDF>
        </sbml:annotation>
      </species>
      <species boundaryCondition="false" constant="false" hasOnlySubstanceUnits="false" id="M_12dgr180_p" name="1,2-Diacyl-sn-glycerol (dioctadecanoyl, n-C18:0)" metaid="M_12dgr180_p" compartment="p" fbc:charge="0" fbc:chemicalFormula="C39H76O5">
        <sbml:annotation xmlns:sbml="http://www.sbml.org/sbml/level3/version1/core">
          <rdf:RDF xmlns:rdf="http://www.w3.org/1999/02/22-rdf-syntax-ns#">
            <rdf:Description rdf:about="#M_12dgr180_p">
              <bqbiol:is xmlns:bqbiol="http://biomodels.net/biology-qualifiers/">
                <rdf:Bag>
                  <rdf:li rdf:resource="http://identifiers.org/bigg.metabolite/12dgr180"/>
                  <rdf:li rdf:resource="http://identifiers.org/metanetx.chemical/MNXM4217"/>
                </rdf:Bag>
              </bqbiol:is>
            </rdf:Description>
          </rdf:RDF>
        </sbml:annotation>
      </species>
      <species boundaryCondition="false" constant="false" hasOnlySubstanceUnits="false" id="M_2agpe140_p" name="2-Acyl-sn-glycero-3-phosphoethanolamine (n-C14:0)" metaid="M_2agpe140_p" compartment="p" fbc:charge="0" fbc:chemicalFormula="C19H40NO7P1">
        <sbml:annotation xmlns:sbml="http://www.sbml.org/sbml/level3/version1/core">
          <rdf:RDF xmlns:rdf="http://www.w3.org/1999/02/22-rdf-syntax-ns#">
            <rdf:Description rdf:about="#M_2agpe140_p">
              <bqbiol:is xmlns:bqbiol="http://biomodels.net/biology-qualifiers/">
                <rdf:Bag>
                  <rdf:li rdf:resource="http://identifiers.org/bigg.metabolite/2agpe140"/>
                  <rdf:li rdf:resource="http://identifiers.org/biocyc/META:CPD0-2165"/>
                  <rdf:li rdf:resource="http://identifiers.org/hmdb/HMDB11470"/>
                  <rdf:li rdf:resource="http://identifiers.org/lipidmaps/LMGP02050033"/>
                  <rdf:li rdf:resource="http://identifiers.org/metanetx.chemical/MNXM34809"/>
                  <rdf:li rdf:resource="http://identifiers.org/seed.compound/cpd26435"/>
                </rdf:Bag>
              </bqbiol:is>
            </rdf:Description>
          </rdf:RDF>
        </sbml:annotation>
      </species>
      <species boundaryCondition="false" constant="false" hasOnlySubstanceUnits="false" id="M_5drib_c" name="5'-deoxyribose" metaid="M_5drib_c" compartment="c" fbc:charge="0" fbc:chemicalFormula="C5H10O4">
        <sbml:annotation xmlns:sbml="http://www.sbml.org/sbml/level3/version1/core">
          <rdf:RDF xmlns:rdf="http://www.w3.org/1999/02/22-rdf-syntax-ns#">
            <rdf:Description rdf:about="#M_5drib_c">
              <bqbiol:is xmlns:bqbiol="http://biomodels.net/biology-qualifiers/">
                <rdf:Bag>
                  <rdf:li rdf:resource="http://identifiers.org/bigg.metabolite/5drib"/>
                  <rdf:li rdf:resource="http://identifiers.org/biocyc/META:CPD0-2167"/>
                  <rdf:li rdf:resource="http://identifiers.org/chebi/CHEBI:62012"/>
                  <rdf:li rdf:resource="http://identifiers.org/metanetx.chemical/MNXM4391"/>
                  <rdf:li rdf:resource="http://identifiers.org/seed.compound/cpd15380"/>
                  <rdf:li rdf:resource="http://identifiers.org/seed.compound/cpd17002"/>
                </rdf:Bag>
              </bqbiol:is>
            </rdf:Description>
          </rdf:RDF>
        </sbml:annotation>
      </species>
      <species boundaryCondition="false" constant="false" hasOnlySubstanceUnits="false" id="M_uracp_c" name="Ureidoacrylate peracid" metaid="M_uracp_c" compartment="c" fbc:charge="0" fbc:chemicalFormula="C4H6N2O4">
        <sbml:annotation xmlns:sbml="http://www.sbml.org/sbml/level3/version1/core">
          <rdf:RDF xmlns:rdf="http://www.w3.org/1999/02/22-rdf-syntax-ns#">
            <rdf:Description rdf:about="#M_uracp_c">
              <bqbiol:is xmlns:bqbiol="http://biomodels.net/biology-qualifiers/">
                <rdf:Bag>
                  <rdf:li rdf:resource="http://identifiers.org/bigg.metabolite/uracp"/>
                  <rdf:li rdf:resource="http://identifiers.org/biocyc/META:CPD0-2338"/>
                  <rdf:li rdf:resource="http://identifiers.org/chebi/CHEBI:59889"/>
                  <rdf:li rdf:resource="http://identifiers.org/kegg.compound/C20231"/>
                  <rdf:li rdf:resource="http://identifiers.org/metanetx.chemical/MNXM2304"/>
                  <rdf:li rdf:resource="http://identifiers.org/seed.compound/cpd21464"/>
                </rdf:Bag>
              </bqbiol:is>
            </rdf:Description>
          </rdf:RDF>
        </sbml:annotation>
      </species>
      <species boundaryCondition="false" constant="false" hasOnlySubstanceUnits="false" id="M_preq1_c" name="7-aminomethyl-7-deazaguanine" metaid="M_preq1_c" compartment="c" fbc:charge="1" fbc:chemicalFormula="C7H10N5O">
        <sbml:annotation xmlns:sbml="http://www.sbml.org/sbml/level3/version1/core">
          <rdf:RDF xmlns:rdf="http://www.w3.org/1999/02/22-rdf-syntax-ns#">
            <rdf:Description rdf:about="#M_preq1_c">
              <bqbiol:is xmlns:bqbiol="http://biomodels.net/biology-qualifiers/">
                <rdf:Bag>
                  <rdf:li rdf:resource="http://identifiers.org/bigg.metabolite/preq1"/>
                  <rdf:li rdf:resource="http://identifiers.org/biocyc/META:7-AMINOMETHYL-7-DEAZAGUANINE"/>
                  <rdf:li rdf:resource="http://identifiers.org/chebi/CHEBI:45126"/>
                  <rdf:li rdf:resource="http://identifiers.org/chebi/CHEBI:58703"/>
                  <rdf:li rdf:resource="http://identifiers.org/hmdb/HMDB11690"/>
                  <rdf:li rdf:resource="http://identifiers.org/kegg.compound/C16675"/>
                  <rdf:li rdf:resource="http://identifiers.org/metanetx.chemical/MNXM3198"/>
                  <rdf:li rdf:resource="http://identifiers.org/seed.compound/cpd19185"/>
                </rdf:Bag>
              </bqbiol:is>
            </rdf:Description>
          </rdf:RDF>
        </sbml:annotation>
      </species>
      <species boundaryCondition="false" constant="false" hasOnlySubstanceUnits="false" id="M_bmoco_c" name="Bis-molybdenum cofactor" metaid="M_bmoco_c" compartment="c" fbc:charge="-4" fbc:chemicalFormula="C20H20N10O13P2S4Mo">
        <sbml:annotation xmlns:sbml="http://www.sbml.org/sbml/level3/version1/core">
          <rdf:RDF xmlns:rdf="http://www.w3.org/1999/02/22-rdf-syntax-ns#">
            <rdf:Description rdf:about="#M_bmoco_c">
              <bqbiol:is xmlns:bqbiol="http://biomodels.net/biology-qualifiers/">
                <rdf:Bag>
                  <rdf:li rdf:resource="http://identifiers.org/bigg.metabolite/bmoco"/>
                  <rdf:li rdf:resource="http://identifiers.org/biocyc/META:CPD-15874"/>
                  <rdf:li rdf:resource="http://identifiers.org/metanetx.chemical/MNXM147053"/>
                </rdf:Bag>
              </bqbiol:is>
            </rdf:Description>
          </rdf:RDF>
        </sbml:annotation>
      </species>
      <species boundaryCondition="false" constant="false" hasOnlySubstanceUnits="false" id="M_bmoco1gdp_c" name="Bis-molybdopterin mono-guanine dinucleotide" metaid="M_bmoco1gdp_c" compartment="c" fbc:charge="-4" fbc:chemicalFormula="C30H32N15O20P3S4Mo">
        <sbml:annotation xmlns:sbml="http://www.sbml.org/sbml/level3/version1/core">
          <rdf:RDF xmlns:rdf="http://www.w3.org/1999/02/22-rdf-syntax-ns#">
            <rdf:Description rdf:about="#M_bmoco1gdp_c">
              <bqbiol:is xmlns:bqbiol="http://biomodels.net/biology-qualifiers/">
                <rdf:Bag>
                  <rdf:li rdf:resource="http://identifiers.org/bigg.metabolite/bmoco1gdp"/>
                  <rdf:li rdf:resource="http://identifiers.org/metanetx.chemical/MNXM148110"/>
                </rdf:Bag>
              </bqbiol:is>
            </rdf:Description>
          </rdf:RDF>
        </sbml:annotation>
      </species>
      <species boundaryCondition="false" constant="false" hasOnlySubstanceUnits="false" id="M_f_e" name="Fluoride" metaid="M_f_e" compartment="e" fbc:charge="-1" fbc:chemicalFormula="F">
        <sbml:annotation xmlns:sbml="http://www.sbml.org/sbml/level3/version1/core">
          <rdf:RDF xmlns:rdf="http://www.w3.org/1999/02/22-rdf-syntax-ns#">
            <rdf:Description rdf:about="#M_f_e">
              <bqbiol:is xmlns:bqbiol="http://biomodels.net/biology-qualifiers/">
                <rdf:Bag>
                  <rdf:li rdf:resource="http://identifiers.org/bigg.metabolite/f"/>
                </rdf:Bag>
              </bqbiol:is>
            </rdf:Description>
          </rdf:RDF>
        </sbml:annotation>
      </species>
      <species boundaryCondition="false" constant="false" hasOnlySubstanceUnits="false" id="M_iprimv_c" name="Isoprimeverose" metaid="M_iprimv_c" compartment="c" fbc:charge="0" fbc:chemicalFormula="C11H20O10">
        <sbml:annotation xmlns:sbml="http://www.sbml.org/sbml/level3/version1/core">
          <rdf:RDF xmlns:rdf="http://www.w3.org/1999/02/22-rdf-syntax-ns#">
            <rdf:Description rdf:about="#M_iprimv_c">
              <bqbiol:is xmlns:bqbiol="http://biomodels.net/biology-qualifiers/">
                <rdf:Bag>
                  <rdf:li rdf:resource="http://identifiers.org/bigg.metabolite/iprimv"/>
                </rdf:Bag>
              </bqbiol:is>
            </rdf:Description>
          </rdf:RDF>
        </sbml:annotation>
      </species>
      <species boundaryCondition="false" constant="false" hasOnlySubstanceUnits="false" id="M_psuri_c" name="Pseudouridine" metaid="M_psuri_c" compartment="c" fbc:charge="0" fbc:chemicalFormula="C9H12N2O6">
        <sbml:annotation xmlns:sbml="http://www.sbml.org/sbml/level3/version1/core">
          <rdf:RDF xmlns:rdf="http://www.w3.org/1999/02/22-rdf-syntax-ns#">
            <rdf:Description rdf:about="#M_psuri_c">
              <bqbiol:is xmlns:bqbiol="http://biomodels.net/biology-qualifiers/">
                <rdf:Bag>
                  <rdf:li rdf:resource="http://identifiers.org/bigg.metabolite/psuri"/>
                </rdf:Bag>
              </bqbiol:is>
            </rdf:Description>
          </rdf:RDF>
        </sbml:annotation>
      </species>
      <species boundaryCondition="false" constant="false" hasOnlySubstanceUnits="false" id="M_xu5p__D_c" name="D-Xylulose 5-phosphate" metaid="M_xu5p__D_c" compartment="c" fbc:charge="-2" fbc:chemicalFormula="C5H9O8P">
        <sbml:annotation xmlns:sbml="http://www.sbml.org/sbml/level3/version1/core">
          <rdf:RDF xmlns:rdf="http://www.w3.org/1999/02/22-rdf-syntax-ns#">
            <rdf:Description rdf:about="#M_xu5p__D_c">
              <bqbiol:is xmlns:bqbiol="http://biomodels.net/biology-qualifiers/">
                <rdf:Bag>
                  <rdf:li rdf:resource="http://identifiers.org/bigg.metabolite/xu5p__D"/>
                  <rdf:li rdf:resource="http://identifiers.org/biocyc/META:XYLULOSE-5-PHOSPHATE"/>
                  <rdf:li rdf:resource="http://identifiers.org/chebi/CHEBI:13036"/>
                  <rdf:li rdf:resource="http://identifiers.org/chebi/CHEBI:16332"/>
                  <rdf:li rdf:resource="http://identifiers.org/chebi/CHEBI:21121"/>
                  <rdf:li rdf:resource="http://identifiers.org/chebi/CHEBI:27354"/>
                  <rdf:li rdf:resource="http://identifiers.org/chebi/CHEBI:4269"/>
                  <rdf:li rdf:resource="http://identifiers.org/chebi/CHEBI:57737"/>
                  <rdf:li rdf:resource="http://identifiers.org/hmdb/HMDB00868"/>
                  <rdf:li rdf:resource="http://identifiers.org/hmdb/HMDB06212"/>
                  <rdf:li rdf:resource="http://identifiers.org/kegg.compound/C00231"/>
                  <rdf:li rdf:resource="http://identifiers.org/metanetx.chemical/MNXM186"/>
                  <rdf:li rdf:resource="http://identifiers.org/seed.compound/cpd00198"/>
                </rdf:Bag>
              </bqbiol:is>
            </rdf:Description>
          </rdf:RDF>
        </sbml:annotation>
      </species>
      <species boundaryCondition="false" constant="false" hasOnlySubstanceUnits="false" id="M_aspsa_c" name="L-Aspartate 4-semialdehyde" metaid="M_aspsa_c" compartment="c" fbc:charge="0" fbc:chemicalFormula="C4H7NO3">
        <sbml:annotation xmlns:sbml="http://www.sbml.org/sbml/level3/version1/core">
          <rdf:RDF xmlns:rdf="http://www.w3.org/1999/02/22-rdf-syntax-ns#">
            <rdf:Description rdf:about="#M_aspsa_c">
              <bqbiol:is xmlns:bqbiol="http://biomodels.net/biology-qualifiers/">
                <rdf:Bag>
                  <rdf:li rdf:resource="http://identifiers.org/bigg.metabolite/aspsa"/>
                  <rdf:li rdf:resource="http://identifiers.org/biocyc/META:L-ASPARTATE-SEMIALDEHYDE"/>
                  <rdf:li rdf:resource="http://identifiers.org/chebi/CHEBI:13086"/>
                  <rdf:li rdf:resource="http://identifiers.org/chebi/CHEBI:13087"/>
                  <rdf:li rdf:resource="http://identifiers.org/chebi/CHEBI:18051"/>
                  <rdf:li rdf:resource="http://identifiers.org/chebi/CHEBI:21245"/>
                  <rdf:li rdf:resource="http://identifiers.org/chebi/CHEBI:40847"/>
                  <rdf:li rdf:resource="http://identifiers.org/chebi/CHEBI:537519"/>
                  <rdf:li rdf:resource="http://identifiers.org/chebi/CHEBI:6194"/>
                  <rdf:li rdf:resource="http://identifiers.org/hmdb/HMDB12249"/>
                  <rdf:li rdf:resource="http://identifiers.org/kegg.compound/C00441"/>
                  <rdf:li rdf:resource="http://identifiers.org/metanetx.chemical/MNXM361"/>
                  <rdf:li rdf:resource="http://identifiers.org/seed.compound/cpd00346"/>
                </rdf:Bag>
              </bqbiol:is>
            </rdf:Description>
          </rdf:RDF>
        </sbml:annotation>
      </species>
      <species boundaryCondition="false" constant="false" hasOnlySubstanceUnits="false" id="M_xtsn_c" name="Xanthosine" metaid="M_xtsn_c" compartment="c" fbc:charge="0" fbc:chemicalFormula="C10H12N4O6">
        <sbml:annotation xmlns:sbml="http://www.sbml.org/sbml/level3/version1/core">
          <rdf:RDF xmlns:rdf="http://www.w3.org/1999/02/22-rdf-syntax-ns#">
            <rdf:Description rdf:about="#M_xtsn_c">
              <bqbiol:is xmlns:bqbiol="http://biomodels.net/biology-qualifiers/">
                <rdf:Bag>
                  <rdf:li rdf:resource="http://identifiers.org/bigg.metabolite/xtsn"/>
                  <rdf:li rdf:resource="http://identifiers.org/biocyc/META:XANTHOSINE"/>
                  <rdf:li rdf:resource="http://identifiers.org/chebi/CHEBI:10066"/>
                  <rdf:li rdf:resource="http://identifiers.org/chebi/CHEBI:15323"/>
                  <rdf:li rdf:resource="http://identifiers.org/chebi/CHEBI:18107"/>
                  <rdf:li rdf:resource="http://identifiers.org/chebi/CHEBI:27327"/>
                  <rdf:li rdf:resource="http://identifiers.org/hmdb/HMDB00299"/>
                  <rdf:li rdf:resource="http://identifiers.org/kegg.compound/C01762"/>
                  <rdf:li rdf:resource="http://identifiers.org/metanetx.chemical/MNXM687"/>
                  <rdf:li rdf:resource="http://identifiers.org/seed.compound/cpd01217"/>
                </rdf:Bag>
              </bqbiol:is>
            </rdf:Description>
          </rdf:RDF>
        </sbml:annotation>
      </species>
      <species boundaryCondition="false" constant="false" hasOnlySubstanceUnits="false" id="M_alltn_e" name="Allantoin" metaid="M_alltn_e" compartment="e" fbc:charge="0" fbc:chemicalFormula="C4H6N4O3">
        <sbml:annotation xmlns:sbml="http://www.sbml.org/sbml/level3/version1/core">
          <rdf:RDF xmlns:rdf="http://www.w3.org/1999/02/22-rdf-syntax-ns#">
            <rdf:Description rdf:about="#M_alltn_e">
              <bqbiol:is xmlns:bqbiol="http://biomodels.net/biology-qualifiers/">
                <rdf:Bag>
                  <rdf:li rdf:resource="http://identifiers.org/bigg.metabolite/alltn"/>
                  <rdf:li rdf:resource="http://identifiers.org/biocyc/META:ALLANTOIN"/>
                  <rdf:li rdf:resource="http://identifiers.org/chebi/CHEBI:13761"/>
                  <rdf:li rdf:resource="http://identifiers.org/chebi/CHEBI:15676"/>
                  <rdf:li rdf:resource="http://identifiers.org/chebi/CHEBI:22354"/>
                  <rdf:li rdf:resource="http://identifiers.org/chebi/CHEBI:2594"/>
                  <rdf:li rdf:resource="http://identifiers.org/chebi/CHEBI:74345"/>
                  <rdf:li rdf:resource="http://identifiers.org/hmdb/HMDB00462"/>
                  <rdf:li rdf:resource="http://identifiers.org/kegg.compound/C01551"/>
                  <rdf:li rdf:resource="http://identifiers.org/kegg.drug/D00121"/>
                  <rdf:li rdf:resource="http://identifiers.org/metanetx.chemical/MNXM612"/>
                  <rdf:li rdf:resource="http://identifiers.org/seed.compound/cpd01092"/>
                </rdf:Bag>
              </bqbiol:is>
            </rdf:Description>
          </rdf:RDF>
        </sbml:annotation>
      </species>
      <species boundaryCondition="false" constant="false" hasOnlySubstanceUnits="false" id="M_f6p_e" name="D-Fructose 6-phosphate" metaid="M_f6p_e" compartment="e" fbc:charge="-2" fbc:chemicalFormula="C6H11O9P">
        <sbml:annotation xmlns:sbml="http://www.sbml.org/sbml/level3/version1/core">
          <rdf:RDF xmlns:rdf="http://www.w3.org/1999/02/22-rdf-syntax-ns#">
            <rdf:Description rdf:about="#M_f6p_e">
              <bqbiol:is xmlns:bqbiol="http://biomodels.net/biology-qualifiers/">
                <rdf:Bag>
                  <rdf:li rdf:resource="http://identifiers.org/bigg.metabolite/f6p"/>
                  <rdf:li rdf:resource="http://identifiers.org/biocyc/META:FRUCTOSE-6P"/>
                  <rdf:li rdf:resource="http://identifiers.org/chebi/CHEBI:10375"/>
                  <rdf:li rdf:resource="http://identifiers.org/chebi/CHEBI:12352"/>
                  <rdf:li rdf:resource="http://identifiers.org/chebi/CHEBI:16084"/>
                  <rdf:li rdf:resource="http://identifiers.org/chebi/CHEBI:22768"/>
                  <rdf:li rdf:resource="http://identifiers.org/chebi/CHEBI:42378"/>
                  <rdf:li rdf:resource="http://identifiers.org/chebi/CHEBI:57634"/>
                  <rdf:li rdf:resource="http://identifiers.org/hmdb/HMDB03971"/>
                  <rdf:li rdf:resource="http://identifiers.org/kegg.compound/C05345"/>
                  <rdf:li rdf:resource="http://identifiers.org/metanetx.chemical/MNXM89621"/>
                  <rdf:li rdf:resource="http://identifiers.org/seed.compound/cpd19035"/>
                </rdf:Bag>
              </bqbiol:is>
            </rdf:Description>
          </rdf:RDF>
        </sbml:annotation>
      </species>
      <species boundaryCondition="false" constant="false" hasOnlySubstanceUnits="false" id="M_fadh2_c" name="Flavin adenine dinucleotide reduced" metaid="M_fadh2_c" compartment="c" fbc:charge="-2" fbc:chemicalFormula="C27H33N9O15P2">
        <sbml:annotation xmlns:sbml="http://www.sbml.org/sbml/level3/version1/core">
          <rdf:RDF xmlns:rdf="http://www.w3.org/1999/02/22-rdf-syntax-ns#">
            <rdf:Description rdf:about="#M_fadh2_c">
              <bqbiol:is xmlns:bqbiol="http://biomodels.net/biology-qualifiers/">
                <rdf:Bag>
                  <rdf:li rdf:resource="http://identifiers.org/bigg.metabolite/fadh2"/>
                  <rdf:li rdf:resource="http://identifiers.org/biocyc/META:FADH2"/>
                  <rdf:li rdf:resource="http://identifiers.org/chebi/CHEBI:13316"/>
                  <rdf:li rdf:resource="http://identifiers.org/chebi/CHEBI:17877"/>
                  <rdf:li rdf:resource="http://identifiers.org/chebi/CHEBI:21126"/>
                  <rdf:li rdf:resource="http://identifiers.org/chebi/CHEBI:42427"/>
                  <rdf:li rdf:resource="http://identifiers.org/chebi/CHEBI:4957"/>
                  <rdf:li rdf:resource="http://identifiers.org/chebi/CHEBI:58307"/>
                  <rdf:li rdf:resource="http://identifiers.org/kegg.compound/C01352"/>
                  <rdf:li rdf:resource="http://identifiers.org/metanetx.chemical/MNXM38"/>
                  <rdf:li rdf:resource="http://identifiers.org/seed.compound/cpd00982"/>
                </rdf:Bag>
              </bqbiol:is>
            </rdf:Description>
          </rdf:RDF>
        </sbml:annotation>
      </species>
      <species boundaryCondition="false" constant="false" hasOnlySubstanceUnits="false" id="M_dhpmp_c" name="Dihydroneopterin monophosphate" metaid="M_dhpmp_c" compartment="c" fbc:charge="-2" fbc:chemicalFormula="C9H12N5O7P">
        <sbml:annotation xmlns:sbml="http://www.sbml.org/sbml/level3/version1/core">
          <rdf:RDF xmlns:rdf="http://www.w3.org/1999/02/22-rdf-syntax-ns#">
            <rdf:Description rdf:about="#M_dhpmp_c">
              <bqbiol:is xmlns:bqbiol="http://biomodels.net/biology-qualifiers/">
                <rdf:Bag>
                  <rdf:li rdf:resource="http://identifiers.org/bigg.metabolite/dhpmp"/>
                  <rdf:li rdf:resource="http://identifiers.org/biocyc/META:DIHYDRONEOPTERIN-P"/>
                  <rdf:li rdf:resource="http://identifiers.org/chebi/CHEBI:23756"/>
                  <rdf:li rdf:resource="http://identifiers.org/chebi/CHEBI:4577"/>
                  <rdf:li rdf:resource="http://identifiers.org/chebi/CHEBI:48954"/>
                  <rdf:li rdf:resource="http://identifiers.org/chebi/CHEBI:58762"/>
                  <rdf:li rdf:resource="http://identifiers.org/hmdb/HMDB06824"/>
                  <rdf:li rdf:resource="http://identifiers.org/kegg.compound/C05925"/>
                  <rdf:li rdf:resource="http://identifiers.org/metanetx.chemical/MNXM1645"/>
                  <rdf:li rdf:resource="http://identifiers.org/seed.compound/cpd03521"/>
                  <rdf:li rdf:resource="http://identifiers.org/seed.compound/cpd29676"/>
                </rdf:Bag>
              </bqbiol:is>
            </rdf:Description>
          </rdf:RDF>
        </sbml:annotation>
      </species>
      <species boundaryCondition="false" constant="false" hasOnlySubstanceUnits="false" id="M_pppi_c" name="Inorganic triphosphate" metaid="M_pppi_c" compartment="c" fbc:charge="-4" fbc:chemicalFormula="HO10P3">
        <sbml:annotation xmlns:sbml="http://www.sbml.org/sbml/level3/version1/core">
          <rdf:RDF xmlns:rdf="http://www.w3.org/1999/02/22-rdf-syntax-ns#">
            <rdf:Description rdf:about="#M_pppi_c">
              <bqbiol:is xmlns:bqbiol="http://biomodels.net/biology-qualifiers/">
                <rdf:Bag>
                  <rdf:li rdf:resource="http://identifiers.org/bigg.metabolite/pppi"/>
                  <rdf:li rdf:resource="http://identifiers.org/biocyc/META:P3I"/>
                  <rdf:li rdf:resource="http://identifiers.org/chebi/CHEBI:18036"/>
                  <rdf:li rdf:resource="http://identifiers.org/chebi/CHEBI:29203"/>
                  <rdf:li rdf:resource="http://identifiers.org/chebi/CHEBI:39942"/>
                  <rdf:li rdf:resource="http://identifiers.org/chebi/CHEBI:39949"/>
                  <rdf:li rdf:resource="http://identifiers.org/chebi/CHEBI:48313"/>
                  <rdf:li rdf:resource="http://identifiers.org/chebi/CHEBI:48314"/>
                  <rdf:li rdf:resource="http://identifiers.org/chebi/CHEBI:48315"/>
                  <rdf:li rdf:resource="http://identifiers.org/chebi/CHEBI:48316"/>
                  <rdf:li rdf:resource="http://identifiers.org/chebi/CHEBI:5926"/>
                  <rdf:li rdf:resource="http://identifiers.org/chebi/CHEBI:9744"/>
                  <rdf:li rdf:resource="http://identifiers.org/hmdb/HMDB03379"/>
                  <rdf:li rdf:resource="http://identifiers.org/hmdb/HMDB12282"/>
                  <rdf:li rdf:resource="http://identifiers.org/kegg.compound/C00536"/>
                  <rdf:li rdf:resource="http://identifiers.org/metanetx.chemical/MNXM332"/>
                  <rdf:li rdf:resource="http://identifiers.org/seed.compound/cpd00421"/>
                  <rdf:li rdf:resource="http://identifiers.org/seed.compound/cpd11672"/>
                  <rdf:li rdf:resource="http://identifiers.org/seed.compound/cpd12039"/>
                </rdf:Bag>
              </bqbiol:is>
            </rdf:Description>
          </rdf:RDF>
        </sbml:annotation>
      </species>
      <species boundaryCondition="false" constant="false" hasOnlySubstanceUnits="false" id="M_ocdca_e" name="Octadecanoate (n-C18:0)" metaid="M_ocdca_e" compartment="e" fbc:charge="-1" fbc:chemicalFormula="C18H35O2">
        <sbml:annotation xmlns:sbml="http://www.sbml.org/sbml/level3/version1/core">
          <rdf:RDF xmlns:rdf="http://www.w3.org/1999/02/22-rdf-syntax-ns#">
            <rdf:Description rdf:about="#M_ocdca_e">
              <bqbiol:is xmlns:bqbiol="http://biomodels.net/biology-qualifiers/">
                <rdf:Bag>
                  <rdf:li rdf:resource="http://identifiers.org/bigg.metabolite/ocdca"/>
                  <rdf:li rdf:resource="http://identifiers.org/biocyc/META:STEARIC_ACID"/>
                  <rdf:li rdf:resource="http://identifiers.org/chebi/CHEBI:231588"/>
                  <rdf:li rdf:resource="http://identifiers.org/chebi/CHEBI:25629"/>
                  <rdf:li rdf:resource="http://identifiers.org/chebi/CHEBI:25631"/>
                  <rdf:li rdf:resource="http://identifiers.org/chebi/CHEBI:28842"/>
                  <rdf:li rdf:resource="http://identifiers.org/chebi/CHEBI:45710"/>
                  <rdf:li rdf:resource="http://identifiers.org/hmdb/HMDB00827"/>
                  <rdf:li rdf:resource="http://identifiers.org/kegg.compound/C01530"/>
                  <rdf:li rdf:resource="http://identifiers.org/kegg.drug/D00119"/>
                  <rdf:li rdf:resource="http://identifiers.org/lipidmaps/LMFA01010018"/>
                  <rdf:li rdf:resource="http://identifiers.org/lipidmaps/LMFA01010047"/>
                  <rdf:li rdf:resource="http://identifiers.org/metanetx.chemical/MNXM236"/>
                  <rdf:li rdf:resource="http://identifiers.org/seed.compound/cpd01080"/>
                </rdf:Bag>
              </bqbiol:is>
            </rdf:Description>
          </rdf:RDF>
        </sbml:annotation>
      </species>
      <species boundaryCondition="false" constant="false" hasOnlySubstanceUnits="false" id="M_glyclt_c" name="Glycolate C2H3O3" metaid="M_glyclt_c" compartment="c" fbc:charge="-1" fbc:chemicalFormula="C2H3O3">
        <sbml:annotation xmlns:sbml="http://www.sbml.org/sbml/level3/version1/core">
          <rdf:RDF xmlns:rdf="http://www.w3.org/1999/02/22-rdf-syntax-ns#">
            <rdf:Description rdf:about="#M_glyclt_c">
              <bqbiol:is xmlns:bqbiol="http://biomodels.net/biology-qualifiers/">
                <rdf:Bag>
                  <rdf:li rdf:resource="http://identifiers.org/bigg.metabolite/glyclt"/>
                  <rdf:li rdf:resource="http://identifiers.org/biocyc/META:GLYCOLLATE"/>
                  <rdf:li rdf:resource="http://identifiers.org/chebi/CHEBI:14348"/>
                  <rdf:li rdf:resource="http://identifiers.org/chebi/CHEBI:17497"/>
                  <rdf:li rdf:resource="http://identifiers.org/chebi/CHEBI:24388"/>
                  <rdf:li rdf:resource="http://identifiers.org/chebi/CHEBI:24390"/>
                  <rdf:li rdf:resource="http://identifiers.org/chebi/CHEBI:29805"/>
                  <rdf:li rdf:resource="http://identifiers.org/chebi/CHEBI:42865"/>
                  <rdf:li rdf:resource="http://identifiers.org/chebi/CHEBI:5475"/>
                  <rdf:li rdf:resource="http://identifiers.org/hmdb/HMDB00115"/>
                  <rdf:li rdf:resource="http://identifiers.org/hmdb/HMDB03035"/>
                  <rdf:li rdf:resource="http://identifiers.org/kegg.compound/C00160"/>
                  <rdf:li rdf:resource="http://identifiers.org/metanetx.chemical/MNXM222"/>
                  <rdf:li rdf:resource="http://identifiers.org/seed.compound/cpd00139"/>
                  <rdf:li rdf:resource="http://identifiers.org/seed.compound/cpd12347"/>
                </rdf:Bag>
              </bqbiol:is>
            </rdf:Description>
          </rdf:RDF>
        </sbml:annotation>
      </species>
      <species boundaryCondition="false" constant="false" hasOnlySubstanceUnits="false" id="M_ppap_c" name="Propanoyl phosphate" metaid="M_ppap_c" compartment="c" fbc:charge="-2" fbc:chemicalFormula="C3H5O5P">
        <sbml:annotation xmlns:sbml="http://www.sbml.org/sbml/level3/version1/core">
          <rdf:RDF xmlns:rdf="http://www.w3.org/1999/02/22-rdf-syntax-ns#">
            <rdf:Description rdf:about="#M_ppap_c">
              <bqbiol:is xmlns:bqbiol="http://biomodels.net/biology-qualifiers/">
                <rdf:Bag>
                  <rdf:li rdf:resource="http://identifiers.org/bigg.metabolite/ppap"/>
                  <rdf:li rdf:resource="http://identifiers.org/biocyc/META:PROPIONYL-P"/>
                  <rdf:li rdf:resource="http://identifiers.org/chebi/CHEBI:58933"/>
                  <rdf:li rdf:resource="http://identifiers.org/chebi/CHEBI:8478"/>
                  <rdf:li rdf:resource="http://identifiers.org/kegg.compound/C02876"/>
                  <rdf:li rdf:resource="http://identifiers.org/metanetx.chemical/MNXM1499"/>
                  <rdf:li rdf:resource="http://identifiers.org/seed.compound/cpd01844"/>
                </rdf:Bag>
              </bqbiol:is>
            </rdf:Description>
          </rdf:RDF>
        </sbml:annotation>
      </species>
      <species boundaryCondition="false" constant="false" hasOnlySubstanceUnits="false" id="M_gp4g_c" name="P1,P4-Bis(5'-guanosyl) tetraphosphate" metaid="M_gp4g_c" compartment="c" fbc:charge="-4" fbc:chemicalFormula="C20H24N10O21P4">
        <sbml:annotation xmlns:sbml="http://www.sbml.org/sbml/level3/version1/core">
          <rdf:RDF xmlns:rdf="http://www.w3.org/1999/02/22-rdf-syntax-ns#">
            <rdf:Description rdf:about="#M_gp4g_c">
              <bqbiol:is xmlns:bqbiol="http://biomodels.net/biology-qualifiers/">
                <rdf:Bag>
                  <rdf:li rdf:resource="http://identifiers.org/bigg.metabolite/gp4g"/>
                  <rdf:li rdf:resource="http://identifiers.org/biocyc/META:CPD-609"/>
                  <rdf:li rdf:resource="http://identifiers.org/chebi/CHEBI:12727"/>
                  <rdf:li rdf:resource="http://identifiers.org/chebi/CHEBI:12730"/>
                  <rdf:li rdf:resource="http://identifiers.org/chebi/CHEBI:15883"/>
                  <rdf:li rdf:resource="http://identifiers.org/chebi/CHEBI:21999"/>
                  <rdf:li rdf:resource="http://identifiers.org/chebi/CHEBI:57553"/>
                  <rdf:li rdf:resource="http://identifiers.org/chebi/CHEBI:7876"/>
                  <rdf:li rdf:resource="http://identifiers.org/kegg.compound/C01261"/>
                  <rdf:li rdf:resource="http://identifiers.org/metanetx.chemical/MNXM1582"/>
                  <rdf:li rdf:resource="http://identifiers.org/seed.compound/cpd00925"/>
                </rdf:Bag>
              </bqbiol:is>
            </rdf:Description>
          </rdf:RDF>
        </sbml:annotation>
      </species>
      <species boundaryCondition="false" constant="false" hasOnlySubstanceUnits="false" id="M_glyb_c" name="Glycine betaine" metaid="M_glyb_c" compartment="c" fbc:charge="0" fbc:chemicalFormula="C5H11NO2">
        <sbml:annotation xmlns:sbml="http://www.sbml.org/sbml/level3/version1/core">
          <rdf:RDF xmlns:rdf="http://www.w3.org/1999/02/22-rdf-syntax-ns#">
            <rdf:Description rdf:about="#M_glyb_c">
              <bqbiol:is xmlns:bqbiol="http://biomodels.net/biology-qualifiers/">
                <rdf:Bag>
                  <rdf:li rdf:resource="http://identifiers.org/bigg.metabolite/glyb"/>
                  <rdf:li rdf:resource="http://identifiers.org/biocyc/META:BETAINE"/>
                  <rdf:li rdf:resource="http://identifiers.org/chebi/CHEBI:12531"/>
                  <rdf:li rdf:resource="http://identifiers.org/chebi/CHEBI:13895"/>
                  <rdf:li rdf:resource="http://identifiers.org/chebi/CHEBI:15264"/>
                  <rdf:li rdf:resource="http://identifiers.org/chebi/CHEBI:17750"/>
                  <rdf:li rdf:resource="http://identifiers.org/chebi/CHEBI:22858"/>
                  <rdf:li rdf:resource="http://identifiers.org/chebi/CHEBI:24370"/>
                  <rdf:li rdf:resource="http://identifiers.org/chebi/CHEBI:27128"/>
                  <rdf:li rdf:resource="http://identifiers.org/chebi/CHEBI:29050"/>
                  <rdf:li rdf:resource="http://identifiers.org/chebi/CHEBI:3073"/>
                  <rdf:li rdf:resource="http://identifiers.org/chebi/CHEBI:41134"/>
                  <rdf:li rdf:resource="http://identifiers.org/chebi/CHEBI:41139"/>
                  <rdf:li rdf:resource="http://identifiers.org/hmdb/HMDB00043"/>
                  <rdf:li rdf:resource="http://identifiers.org/kegg.compound/C00719"/>
                  <rdf:li rdf:resource="http://identifiers.org/kegg.drug/D07523"/>
                  <rdf:li rdf:resource="http://identifiers.org/metanetx.chemical/MNXM289"/>
                  <rdf:li rdf:resource="http://identifiers.org/seed.compound/cpd00540"/>
                </rdf:Bag>
              </bqbiol:is>
            </rdf:Description>
          </rdf:RDF>
        </sbml:annotation>
      </species>
      <species boundaryCondition="false" constant="false" hasOnlySubstanceUnits="false" id="M_but_e" name="Butyrate (n-C4:0)" metaid="M_but_e" compartment="e" fbc:charge="-1" fbc:chemicalFormula="C4H7O2">
        <sbml:annotation xmlns:sbml="http://www.sbml.org/sbml/level3/version1/core">
          <rdf:RDF xmlns:rdf="http://www.w3.org/1999/02/22-rdf-syntax-ns#">
            <rdf:Description rdf:about="#M_but_e">
              <bqbiol:is xmlns:bqbiol="http://biomodels.net/biology-qualifiers/">
                <rdf:Bag>
                  <rdf:li rdf:resource="http://identifiers.org/bigg.metabolite/but"/>
                  <rdf:li rdf:resource="http://identifiers.org/metanetx.chemical/MNXM162281"/>
                </rdf:Bag>
              </bqbiol:is>
            </rdf:Description>
          </rdf:RDF>
        </sbml:annotation>
      </species>
      <species boundaryCondition="false" constant="false" hasOnlySubstanceUnits="false" id="M_kdo2lipid4p_c" name="KDO(2)-lipid IV(A) with palmitoleoyl" metaid="M_kdo2lipid4p_c" compartment="c" fbc:charge="-6" fbc:chemicalFormula="C100H176N2O38P2">
        <sbml:annotation xmlns:sbml="http://www.sbml.org/sbml/level3/version1/core">
          <rdf:RDF xmlns:rdf="http://www.w3.org/1999/02/22-rdf-syntax-ns#">
            <rdf:Description rdf:about="#M_kdo2lipid4p_c">
              <bqbiol:is xmlns:bqbiol="http://biomodels.net/biology-qualifiers/">
                <rdf:Bag>
                  <rdf:li rdf:resource="http://identifiers.org/bigg.metabolite/kdo2lipid4p"/>
                  <rdf:li rdf:resource="http://identifiers.org/biocyc/META:CPD0-2265"/>
                  <rdf:li rdf:resource="http://identifiers.org/metanetx.chemical/MNXM58983"/>
                  <rdf:li rdf:resource="http://identifiers.org/seed.compound/cpd15491"/>
                </rdf:Bag>
              </bqbiol:is>
            </rdf:Description>
          </rdf:RDF>
        </sbml:annotation>
      </species>
      <species boundaryCondition="false" constant="false" hasOnlySubstanceUnits="false" id="M_cobalt2_e" name="Co2+" metaid="M_cobalt2_e" compartment="e" fbc:charge="2" fbc:chemicalFormula="Co">
        <sbml:annotation xmlns:sbml="http://www.sbml.org/sbml/level3/version1/core">
          <rdf:RDF xmlns:rdf="http://www.w3.org/1999/02/22-rdf-syntax-ns#">
            <rdf:Description rdf:about="#M_cobalt2_e">
              <bqbiol:is xmlns:bqbiol="http://biomodels.net/biology-qualifiers/">
                <rdf:Bag>
                  <rdf:li rdf:resource="http://identifiers.org/bigg.metabolite/cobalt2"/>
                  <rdf:li rdf:resource="http://identifiers.org/chebi/CHEBI:23337"/>
                  <rdf:li rdf:resource="http://identifiers.org/chebi/CHEBI:48827"/>
                  <rdf:li rdf:resource="http://identifiers.org/chebi/CHEBI:48828"/>
                  <rdf:li rdf:resource="http://identifiers.org/hmdb/HMDB00608"/>
                  <rdf:li rdf:resource="http://identifiers.org/kegg.compound/C00175"/>
                  <rdf:li rdf:resource="http://identifiers.org/metanetx.chemical/MNXM90960"/>
                  <rdf:li rdf:resource="http://identifiers.org/seed.compound/cpd00149"/>
                </rdf:Bag>
              </bqbiol:is>
            </rdf:Description>
          </rdf:RDF>
        </sbml:annotation>
      </species>
      <species boundaryCondition="false" constant="false" hasOnlySubstanceUnits="false" id="M_cbl1_c" name="Cob(I)alamin" metaid="M_cbl1_c" compartment="c" fbc:charge="-1" fbc:chemicalFormula="C62H88CoN13O14P">
        <sbml:annotation xmlns:sbml="http://www.sbml.org/sbml/level3/version1/core">
          <rdf:RDF xmlns:rdf="http://www.w3.org/1999/02/22-rdf-syntax-ns#">
            <rdf:Description rdf:about="#M_cbl1_c">
              <bqbiol:is xmlns:bqbiol="http://biomodels.net/biology-qualifiers/">
                <rdf:Bag>
                  <rdf:li rdf:resource="http://identifiers.org/bigg.metabolite/cbl1"/>
                  <rdf:li rdf:resource="http://identifiers.org/biocyc/META:COB-I-ALAMIN"/>
                  <rdf:li rdf:resource="http://identifiers.org/chebi/CHEBI:14004"/>
                  <rdf:li rdf:resource="http://identifiers.org/chebi/CHEBI:15982"/>
                  <rdf:li rdf:resource="http://identifiers.org/chebi/CHEBI:23328"/>
                  <rdf:li rdf:resource="http://identifiers.org/chebi/CHEBI:3784"/>
                  <rdf:li rdf:resource="http://identifiers.org/chebi/CHEBI:60488"/>
                  <rdf:li rdf:resource="http://identifiers.org/hmdb/HMDB03429"/>
                  <rdf:li rdf:resource="http://identifiers.org/hmdb/HMDB06470"/>
                  <rdf:li rdf:resource="http://identifiers.org/kegg.compound/C00853"/>
                  <rdf:li rdf:resource="http://identifiers.org/metanetx.chemical/MNXM91519"/>
                </rdf:Bag>
              </bqbiol:is>
            </rdf:Description>
          </rdf:RDF>
        </sbml:annotation>
      </species>
      <species boundaryCondition="false" constant="false" hasOnlySubstanceUnits="false" id="M_uri_p" name="Uridine" metaid="M_uri_p" compartment="p" fbc:charge="0" fbc:chemicalFormula="C9H12N2O6">
        <sbml:annotation xmlns:sbml="http://www.sbml.org/sbml/level3/version1/core">
          <rdf:RDF xmlns:rdf="http://www.w3.org/1999/02/22-rdf-syntax-ns#">
            <rdf:Description rdf:about="#M_uri_p">
              <bqbiol:is xmlns:bqbiol="http://biomodels.net/biology-qualifiers/">
                <rdf:Bag>
                  <rdf:li rdf:resource="http://identifiers.org/bigg.metabolite/uri"/>
                  <rdf:li rdf:resource="http://identifiers.org/biocyc/META:URIDINE"/>
                  <rdf:li rdf:resource="http://identifiers.org/chebi/CHEBI:15296"/>
                  <rdf:li rdf:resource="http://identifiers.org/chebi/CHEBI:16704"/>
                  <rdf:li rdf:resource="http://identifiers.org/chebi/CHEBI:27227"/>
                  <rdf:li rdf:resource="http://identifiers.org/chebi/CHEBI:46386"/>
                  <rdf:li rdf:resource="http://identifiers.org/chebi/CHEBI:46391"/>
                  <rdf:li rdf:resource="http://identifiers.org/chebi/CHEBI:46460"/>
                  <rdf:li rdf:resource="http://identifiers.org/chebi/CHEBI:46463"/>
                  <rdf:li rdf:resource="http://identifiers.org/chebi/CHEBI:9893"/>
                  <rdf:li rdf:resource="http://identifiers.org/hmdb/HMDB00296"/>
                  <rdf:li rdf:resource="http://identifiers.org/kegg.compound/C00299"/>
                  <rdf:li rdf:resource="http://identifiers.org/metanetx.chemical/MNXM288"/>
                  <rdf:li rdf:resource="http://identifiers.org/seed.compound/cpd00249"/>
                </rdf:Bag>
              </bqbiol:is>
            </rdf:Description>
          </rdf:RDF>
        </sbml:annotation>
      </species>
      <species boundaryCondition="false" constant="false" hasOnlySubstanceUnits="false" id="M_ocdcea_p" name="Octadecenoate (n-C18:1)" metaid="M_ocdcea_p" compartment="p" fbc:charge="-1" fbc:chemicalFormula="C18H33O2">
        <sbml:annotation xmlns:sbml="http://www.sbml.org/sbml/level3/version1/core">
          <rdf:RDF xmlns:rdf="http://www.w3.org/1999/02/22-rdf-syntax-ns#">
            <rdf:Description rdf:about="#M_ocdcea_p">
              <bqbiol:is xmlns:bqbiol="http://biomodels.net/biology-qualifiers/">
                <rdf:Bag>
                  <rdf:li rdf:resource="http://identifiers.org/bigg.metabolite/ocdcea"/>
                  <rdf:li rdf:resource="http://identifiers.org/biocyc/META:OLEATE-CPD"/>
                  <rdf:li rdf:resource="http://identifiers.org/chebi/CHEBI:104361"/>
                  <rdf:li rdf:resource="http://identifiers.org/chebi/CHEBI:14684"/>
                  <rdf:li rdf:resource="http://identifiers.org/chebi/CHEBI:16196"/>
                  <rdf:li rdf:resource="http://identifiers.org/chebi/CHEBI:25663"/>
                  <rdf:li rdf:resource="http://identifiers.org/chebi/CHEBI:25664"/>
                  <rdf:li rdf:resource="http://identifiers.org/chebi/CHEBI:30823"/>
                  <rdf:li rdf:resource="http://identifiers.org/chebi/CHEBI:44741"/>
                  <rdf:li rdf:resource="http://identifiers.org/chebi/CHEBI:7741"/>
                  <rdf:li rdf:resource="http://identifiers.org/kegg.compound/C00712"/>
                  <rdf:li rdf:resource="http://identifiers.org/kegg.drug/D02315"/>
                  <rdf:li rdf:resource="http://identifiers.org/lipidmaps/LMFA01030002"/>
                  <rdf:li rdf:resource="http://identifiers.org/lipidmaps/LMFA01030763"/>
                  <rdf:li rdf:resource="http://identifiers.org/lipidmaps/LMFA01030810"/>
                  <rdf:li rdf:resource="http://identifiers.org/metanetx.chemical/MNXM306"/>
                  <rdf:li rdf:resource="http://identifiers.org/seed.compound/cpd00536"/>
                </rdf:Bag>
              </bqbiol:is>
            </rdf:Description>
          </rdf:RDF>
        </sbml:annotation>
      </species>
      <species boundaryCondition="false" constant="false" hasOnlySubstanceUnits="false" id="M_dimp_c" name="DIMP C10H12N4O7P" metaid="M_dimp_c" compartment="c" fbc:charge="-2" fbc:chemicalFormula="C10H11N4O7P">
        <sbml:annotation xmlns:sbml="http://www.sbml.org/sbml/level3/version1/core">
          <rdf:RDF xmlns:rdf="http://www.w3.org/1999/02/22-rdf-syntax-ns#">
            <rdf:Description rdf:about="#M_dimp_c">
              <bqbiol:is xmlns:bqbiol="http://biomodels.net/biology-qualifiers/">
                <rdf:Bag>
                  <rdf:li rdf:resource="http://identifiers.org/bigg.metabolite/dimp"/>
                  <rdf:li rdf:resource="http://identifiers.org/biocyc/META:DIMP"/>
                  <rdf:li rdf:resource="http://identifiers.org/chebi/CHEBI:19250"/>
                  <rdf:li rdf:resource="http://identifiers.org/chebi/CHEBI:28806"/>
                  <rdf:li rdf:resource="http://identifiers.org/chebi/CHEBI:41998"/>
                  <rdf:li rdf:resource="http://identifiers.org/chebi/CHEBI:43315"/>
                  <rdf:li rdf:resource="http://identifiers.org/chebi/CHEBI:43377"/>
                  <rdf:li rdf:resource="http://identifiers.org/chebi/CHEBI:43384"/>
                  <rdf:li rdf:resource="http://identifiers.org/chebi/CHEBI:43389"/>
                  <rdf:li rdf:resource="http://identifiers.org/chebi/CHEBI:44500"/>
                  <rdf:li rdf:resource="http://identifiers.org/chebi/CHEBI:61194"/>
                  <rdf:li rdf:resource="http://identifiers.org/chebi/CHEBI:837"/>
                  <rdf:li rdf:resource="http://identifiers.org/hmdb/HMDB06555"/>
                  <rdf:li rdf:resource="http://identifiers.org/kegg.compound/C06196"/>
                  <rdf:li rdf:resource="http://identifiers.org/metanetx.chemical/MNXM1922"/>
                  <rdf:li rdf:resource="http://identifiers.org/seed.compound/cpd03704"/>
                </rdf:Bag>
              </bqbiol:is>
            </rdf:Description>
          </rdf:RDF>
        </sbml:annotation>
      </species>
      <species boundaryCondition="false" constant="false" hasOnlySubstanceUnits="false" id="M_odecoa_c" name="Octadecenoyl-CoA (n-C18:1CoA)" metaid="M_odecoa_c" compartment="c" fbc:charge="-4" fbc:chemicalFormula="C39H64N7O17P3S">
        <sbml:annotation xmlns:sbml="http://www.sbml.org/sbml/level3/version1/core">
          <rdf:RDF xmlns:rdf="http://www.w3.org/1999/02/22-rdf-syntax-ns#">
            <rdf:Description rdf:about="#M_odecoa_c">
              <bqbiol:is xmlns:bqbiol="http://biomodels.net/biology-qualifiers/">
                <rdf:Bag>
                  <rdf:li rdf:resource="http://identifiers.org/bigg.metabolite/odecoa"/>
                  <rdf:li rdf:resource="http://identifiers.org/metanetx.chemical/MNXM1848"/>
                </rdf:Bag>
              </bqbiol:is>
            </rdf:Description>
          </rdf:RDF>
        </sbml:annotation>
      </species>
      <species boundaryCondition="false" constant="false" hasOnlySubstanceUnits="false" id="M_cgly_c" name="Cys Gly C5H10N2O3S" metaid="M_cgly_c" compartment="c" fbc:charge="0" fbc:chemicalFormula="C5H10N2O3S">
        <sbml:annotation xmlns:sbml="http://www.sbml.org/sbml/level3/version1/core">
          <rdf:RDF xmlns:rdf="http://www.w3.org/1999/02/22-rdf-syntax-ns#">
            <rdf:Description rdf:about="#M_cgly_c">
              <bqbiol:is xmlns:bqbiol="http://biomodels.net/biology-qualifiers/">
                <rdf:Bag>
                  <rdf:li rdf:resource="http://identifiers.org/bigg.metabolite/cgly"/>
                  <rdf:li rdf:resource="http://identifiers.org/biocyc/META:CYS-GLY"/>
                  <rdf:li rdf:resource="http://identifiers.org/chebi/CHEBI:4047"/>
                  <rdf:li rdf:resource="http://identifiers.org/chebi/CHEBI:61694"/>
                  <rdf:li rdf:resource="http://identifiers.org/hmdb/HMDB00078"/>
                  <rdf:li rdf:resource="http://identifiers.org/hmdb/HMDB28775"/>
                  <rdf:li rdf:resource="http://identifiers.org/kegg.compound/C01419"/>
                  <rdf:li rdf:resource="http://identifiers.org/metanetx.chemical/MNXM683"/>
                  <rdf:li rdf:resource="http://identifiers.org/seed.compound/cpd01017"/>
                </rdf:Bag>
              </bqbiol:is>
            </rdf:Description>
          </rdf:RDF>
        </sbml:annotation>
      </species>
      <species boundaryCondition="false" constant="false" hasOnlySubstanceUnits="false" id="M_metsox_R__L_e" name="L-methionine-R-sulfoxide" metaid="M_metsox_R__L_e" compartment="e" fbc:charge="0" fbc:chemicalFormula="C5H11NO3S">
        <sbml:annotation xmlns:sbml="http://www.sbml.org/sbml/level3/version1/core">
          <rdf:RDF xmlns:rdf="http://www.w3.org/1999/02/22-rdf-syntax-ns#">
            <rdf:Description rdf:about="#M_metsox_R__L_e">
              <bqbiol:is xmlns:bqbiol="http://biomodels.net/biology-qualifiers/">
                <rdf:Bag>
                  <rdf:li rdf:resource="http://identifiers.org/bigg.metabolite/metsox_R__L"/>
                  <rdf:li rdf:resource="http://identifiers.org/biocyc/META:CPD-8989"/>
                  <rdf:li rdf:resource="http://identifiers.org/biocyc/META:CPD-8990"/>
                  <rdf:li rdf:resource="http://identifiers.org/biocyc/META:L-Methionine-sulfoxides"/>
                  <rdf:li rdf:resource="http://identifiers.org/chebi/CHEBI:13142"/>
                  <rdf:li rdf:resource="http://identifiers.org/chebi/CHEBI:17016"/>
                  <rdf:li rdf:resource="http://identifiers.org/chebi/CHEBI:21361"/>
                  <rdf:li rdf:resource="http://identifiers.org/chebi/CHEBI:49031"/>
                  <rdf:li rdf:resource="http://identifiers.org/chebi/CHEBI:49032"/>
                  <rdf:li rdf:resource="http://identifiers.org/chebi/CHEBI:58772"/>
                  <rdf:li rdf:resource="http://identifiers.org/chebi/CHEBI:58773"/>
                  <rdf:li rdf:resource="http://identifiers.org/chebi/CHEBI:6272"/>
                  <rdf:li rdf:resource="http://identifiers.org/kegg.compound/C02989"/>
                  <rdf:li rdf:resource="http://identifiers.org/kegg.compound/C15998"/>
                  <rdf:li rdf:resource="http://identifiers.org/kegg.compound/C15999"/>
                  <rdf:li rdf:resource="http://identifiers.org/metanetx.chemical/MNXM2246"/>
                  <rdf:li rdf:resource="http://identifiers.org/seed.compound/cpd01914"/>
                  <rdf:li rdf:resource="http://identifiers.org/seed.compound/cpd14720"/>
                  <rdf:li rdf:resource="http://identifiers.org/seed.compound/cpd14721"/>
                  <rdf:li rdf:resource="http://identifiers.org/seed.compound/cpd15497"/>
                  <rdf:li rdf:resource="http://identifiers.org/seed.compound/cpd15498"/>
                  <rdf:li rdf:resource="http://identifiers.org/seed.compound/cpd29319"/>
                </rdf:Bag>
              </bqbiol:is>
            </rdf:Description>
          </rdf:RDF>
        </sbml:annotation>
      </species>
      <species boundaryCondition="false" constant="false" hasOnlySubstanceUnits="false" id="M_pheme_p" name="Protoheme C34H30FeN4O4" metaid="M_pheme_p" compartment="p" fbc:charge="-2" fbc:chemicalFormula="C34H30FeN4O4">
        <sbml:annotation xmlns:sbml="http://www.sbml.org/sbml/level3/version1/core">
          <rdf:RDF xmlns:rdf="http://www.w3.org/1999/02/22-rdf-syntax-ns#">
            <rdf:Description rdf:about="#M_pheme_p">
              <bqbiol:is xmlns:bqbiol="http://biomodels.net/biology-qualifiers/">
                <rdf:Bag>
                  <rdf:li rdf:resource="http://identifiers.org/bigg.metabolite/pheme"/>
                  <rdf:li rdf:resource="http://identifiers.org/biocyc/META:PROTOHEME"/>
                  <rdf:li rdf:resource="http://identifiers.org/chebi/CHEBI:14957"/>
                  <rdf:li rdf:resource="http://identifiers.org/chebi/CHEBI:17627"/>
                  <rdf:li rdf:resource="http://identifiers.org/chebi/CHEBI:26355"/>
                  <rdf:li rdf:resource="http://identifiers.org/chebi/CHEBI:5651"/>
                  <rdf:li rdf:resource="http://identifiers.org/chebi/CHEBI:60344"/>
                  <rdf:li rdf:resource="http://identifiers.org/kegg.compound/C00032"/>
                  <rdf:li rdf:resource="http://identifiers.org/metanetx.chemical/MNXM249"/>
                </rdf:Bag>
              </bqbiol:is>
            </rdf:Description>
          </rdf:RDF>
        </sbml:annotation>
      </species>
      <species boundaryCondition="false" constant="false" hasOnlySubstanceUnits="false" id="M_dimp_p" name="DIMP C10H12N4O7P" metaid="M_dimp_p" compartment="p" fbc:charge="-2" fbc:chemicalFormula="C10H11N4O7P">
        <sbml:annotation xmlns:sbml="http://www.sbml.org/sbml/level3/version1/core">
          <rdf:RDF xmlns:rdf="http://www.w3.org/1999/02/22-rdf-syntax-ns#">
            <rdf:Description rdf:about="#M_dimp_p">
              <bqbiol:is xmlns:bqbiol="http://biomodels.net/biology-qualifiers/">
                <rdf:Bag>
                  <rdf:li rdf:resource="http://identifiers.org/bigg.metabolite/dimp"/>
                  <rdf:li rdf:resource="http://identifiers.org/biocyc/META:DIMP"/>
                  <rdf:li rdf:resource="http://identifiers.org/chebi/CHEBI:19250"/>
                  <rdf:li rdf:resource="http://identifiers.org/chebi/CHEBI:28806"/>
                  <rdf:li rdf:resource="http://identifiers.org/chebi/CHEBI:41998"/>
                  <rdf:li rdf:resource="http://identifiers.org/chebi/CHEBI:43315"/>
                  <rdf:li rdf:resource="http://identifiers.org/chebi/CHEBI:43377"/>
                  <rdf:li rdf:resource="http://identifiers.org/chebi/CHEBI:43384"/>
                  <rdf:li rdf:resource="http://identifiers.org/chebi/CHEBI:43389"/>
                  <rdf:li rdf:resource="http://identifiers.org/chebi/CHEBI:44500"/>
                  <rdf:li rdf:resource="http://identifiers.org/chebi/CHEBI:61194"/>
                  <rdf:li rdf:resource="http://identifiers.org/chebi/CHEBI:837"/>
                  <rdf:li rdf:resource="http://identifiers.org/hmdb/HMDB06555"/>
                  <rdf:li rdf:resource="http://identifiers.org/kegg.compound/C06196"/>
                  <rdf:li rdf:resource="http://identifiers.org/metanetx.chemical/MNXM1922"/>
                  <rdf:li rdf:resource="http://identifiers.org/seed.compound/cpd03704"/>
                </rdf:Bag>
              </bqbiol:is>
            </rdf:Description>
          </rdf:RDF>
        </sbml:annotation>
      </species>
      <species boundaryCondition="false" constant="false" hasOnlySubstanceUnits="false" id="M_ctbt_p" name="Crotonobetaine" metaid="M_ctbt_p" compartment="p" fbc:charge="0" fbc:chemicalFormula="C7H13NO2">
        <sbml:annotation xmlns:sbml="http://www.sbml.org/sbml/level3/version1/core">
          <rdf:RDF xmlns:rdf="http://www.w3.org/1999/02/22-rdf-syntax-ns#">
            <rdf:Description rdf:about="#M_ctbt_p">
              <bqbiol:is xmlns:bqbiol="http://biomodels.net/biology-qualifiers/">
                <rdf:Bag>
                  <rdf:li rdf:resource="http://identifiers.org/bigg.metabolite/ctbt"/>
                  <rdf:li rdf:resource="http://identifiers.org/biocyc/META:CROTONO-BETAINE"/>
                  <rdf:li rdf:resource="http://identifiers.org/chebi/CHEBI:11946"/>
                  <rdf:li rdf:resource="http://identifiers.org/chebi/CHEBI:17237"/>
                  <rdf:li rdf:resource="http://identifiers.org/chebi/CHEBI:1774"/>
                  <rdf:li rdf:resource="http://identifiers.org/chebi/CHEBI:20299"/>
                  <rdf:li rdf:resource="http://identifiers.org/chebi/CHEBI:48867"/>
                  <rdf:li rdf:resource="http://identifiers.org/kegg.compound/C04114"/>
                  <rdf:li rdf:resource="http://identifiers.org/metanetx.chemical/MNXM1607"/>
                  <rdf:li rdf:resource="http://identifiers.org/seed.compound/cpd02543"/>
                </rdf:Bag>
              </bqbiol:is>
            </rdf:Description>
          </rdf:RDF>
        </sbml:annotation>
      </species>
      <species boundaryCondition="false" constant="false" hasOnlySubstanceUnits="false" id="M_murein5p4p_p" name="Two linked disacharide pentapeptide and tetrapeptide murein units (uncrosslinked, middle of chain)" metaid="M_murein5p4p_p" compartment="p" fbc:charge="-4" fbc:chemicalFormula="C77H119N15O41">
        <sbml:annotation xmlns:sbml="http://www.sbml.org/sbml/level3/version1/core">
          <rdf:RDF xmlns:rdf="http://www.w3.org/1999/02/22-rdf-syntax-ns#">
            <rdf:Description rdf:about="#M_murein5p4p_p">
              <bqbiol:is xmlns:bqbiol="http://biomodels.net/biology-qualifiers/">
                <rdf:Bag>
                  <rdf:li rdf:resource="http://identifiers.org/bigg.metabolite/murein5p4p"/>
                  <rdf:li rdf:resource="http://identifiers.org/metanetx.chemical/MNXM5971"/>
                  <rdf:li rdf:resource="http://identifiers.org/seed.compound/cpd15510"/>
                </rdf:Bag>
              </bqbiol:is>
            </rdf:Description>
          </rdf:RDF>
        </sbml:annotation>
      </species>
      <species boundaryCondition="false" constant="false" hasOnlySubstanceUnits="false" id="M_toct2eACP_c" name="Trans-Oct-2-enoyl-[acyl-carrier protein]" metaid="M_toct2eACP_c" compartment="c" fbc:charge="-1" fbc:chemicalFormula="C19H33N2O8PRS">
        <sbml:annotation xmlns:sbml="http://www.sbml.org/sbml/level3/version1/core">
          <rdf:RDF xmlns:rdf="http://www.w3.org/1999/02/22-rdf-syntax-ns#">
            <rdf:Description rdf:about="#M_toct2eACP_c">
              <bqbiol:is xmlns:bqbiol="http://biomodels.net/biology-qualifiers/">
                <rdf:Bag>
                  <rdf:li rdf:resource="http://identifiers.org/bigg.metabolite/toct2eACP"/>
                  <rdf:li rdf:resource="http://identifiers.org/biocyc/META:2-Octenoyl-ACPs"/>
                  <rdf:li rdf:resource="http://identifiers.org/kegg.compound/C05751"/>
                  <rdf:li rdf:resource="http://identifiers.org/lipidmaps/LMFA07060009"/>
                  <rdf:li rdf:resource="http://identifiers.org/metanetx.chemical/MNXM23766"/>
                  <rdf:li rdf:resource="http://identifiers.org/seed.compound/cpd11471"/>
                </rdf:Bag>
              </bqbiol:is>
            </rdf:Description>
          </rdf:RDF>
        </sbml:annotation>
      </species>
      <species boundaryCondition="false" constant="false" hasOnlySubstanceUnits="false" id="M_clpn141_p" name="Cardiolipin (tetratetradec-7-enoyl, n-C14:1)" metaid="M_clpn141_p" compartment="p" fbc:charge="-2" fbc:chemicalFormula="C65H116O17P2">
        <sbml:annotation xmlns:sbml="http://www.sbml.org/sbml/level3/version1/core">
          <rdf:RDF xmlns:rdf="http://www.w3.org/1999/02/22-rdf-syntax-ns#">
            <rdf:Description rdf:about="#M_clpn141_p">
              <bqbiol:is xmlns:bqbiol="http://biomodels.net/biology-qualifiers/">
                <rdf:Bag>
                  <rdf:li rdf:resource="http://identifiers.org/bigg.metabolite/clpn141"/>
                  <rdf:li rdf:resource="http://identifiers.org/metanetx.chemical/MNXM7149"/>
                </rdf:Bag>
              </bqbiol:is>
            </rdf:Description>
          </rdf:RDF>
        </sbml:annotation>
      </species>
      <species boundaryCondition="false" constant="false" hasOnlySubstanceUnits="false" id="M_2agpe120_c" name="2-Acyl-sn-glycero-3-phosphoethanolamine (n-C12:0)" metaid="M_2agpe120_c" compartment="c" fbc:charge="0" fbc:chemicalFormula="C17H36NO7P1">
        <sbml:annotation xmlns:sbml="http://www.sbml.org/sbml/level3/version1/core">
          <rdf:RDF xmlns:rdf="http://www.w3.org/1999/02/22-rdf-syntax-ns#">
            <rdf:Description rdf:about="#M_2agpe120_c">
              <bqbiol:is xmlns:bqbiol="http://biomodels.net/biology-qualifiers/">
                <rdf:Bag>
                  <rdf:li rdf:resource="http://identifiers.org/bigg.metabolite/2agpe120"/>
                  <rdf:li rdf:resource="http://identifiers.org/biocyc/META:CPD0-2178"/>
                  <rdf:li rdf:resource="http://identifiers.org/metanetx.chemical/MNXM34808"/>
                  <rdf:li rdf:resource="http://identifiers.org/seed.compound/cpd26439"/>
                </rdf:Bag>
              </bqbiol:is>
            </rdf:Description>
          </rdf:RDF>
        </sbml:annotation>
      </species>
      <species boundaryCondition="false" constant="false" hasOnlySubstanceUnits="false" id="M_1agpg181_p" name="1-Acyl-sn-glycero-3-phosphoglycerol (n-C18:1)" metaid="M_1agpg181_p" compartment="p" fbc:charge="-1" fbc:chemicalFormula="C24H46O9P1">
        <sbml:annotation xmlns:sbml="http://www.sbml.org/sbml/level3/version1/core">
          <rdf:RDF xmlns:rdf="http://www.w3.org/1999/02/22-rdf-syntax-ns#">
            <rdf:Description rdf:about="#M_1agpg181_p">
              <bqbiol:is xmlns:bqbiol="http://biomodels.net/biology-qualifiers/">
                <rdf:Bag>
                  <rdf:li rdf:resource="http://identifiers.org/bigg.metabolite/1agpg181"/>
                  <rdf:li rdf:resource="http://identifiers.org/biocyc/META:CPD-8365"/>
                  <rdf:li rdf:resource="http://identifiers.org/chebi/CHEBI:72828"/>
                  <rdf:li rdf:resource="http://identifiers.org/chebi/CHEBI:72952"/>
                  <rdf:li rdf:resource="http://identifiers.org/lipidmaps/LMGP04050006"/>
                  <rdf:li rdf:resource="http://identifiers.org/metanetx.chemical/MNXM73868"/>
                  <rdf:li rdf:resource="http://identifiers.org/seed.compound/cpd25202"/>
                </rdf:Bag>
              </bqbiol:is>
            </rdf:Description>
          </rdf:RDF>
        </sbml:annotation>
      </species>
      <species boundaryCondition="false" constant="false" hasOnlySubstanceUnits="false" id="M_oxalcoa_c" name="Oxalyl-CoA" metaid="M_oxalcoa_c" compartment="c" fbc:charge="-5" fbc:chemicalFormula="C23H31N7O19P3S">
        <sbml:annotation xmlns:sbml="http://www.sbml.org/sbml/level3/version1/core">
          <rdf:RDF xmlns:rdf="http://www.w3.org/1999/02/22-rdf-syntax-ns#">
            <rdf:Description rdf:about="#M_oxalcoa_c">
              <bqbiol:is xmlns:bqbiol="http://biomodels.net/biology-qualifiers/">
                <rdf:Bag>
                  <rdf:li rdf:resource="http://identifiers.org/bigg.metabolite/oxalcoa"/>
                  <rdf:li rdf:resource="http://identifiers.org/biocyc/META:OXALYL-COA"/>
                  <rdf:li rdf:resource="http://identifiers.org/chebi/CHEBI:14707"/>
                  <rdf:li rdf:resource="http://identifiers.org/chebi/CHEBI:15535"/>
                  <rdf:li rdf:resource="http://identifiers.org/chebi/CHEBI:25738"/>
                  <rdf:li rdf:resource="http://identifiers.org/chebi/CHEBI:49814"/>
                  <rdf:li rdf:resource="http://identifiers.org/chebi/CHEBI:57388"/>
                  <rdf:li rdf:resource="http://identifiers.org/chebi/CHEBI:7817"/>
                  <rdf:li rdf:resource="http://identifiers.org/kegg.compound/C00313"/>
                  <rdf:li rdf:resource="http://identifiers.org/lipidmaps/LMFA07050357"/>
                  <rdf:li rdf:resource="http://identifiers.org/metanetx.chemical/MNXM618"/>
                  <rdf:li rdf:resource="http://identifiers.org/seed.compound/cpd00262"/>
                </rdf:Bag>
              </bqbiol:is>
            </rdf:Description>
          </rdf:RDF>
        </sbml:annotation>
      </species>
      <species boundaryCondition="false" constant="false" hasOnlySubstanceUnits="false" id="M_hdceap_c" name="Hexadecanoyl-phosphate (n-C16:1)" metaid="M_hdceap_c" compartment="c" fbc:charge="-1" fbc:chemicalFormula="C16H30O5P">
        <sbml:annotation xmlns:sbml="http://www.sbml.org/sbml/level3/version1/core">
          <rdf:RDF xmlns:rdf="http://www.w3.org/1999/02/22-rdf-syntax-ns#">
            <rdf:Description rdf:about="#M_hdceap_c">
              <bqbiol:is xmlns:bqbiol="http://biomodels.net/biology-qualifiers/">
                <rdf:Bag>
                  <rdf:li rdf:resource="http://identifiers.org/bigg.metabolite/hdceap"/>
                  <rdf:li rdf:resource="http://identifiers.org/metanetx.chemical/MNXM147482"/>
                </rdf:Bag>
              </bqbiol:is>
            </rdf:Description>
          </rdf:RDF>
        </sbml:annotation>
      </species>
      <species boundaryCondition="false" constant="false" hasOnlySubstanceUnits="false" id="M_mepn_e" name="Methylphosphonic acid" metaid="M_mepn_e" compartment="e" fbc:charge="-1" fbc:chemicalFormula="CH4O3P">
        <sbml:annotation xmlns:sbml="http://www.sbml.org/sbml/level3/version1/core">
          <rdf:RDF xmlns:rdf="http://www.w3.org/1999/02/22-rdf-syntax-ns#">
            <rdf:Description rdf:about="#M_mepn_e">
              <bqbiol:is xmlns:bqbiol="http://biomodels.net/biology-qualifiers/">
                <rdf:Bag>
                  <rdf:li rdf:resource="http://identifiers.org/bigg.metabolite/mepn"/>
                </rdf:Bag>
              </bqbiol:is>
            </rdf:Description>
          </rdf:RDF>
        </sbml:annotation>
      </species>
      <species boundaryCondition="false" constant="false" hasOnlySubstanceUnits="false" id="M_3pg_c" name="3-Phospho-D-glycerate" metaid="M_3pg_c" compartment="c" fbc:charge="-3" fbc:chemicalFormula="C3H4O7P">
        <sbml:annotation xmlns:sbml="http://www.sbml.org/sbml/level3/version1/core">
          <rdf:RDF xmlns:rdf="http://www.w3.org/1999/02/22-rdf-syntax-ns#">
            <rdf:Description rdf:about="#M_3pg_c">
              <bqbiol:is xmlns:bqbiol="http://biomodels.net/biology-qualifiers/">
                <rdf:Bag>
                  <rdf:li rdf:resource="http://identifiers.org/bigg.metabolite/3pg"/>
                  <rdf:li rdf:resource="http://identifiers.org/biocyc/META:G3P"/>
                  <rdf:li rdf:resource="http://identifiers.org/chebi/CHEBI:11879"/>
                  <rdf:li rdf:resource="http://identifiers.org/chebi/CHEBI:11880"/>
                  <rdf:li rdf:resource="http://identifiers.org/chebi/CHEBI:12987"/>
                  <rdf:li rdf:resource="http://identifiers.org/chebi/CHEBI:1657"/>
                  <rdf:li rdf:resource="http://identifiers.org/chebi/CHEBI:17794"/>
                  <rdf:li rdf:resource="http://identifiers.org/chebi/CHEBI:21029"/>
                  <rdf:li rdf:resource="http://identifiers.org/chebi/CHEBI:58272"/>
                  <rdf:li rdf:resource="http://identifiers.org/kegg.compound/C00197"/>
                  <rdf:li rdf:resource="http://identifiers.org/metanetx.chemical/MNXM126"/>
                  <rdf:li rdf:resource="http://identifiers.org/seed.compound/cpd00169"/>
                </rdf:Bag>
              </bqbiol:is>
            </rdf:Description>
          </rdf:RDF>
        </sbml:annotation>
      </species>
      <species boundaryCondition="false" constant="false" hasOnlySubstanceUnits="false" id="M_ctp_c" name="CTP C9H12N3O14P3" metaid="M_ctp_c" compartment="c" fbc:charge="-4" fbc:chemicalFormula="C9H12N3O14P3">
        <sbml:annotation xmlns:sbml="http://www.sbml.org/sbml/level3/version1/core">
          <rdf:RDF xmlns:rdf="http://www.w3.org/1999/02/22-rdf-syntax-ns#">
            <rdf:Description rdf:about="#M_ctp_c">
              <bqbiol:is xmlns:bqbiol="http://biomodels.net/biology-qualifiers/">
                <rdf:Bag>
                  <rdf:li rdf:resource="http://identifiers.org/bigg.metabolite/ctp"/>
                  <rdf:li rdf:resource="http://identifiers.org/biocyc/META:CTP"/>
                  <rdf:li rdf:resource="http://identifiers.org/chebi/CHEBI:13286"/>
                  <rdf:li rdf:resource="http://identifiers.org/chebi/CHEBI:17677"/>
                  <rdf:li rdf:resource="http://identifiers.org/chebi/CHEBI:23522"/>
                  <rdf:li rdf:resource="http://identifiers.org/chebi/CHEBI:3285"/>
                  <rdf:li rdf:resource="http://identifiers.org/chebi/CHEBI:37563"/>
                  <rdf:li rdf:resource="http://identifiers.org/chebi/CHEBI:41675"/>
                  <rdf:li rdf:resource="http://identifiers.org/chebi/CHEBI:58231"/>
                  <rdf:li rdf:resource="http://identifiers.org/kegg.compound/C00063"/>
                  <rdf:li rdf:resource="http://identifiers.org/metanetx.chemical/MNXM63"/>
                  <rdf:li rdf:resource="http://identifiers.org/seed.compound/cpd00052"/>
                </rdf:Bag>
              </bqbiol:is>
            </rdf:Description>
          </rdf:RDF>
        </sbml:annotation>
      </species>
      <species boundaryCondition="false" constant="false" hasOnlySubstanceUnits="false" id="M_dadp_c" name="DADP C10H12N5O9P2" metaid="M_dadp_c" compartment="c" fbc:charge="-3" fbc:chemicalFormula="C10H12N5O9P2">
        <sbml:annotation xmlns:sbml="http://www.sbml.org/sbml/level3/version1/core">
          <rdf:RDF xmlns:rdf="http://www.w3.org/1999/02/22-rdf-syntax-ns#">
            <rdf:Description rdf:about="#M_dadp_c">
              <bqbiol:is xmlns:bqbiol="http://biomodels.net/biology-qualifiers/">
                <rdf:Bag>
                  <rdf:li rdf:resource="http://identifiers.org/bigg.metabolite/dadp"/>
                  <rdf:li rdf:resource="http://identifiers.org/biocyc/META:DADP"/>
                  <rdf:li rdf:resource="http://identifiers.org/chebi/CHEBI:10489"/>
                  <rdf:li rdf:resource="http://identifiers.org/chebi/CHEBI:14067"/>
                  <rdf:li rdf:resource="http://identifiers.org/chebi/CHEBI:16174"/>
                  <rdf:li rdf:resource="http://identifiers.org/chebi/CHEBI:19235"/>
                  <rdf:li rdf:resource="http://identifiers.org/chebi/CHEBI:41890"/>
                  <rdf:li rdf:resource="http://identifiers.org/chebi/CHEBI:57667"/>
                  <rdf:li rdf:resource="http://identifiers.org/hmdb/HMDB01508"/>
                  <rdf:li rdf:resource="http://identifiers.org/kegg.compound/C00206"/>
                  <rdf:li rdf:resource="http://identifiers.org/metanetx.chemical/MNXM374"/>
                  <rdf:li rdf:resource="http://identifiers.org/seed.compound/cpd00177"/>
                </rdf:Bag>
              </bqbiol:is>
            </rdf:Description>
          </rdf:RDF>
        </sbml:annotation>
      </species>
      <species boundaryCondition="false" constant="false" hasOnlySubstanceUnits="false" id="M_xan_c" name="Xanthine" metaid="M_xan_c" compartment="c" fbc:charge="0" fbc:chemicalFormula="C5H4N4O2">
        <sbml:annotation xmlns:sbml="http://www.sbml.org/sbml/level3/version1/core">
          <rdf:RDF xmlns:rdf="http://www.w3.org/1999/02/22-rdf-syntax-ns#">
            <rdf:Description rdf:about="#M_xan_c">
              <bqbiol:is xmlns:bqbiol="http://biomodels.net/biology-qualifiers/">
                <rdf:Bag>
                  <rdf:li rdf:resource="http://identifiers.org/bigg.metabolite/xan"/>
                  <rdf:li rdf:resource="http://identifiers.org/biocyc/META:XANTHINE"/>
                  <rdf:li rdf:resource="http://identifiers.org/chebi/CHEBI:10059"/>
                  <rdf:li rdf:resource="http://identifiers.org/chebi/CHEBI:15318"/>
                  <rdf:li rdf:resource="http://identifiers.org/chebi/CHEBI:17712"/>
                  <rdf:li rdf:resource="http://identifiers.org/chebi/CHEBI:27317"/>
                  <rdf:li rdf:resource="http://identifiers.org/chebi/CHEBI:46377"/>
                  <rdf:li rdf:resource="http://identifiers.org/chebi/CHEBI:48517"/>
                  <rdf:li rdf:resource="http://identifiers.org/hmdb/HMDB00292"/>
                  <rdf:li rdf:resource="http://identifiers.org/kegg.compound/C00385"/>
                  <rdf:li rdf:resource="http://identifiers.org/metanetx.chemical/MNXM174"/>
                  <rdf:li rdf:resource="http://identifiers.org/seed.compound/cpd00309"/>
                </rdf:Bag>
              </bqbiol:is>
            </rdf:Description>
          </rdf:RDF>
        </sbml:annotation>
      </species>
      <species boundaryCondition="false" constant="false" hasOnlySubstanceUnits="false" id="M_2p4c2me_c" name="2-phospho-4-(cytidine 5'-diphospho)-2-C-methyl-D-erythritol" metaid="M_2p4c2me_c" compartment="c" fbc:charge="-4" fbc:chemicalFormula="C14H22N3O17P3">
        <sbml:annotation xmlns:sbml="http://www.sbml.org/sbml/level3/version1/core">
          <rdf:RDF xmlns:rdf="http://www.w3.org/1999/02/22-rdf-syntax-ns#">
            <rdf:Description rdf:about="#M_2p4c2me_c">
              <bqbiol:is xmlns:bqbiol="http://biomodels.net/biology-qualifiers/">
                <rdf:Bag>
                  <rdf:li rdf:resource="http://identifiers.org/bigg.metabolite/2p4c2me"/>
                  <rdf:li rdf:resource="http://identifiers.org/biocyc/META:2-PHOSPHO-4-CYTIDINE-5-DIPHOSPHO-2-C-MET"/>
                  <rdf:li rdf:resource="http://identifiers.org/chebi/CHEBI:11649"/>
                  <rdf:li rdf:resource="http://identifiers.org/chebi/CHEBI:11650"/>
                  <rdf:li rdf:resource="http://identifiers.org/chebi/CHEBI:1266"/>
                  <rdf:li rdf:resource="http://identifiers.org/chebi/CHEBI:16840"/>
                  <rdf:li rdf:resource="http://identifiers.org/chebi/CHEBI:57919"/>
                  <rdf:li rdf:resource="http://identifiers.org/kegg.compound/C11436"/>
                  <rdf:li rdf:resource="http://identifiers.org/metanetx.chemical/MNXM1641"/>
                  <rdf:li rdf:resource="http://identifiers.org/seed.compound/cpd08288"/>
                </rdf:Bag>
              </bqbiol:is>
            </rdf:Description>
          </rdf:RDF>
        </sbml:annotation>
      </species>
      <species boundaryCondition="false" constant="false" hasOnlySubstanceUnits="false" id="M_lgt__S_c" name="(R)-S-Lactoylglutathione" metaid="M_lgt__S_c" compartment="c" fbc:charge="-1" fbc:chemicalFormula="C13H20N3O8S">
        <sbml:annotation xmlns:sbml="http://www.sbml.org/sbml/level3/version1/core">
          <rdf:RDF xmlns:rdf="http://www.w3.org/1999/02/22-rdf-syntax-ns#">
            <rdf:Description rdf:about="#M_lgt__S_c">
              <bqbiol:is xmlns:bqbiol="http://biomodels.net/biology-qualifiers/">
                <rdf:Bag>
                  <rdf:li rdf:resource="http://identifiers.org/bigg.metabolite/lgt__S"/>
                  <rdf:li rdf:resource="http://identifiers.org/biocyc/META:S-LACTOYL-GLUTATHIONE"/>
                  <rdf:li rdf:resource="http://identifiers.org/chebi/CHEBI:11014"/>
                  <rdf:li rdf:resource="http://identifiers.org/chebi/CHEBI:15694"/>
                  <rdf:li rdf:resource="http://identifiers.org/chebi/CHEBI:18678"/>
                  <rdf:li rdf:resource="http://identifiers.org/chebi/CHEBI:355"/>
                  <rdf:li rdf:resource="http://identifiers.org/chebi/CHEBI:57474"/>
                  <rdf:li rdf:resource="http://identifiers.org/hmdb/HMDB01066"/>
                  <rdf:li rdf:resource="http://identifiers.org/hmdb/HMDB62624"/>
                  <rdf:li rdf:resource="http://identifiers.org/kegg.compound/C03451"/>
                  <rdf:li rdf:resource="http://identifiers.org/metanetx.chemical/MNXM1253"/>
                  <rdf:li rdf:resource="http://identifiers.org/seed.compound/cpd02182"/>
                </rdf:Bag>
              </bqbiol:is>
            </rdf:Description>
          </rdf:RDF>
        </sbml:annotation>
      </species>
      <species boundaryCondition="false" constant="false" hasOnlySubstanceUnits="false" id="M_gam1p_c" name="D-Glucosamine 1-phosphate" metaid="M_gam1p_c" compartment="c" fbc:charge="-1" fbc:chemicalFormula="C6H13NO8P">
        <sbml:annotation xmlns:sbml="http://www.sbml.org/sbml/level3/version1/core">
          <rdf:RDF xmlns:rdf="http://www.w3.org/1999/02/22-rdf-syntax-ns#">
            <rdf:Description rdf:about="#M_gam1p_c">
              <bqbiol:is xmlns:bqbiol="http://biomodels.net/biology-qualifiers/">
                <rdf:Bag>
                  <rdf:li rdf:resource="http://identifiers.org/bigg.metabolite/gam1p"/>
                  <rdf:li rdf:resource="http://identifiers.org/biocyc/META:GLUCOSAMINE-1P"/>
                  <rdf:li rdf:resource="http://identifiers.org/chebi/CHEBI:12316"/>
                  <rdf:li rdf:resource="http://identifiers.org/chebi/CHEBI:20994"/>
                  <rdf:li rdf:resource="http://identifiers.org/chebi/CHEBI:27625"/>
                  <rdf:li rdf:resource="http://identifiers.org/chebi/CHEBI:4163"/>
                  <rdf:li rdf:resource="http://identifiers.org/chebi/CHEBI:42868"/>
                  <rdf:li rdf:resource="http://identifiers.org/chebi/CHEBI:58516"/>
                  <rdf:li rdf:resource="http://identifiers.org/kegg.compound/C06156"/>
                  <rdf:li rdf:resource="http://identifiers.org/metanetx.chemical/MNXM969"/>
                  <rdf:li rdf:resource="http://identifiers.org/seed.compound/cpd03671"/>
                </rdf:Bag>
              </bqbiol:is>
            </rdf:Description>
          </rdf:RDF>
        </sbml:annotation>
      </species>
      <species boundaryCondition="false" constant="false" hasOnlySubstanceUnits="false" id="M_zn2_e" name="Zinc" metaid="M_zn2_e" compartment="e" fbc:charge="2" fbc:chemicalFormula="Zn">
        <sbml:annotation xmlns:sbml="http://www.sbml.org/sbml/level3/version1/core">
          <rdf:RDF xmlns:rdf="http://www.w3.org/1999/02/22-rdf-syntax-ns#">
            <rdf:Description rdf:about="#M_zn2_e">
              <bqbiol:is xmlns:bqbiol="http://biomodels.net/biology-qualifiers/">
                <rdf:Bag>
                  <rdf:li rdf:resource="http://identifiers.org/bigg.metabolite/zn2"/>
                  <rdf:li rdf:resource="http://identifiers.org/chebi/CHEBI:10113"/>
                  <rdf:li rdf:resource="http://identifiers.org/chebi/CHEBI:27368"/>
                  <rdf:li rdf:resource="http://identifiers.org/chebi/CHEBI:29105"/>
                  <rdf:li rdf:resource="http://identifiers.org/chebi/CHEBI:49972"/>
                  <rdf:li rdf:resource="http://identifiers.org/chebi/CHEBI:49982"/>
                  <rdf:li rdf:resource="http://identifiers.org/hmdb/HMDB01303"/>
                  <rdf:li rdf:resource="http://identifiers.org/kegg.compound/C00038"/>
                  <rdf:li rdf:resource="http://identifiers.org/kegg.compound/C12570"/>
                  <rdf:li rdf:resource="http://identifiers.org/kegg.drug/D01170"/>
                  <rdf:li rdf:resource="http://identifiers.org/metanetx.chemical/MNXM149"/>
                  <rdf:li rdf:resource="http://identifiers.org/seed.compound/cpd00034"/>
                </rdf:Bag>
              </bqbiol:is>
            </rdf:Description>
          </rdf:RDF>
        </sbml:annotation>
      </species>
      <species boundaryCondition="false" constant="false" hasOnlySubstanceUnits="false" id="M_ura_e" name="Uracil" metaid="M_ura_e" compartment="e" fbc:charge="0" fbc:chemicalFormula="C4H4N2O2">
        <sbml:annotation xmlns:sbml="http://www.sbml.org/sbml/level3/version1/core">
          <rdf:RDF xmlns:rdf="http://www.w3.org/1999/02/22-rdf-syntax-ns#">
            <rdf:Description rdf:about="#M_ura_e">
              <bqbiol:is xmlns:bqbiol="http://biomodels.net/biology-qualifiers/">
                <rdf:Bag>
                  <rdf:li rdf:resource="http://identifiers.org/bigg.metabolite/ura"/>
                  <rdf:li rdf:resource="http://identifiers.org/biocyc/META:URACIL"/>
                  <rdf:li rdf:resource="http://identifiers.org/chebi/CHEBI:15288"/>
                  <rdf:li rdf:resource="http://identifiers.org/chebi/CHEBI:17568"/>
                  <rdf:li rdf:resource="http://identifiers.org/chebi/CHEBI:27210"/>
                  <rdf:li rdf:resource="http://identifiers.org/chebi/CHEBI:43254"/>
                  <rdf:li rdf:resource="http://identifiers.org/chebi/CHEBI:46375"/>
                  <rdf:li rdf:resource="http://identifiers.org/chebi/CHEBI:9882"/>
                  <rdf:li rdf:resource="http://identifiers.org/hmdb/HMDB00300"/>
                  <rdf:li rdf:resource="http://identifiers.org/kegg.compound/C00106"/>
                  <rdf:li rdf:resource="http://identifiers.org/kegg.drug/D00027"/>
                  <rdf:li rdf:resource="http://identifiers.org/kegg.drug/D09776"/>
                  <rdf:li rdf:resource="http://identifiers.org/metanetx.chemical/MNXM158"/>
                  <rdf:li rdf:resource="http://identifiers.org/seed.compound/cpd00092"/>
                </rdf:Bag>
              </bqbiol:is>
            </rdf:Description>
          </rdf:RDF>
        </sbml:annotation>
      </species>
      <species boundaryCondition="false" constant="false" hasOnlySubstanceUnits="false" id="M_lys__L_e" name="L-Lysine" metaid="M_lys__L_e" compartment="e" fbc:charge="1" fbc:chemicalFormula="C6H15N2O2">
        <sbml:annotation xmlns:sbml="http://www.sbml.org/sbml/level3/version1/core">
          <rdf:RDF xmlns:rdf="http://www.w3.org/1999/02/22-rdf-syntax-ns#">
            <rdf:Description rdf:about="#M_lys__L_e">
              <bqbiol:is xmlns:bqbiol="http://biomodels.net/biology-qualifiers/">
                <rdf:Bag>
                  <rdf:li rdf:resource="http://identifiers.org/bigg.metabolite/lys__L"/>
                  <rdf:li rdf:resource="http://identifiers.org/biocyc/META:LYS"/>
                  <rdf:li rdf:resource="http://identifiers.org/chebi/CHEBI:13135"/>
                  <rdf:li rdf:resource="http://identifiers.org/chebi/CHEBI:133538"/>
                  <rdf:li rdf:resource="http://identifiers.org/chebi/CHEBI:18019"/>
                  <rdf:li rdf:resource="http://identifiers.org/chebi/CHEBI:21351"/>
                  <rdf:li rdf:resource="http://identifiers.org/chebi/CHEBI:25094"/>
                  <rdf:li rdf:resource="http://identifiers.org/chebi/CHEBI:32550"/>
                  <rdf:li rdf:resource="http://identifiers.org/chebi/CHEBI:32551"/>
                  <rdf:li rdf:resource="http://identifiers.org/chebi/CHEBI:32552"/>
                  <rdf:li rdf:resource="http://identifiers.org/chebi/CHEBI:32563"/>
                  <rdf:li rdf:resource="http://identifiers.org/chebi/CHEBI:32564"/>
                  <rdf:li rdf:resource="http://identifiers.org/chebi/CHEBI:32565"/>
                  <rdf:li rdf:resource="http://identifiers.org/chebi/CHEBI:43950"/>
                  <rdf:li rdf:resource="http://identifiers.org/chebi/CHEBI:6264"/>
                  <rdf:li rdf:resource="http://identifiers.org/hmdb/HMDB62809"/>
                  <rdf:li rdf:resource="http://identifiers.org/kegg.compound/C00047"/>
                  <rdf:li rdf:resource="http://identifiers.org/kegg.compound/C16440"/>
                  <rdf:li rdf:resource="http://identifiers.org/kegg.drug/D02304"/>
                  <rdf:li rdf:resource="http://identifiers.org/metanetx.chemical/MNXM78"/>
                  <rdf:li rdf:resource="http://identifiers.org/seed.compound/cpd00039"/>
                  <rdf:li rdf:resource="http://identifiers.org/seed.compound/cpd19182"/>
                </rdf:Bag>
              </bqbiol:is>
            </rdf:Description>
          </rdf:RDF>
        </sbml:annotation>
      </species>
      <species boundaryCondition="false" constant="false" hasOnlySubstanceUnits="false" id="M_cynt_c" name="Cyanate" metaid="M_cynt_c" compartment="c" fbc:charge="-1" fbc:chemicalFormula="CNO">
        <sbml:annotation xmlns:sbml="http://www.sbml.org/sbml/level3/version1/core">
          <rdf:RDF xmlns:rdf="http://www.w3.org/1999/02/22-rdf-syntax-ns#">
            <rdf:Description rdf:about="#M_cynt_c">
              <bqbiol:is xmlns:bqbiol="http://biomodels.net/biology-qualifiers/">
[truncated: 8,620,172 more chars]
